# Supplementary material for: State-transition modeling of blood transcriptome predicts disease evolution and treatment response in chronic myeloid leukemia
Source: Leukemia. 2024 Feb 2;38(4):769–80. doi: 10.1038/s41375-024-02142-9 (PMC10997512; doi:10.1038/s41375-024-02142-9)
Supplement: Supplementary file 5 — Table S4 [file 41375_2024_2142_MOESM5_ESM.xlsx]

## Sheet: TOTO-postRx.vs.Ctl_DEGs
gene_id	gene_name	basepairs	gene_type	baseMean	log2FoldChange	lfcSE	stat	pvalue	padj	Ctl_mean	TOTO-postRx_mean	eigenvalue	eigengene_value	CML_contribution
ENSMUSG00000000157.17	Itgb2l	21332	protein_coding	26.8805	2.44925	0.331423	7.39009	1.46728e-13	1.8498e-10	12.7517	66.4413	-0.0192445	0.0192445	Pro
ENSMUSG00000004098.8	Col5a3	45018	protein_coding	78.3503	2.11928	0.354808	5.97303	2.32885e-09	9.66158e-07	41.9485	180.275	0.0103335	-0.0103335	Anti
ENSMUSG00000016529.6	Il10	5130	protein_coding	1.15417	3.11329	0.774604	4.01921	5.83941e-05	0.00281191	0.313308	3.50857	-0.00391236	0.00391236	Pro
ENSMUSG00000019848.15	Popdc3	140355	protein_coding	0.731834	2.23754	0.714943	3.12967	0.00175004	0.0313076	0.320326	1.88406	-0.000932643	0.000932643	Pro
ENSMUSG00000020173.18	Cobl	228353	protein_coding	13.0428	2.46522	0.421306	5.85136	4.87557e-09	1.72427e-06	6.79505	30.5365	-0.00813966	0.00813966	Pro
ENSMUSG00000020651.9	Slc26a4	40143	protein_coding	2.83142	2.00515	0.643693	3.11507	0.00183901	0.032202	1.92864	5.35922	-0.00638559	0.00638559	Pro
ENSMUSG00000020701.13	Tmem132e	57433	protein_coding	4.21441	2.74181	0.481274	5.69699	1.21938e-08	3.65357e-06	1.71535	11.2118	0.0108801	-0.0108801	Anti
ENSMUSG00000021768.16	Dusp13	17788	protein_coding	0.870014	2.80869	0.600559	4.6768	2.91382e-06	0.000291018	0.188325	2.77874	-0.0146563	0.0146563	Pro
ENSMUSG00000021795.11	Sftpd	12936	protein_coding	3.17097	3.26533	1.11267	2.93467	0.00333899	0.0473273	1.07134	9.04991	-0.000463427	0.000463427	Pro
ENSMUSG00000022057.9	Adamdec1	18716	protein_coding	20.7027	2.03555	0.238702	8.52758	1.49439e-17	3.58206e-14	11.2025	47.3034	-0.0122627	0.0122627	Pro
ENSMUSG00000022949.10	Clic6	55508	protein_coding	1.52939	3.24784	0.845878	3.83961	0.000123229	0.00484997	0.405026	4.6776	-0.00543597	0.00543597	Pro
ENSMUSG00000022986.6	Krt75	10560	protein_coding	76.7129	2.25512	0.384016	5.87246	4.29381e-09	1.59707e-06	31.9105	202.159	-0.00157824	0.00157824	Pro
ENSMUSG00000024215.15	Spdef	14604	protein_coding	7.15258	2.03836	0.512376	3.97825	6.9424e-05	0.00318407	3.8863	16.2982	-0.00303705	0.00303705	Pro
ENSMUSG00000024935.12	Slc1a1	78912	protein_coding	103.459	2.00364	0.361187	5.54737	2.9e-08	7.53755e-06	61.5237	220.876	0.000249631	-0.000249631	Anti
ENSMUSG00000025127.16	Gcgr	8288	protein_coding	0.652778	2.05381	0.566369	3.62628	0.000287539	0.00891246	0.319644	1.58555	-0.0199749	0.0199749	Pro
ENSMUSG00000025202.9	Scd3	40748	protein_coding	1.85436	-2.7561	0.903756	-3.04961	0.00229138	0.0375053	6.62853	1.24206	7.497e-05	7.497e-05	Pro
ENSMUSG00000025481.13	Urah	2949	protein_coding	1.04353	2.31645	0.776336	2.98382	0.0028467	0.0431391	0.54972	2.4262	-0.00582621	0.00582621	Pro
ENSMUSG00000026984.5	Il36a	10285	protein_coding	2.86776	2.59714	0.532846	4.87409	1.09313e-06	0.000142922	1.09361	7.83536	0.00320259	-0.00320259	Anti
ENSMUSG00000027225.8	Duoxa2	3986	protein_coding	21.6326	3.38454	0.522995	6.47145	9.70646e-11	5.8166e-08	9.4579	55.7219	-0.00310891	0.00310891	Pro
ENSMUSG00000027966.21	Col11a1	190179	protein_coding	2.20796	2.99204	0.888199	3.36866	0.000755337	0.0178476	1.48614	15.555	-0.00179267	0.00179267	Pro
ENSMUSG00000028195.5	Ccn1	3006	protein_coding	18.3608	2.26604	0.422314	5.36579	8.05978e-08	1.7563e-05	10.765	39.6292	0.00242191	-0.00242191	Anti
ENSMUSG00000028593.6	Aadacl4fm1	9532	protein_coding	1.12419	-3.23716	1.11019	-2.91586	0.00354707	0.0489338	4.13326	1.4421	0.0035109	0.0035109	Pro
ENSMUSG00000028766.11	Alpl	54652	protein_coding	120.886	2.26908	0.408437	5.55551	2.76808e-08	7.28241e-06	83.4394	225.736	0.000579447	-0.000579447	Anti
ENSMUSG00000029868.15	Trpv6	15782	protein_coding	1.2867	2.45686	0.819999	2.99617	0.00273397	0.042231	0.606031	3.19258	-0.0026387	0.0026387	Pro
ENSMUSG00000030017.3	Reg3g	2604	protein_coding	2.34815	4.14605	1.42086	2.91798	0.00352305	0.0488135	1.27069	5.36503	-0.00143643	0.00143643	Pro
ENSMUSG00000030703.9	Gdpd3	9316	protein_coding	295.405	4.18504	0.376582	11.1132	1.08201e-28	5.83558e-25	50.2295	981.895	0.000735364	-0.000735364	Anti
ENSMUSG00000031089.8	Slc6a14	27460	protein_coding	477.397	2.14608	0.34784	6.16975	6.83997e-10	3.4316e-07	276.291	1040.49	0.000685172	-0.000685172	Anti
ENSMUSG00000032068.15	Plet1	10958	protein_coding	991.605	2.17318	0.367557	5.91249	3.36969e-09	1.29811e-06	619.003	2034.89	0.000393057	-0.000393057	Anti
ENSMUSG00000032348.7	Gsta4	26576	protein_coding	135.323	2.16139	0.364706	5.92639	3.09666e-09	1.21462e-06	81.6959	285.479	0.000245316	-0.000245316	Anti
ENSMUSG00000032484.9	Ngp	3266	protein_coding	262.258	4.51099	0.403466	11.1806	5.07565e-29	5.16766e-25	39.8115	885.108	-0.0250349	0.0250349	Pro
ENSMUSG00000032496.8	Ltf	23497	protein_coding	1347.97	2.79447	0.397738	7.02591	2.12668e-12	2.0854e-09	681.769	3213.32	-0.0142767	0.0142767	Pro
ENSMUSG00000032864.5	Rag2	7812	protein_coding	1.25086	3.10684	0.881809	3.52326	0.000426276	0.0120842	0.393253	3.65216	-0.00202159	0.00202159	Pro
ENSMUSG00000033227.8	Wnt6	13431	protein_coding	9.75208	2.11966	0.355501	5.96246	2.48461e-09	9.92603e-07	5.06611	22.8728	0.00973556	-0.00973556	Anti
ENSMUSG00000035557.10	Krt17	4813	protein_coding	14.0279	2.56479	0.614458	4.17407	2.99203e-05	0.00168972	7.5969	32.0345	0.000384326	-0.000384326	Anti
ENSMUSG00000035615.13	Frmpd1	101062	protein_coding	25.6225	2.39146	0.420541	5.68664	1.29566e-08	3.72683e-06	13.7225	58.9423	-0.00206153	0.00206153	Pro
ENSMUSG00000037033.10	Clca3b	26735	protein_coding	290.159	2.39941	0.416807	5.75666	8.57961e-09	2.72188e-06	166.963	635.11	-8.18011e-05	8.18011e-05	Pro
ENSMUSG00000037974.17	Muc5ac	30260	protein_coding	50.1551	2.40236	0.739136	3.25023	0.00115313	0.0238967	29.9835	106.636	0.00335261	-0.00335261	Anti
ENSMUSG00000038357.11	Camp	2239	protein_coding	52.5547	5.55326	0.498065	11.1497	7.18629e-29	5.16766e-25	4.02089	188.449	-0.0292227	0.0292227	Pro
ENSMUSG00000040525.14	Cblc	17929	protein_coding	26.7552	2.05625	0.363281	5.66021	1.51188e-08	4.17801e-06	16.5513	55.3259	0.00198843	-0.00198843	Anti
ENSMUSG00000045625.6	Pigz	12196	protein_coding	6.80523	2.05707	0.403054	5.10371	3.33055e-07	5.80912e-05	3.94333	14.8186	-0.00890132	0.00890132	Pro
ENSMUSG00000045667.15	Smtnl2	22550	protein_coding	2.23464	2.09063	0.453413	4.61088	4.00969e-06	0.000374463	1.22568	5.05972	-0.0028719	0.0028719	Pro
ENSMUSG00000046354.4	Defb14	856	protein_coding	1.58043	5.3781	1.13536	4.73692	2.16991e-06	0.000234606	0.0503004	5.86478	-0.0101551	0.0101551	Pro
ENSMUSG00000046523.6	Kctd4	11198	protein_coding	2.40832	2.63736	0.648175	4.06891	4.72339e-05	0.00236971	1.02415	6.284	-0.00207842	0.00207842	Pro
ENSMUSG00000046694.7	Tent5b	7807	protein_coding	36.4191	2.05051	0.352216	5.82173	5.82425e-09	1.96323e-06	22.1368	76.4095	4.01586e-05	-4.01586e-05	Anti
ENSMUSG00000047370.6	Gm7367	492	processed_pseudogene	29.8453	-4.09869	0.695564	-5.89261	3.80139e-09	1.43873e-06	39.6625	2.35736	-0.0139501	-0.0139501	Anti
ENSMUSG00000047730.18	Fcgbp	49627	protein_coding	98.461	2.36712	0.432007	5.47935	4.26896e-08	1.05856e-05	62.6565	198.714	0.00247728	-0.00247728	Anti
ENSMUSG00000048699.5	Krt90	10595	protein_coding	7.16186	2.60582	0.477052	5.46233	4.69915e-08	1.13904e-05	3.1891	18.2856	-0.000782672	0.000782672	Pro
ENSMUSG00000049723.15	Mmp12	25119	protein_coding	12.9952	2.92933	0.640824	4.57119	4.84961e-06	0.000430538	3.84402	38.6187	-0.020522	0.020522	Pro
ENSMUSG00000052485.8	Tmem171	8600	protein_coding	14.612	2.55478	0.47145	5.419	5.99345e-08	1.36102e-05	6.81753	36.4367	-0.00616029	0.00616029	Pro
ENSMUSG00000056399.3	Prss34	1772	protein_coding	32.7725	2.44743	0.321959	7.60169	2.92294e-14	4.37876e-11	15.1187	82.203	-0.0147881	0.0147881	Pro
ENSMUSG00000058626.17	Capn11	29122	protein_coding	8.96973	5.388	0.723128	7.45097	9.26594e-14	1.24934e-10	0.593158	32.4241	-0.000857076	0.000857076	Pro
ENSMUSG00000059832.5	Kprp	4174	protein_coding	4.65412	2.88241	0.570609	5.05146	4.38453e-07	7.27596e-05	2.25939	11.3594	-0.00242679	0.00242679	Pro
ENSMUSG00000060188.7	Cxcl17	12834	protein_coding	0.846962	2.22911	0.760634	2.93059	0.00338319	0.0477341	0.452678	1.95096	-0.000651333	0.000651333	Pro
ENSMUSG00000061311.7	Rag1	11220	protein_coding	56.4117	2.6819	0.373748	7.17569	7.1944e-13	8.16867e-10	23.5317	148.475	0.00903274	-0.00903274	Anti
ENSMUSG00000062296.9	Trank1	84037	protein_coding	1.03995	2.14658	0.487495	4.40329	1.06621e-05	0.000769277	0.480143	2.60742	-0.00906229	0.00906229	Pro
ENSMUSG00000063767.5	S100a7a	4653	protein_coding	32.1365	2.26256	0.399875	5.65817	1.52998e-08	4.17801e-06	16.4157	76.1549	-0.00483787	0.00483787	Pro
ENSMUSG00000065845.3	Gm25189	164	snRNA	1.01423	-2.51192	0.571309	-4.39678	1.09868e-05	0.000787433	1.34244	0.0952524	-0.00454334	-0.00454334	Anti
ENSMUSG00000068452.9	Duox2	19203	protein_coding	20.817	2.29955	0.429565	5.35321	8.64078e-08	1.82753e-05	12.5737	43.8984	0.00080388	-0.00080388	Anti
ENSMUSG00000068547.8	Clca4a	22566	protein_coding	1.37999	2.2919	0.572254	4.00504	6.20061e-05	0.00295942	0.644801	3.4385	0.000276754	-0.000276754	Anti
ENSMUSG00000069873.5	4930438A08Rik	19491	protein_coding	5.63476	2.31635	0.363858	6.36608	1.93921e-10	1.04586e-07	2.59437	14.1478	-0.0251526	0.0251526	Pro
ENSMUSG00000072875.3	Gpr27	2388	protein_coding	1.92037	2.23683	0.572687	3.90584	9.38967e-05	0.00397183	0.930199	4.69283	-0.0346486	0.0346486	Pro
ENSMUSG00000072940.6	Gm10443	210	processed_pseudogene	23.4072	-24.5245	2.00986	-12.2021	3.02992e-34	6.53645e-30	31.7669	0	0.00681261	0.00681261	Pro
ENSMUSG00000076614.8	Ighg1	5284	IG_C_gene	55.8549	2.36127	0.250718	9.41801	4.59738e-21	1.65299e-17	29.6209	129.31	-0.00866778	0.00866778	Pro
ENSMUSG00000081067.2	Gm12912	1381	processed_pseudogene	0.931281	-2.73598	0.923117	-2.96385	0.00303815	0.0447533	1.24192	0.0614794	-0.00112304	-0.00112304	Anti
ENSMUSG00000081251.2	Gm12164	551	processed_pseudogene	1.70257	-2.01054	0.542152	-3.70845	0.000208534	0.00700732	2.12512	0.519439	-0.00644616	-0.00644616	Anti
ENSMUSG00000081640.2	Rplp0-ps1	933	processed_pseudogene	0.86496	-2.08529	0.546699	-3.81434	0.000136549	0.00518621	1.10162	0.202301	-0.0104438	-0.0104438	Anti
ENSMUSG00000082389.3	Mkrn1-ps1	1390	processed_pseudogene	3.29644	-2.05116	0.430578	-4.76373	1.90045e-06	0.000211332	4.04128	1.21088	0.00403582	0.00403582	Pro
ENSMUSG00000082809.4	Gm14150	1354	processed_pseudogene	0.950494	-2.65213	0.880156	-3.01326	0.00258461	0.0406103	1.25638	0.0940193	-0.0105974	-0.0105974	Anti
ENSMUSG00000083365.2	Gm12895	226	processed_pseudogene	2306.73	-2.79979	0.762582	-3.67146	0.000241166	0.00773058	2977.78	427.805	-0.00588566	-0.00588566	Anti
ENSMUSG00000083833.5	Gm13841	483	processed_pseudogene	1.67719	-2.40753	0.64813	-3.71457	0.00020355	0.00687196	2.15514	0.338911	-0.00252072	-0.00252072	Anti
ENSMUSG00000084413.2	Gm12017	1003	processed_pseudogene	0.857217	-2.97317	0.829024	-3.58635	0.000335336	0.0100906	1.16337	0	-0.00753559	-0.00753559	Anti
ENSMUSG00000085773.4	Gm16233	7318	lncRNA	1.0537	2.5715	0.815831	3.152	0.00162158	0.0300794	0.279347	3.2219	-0.00756861	0.00756861	Pro
ENSMUSG00000087017.8	4930417H01Rik	19410	lncRNA	1.21563	2.05498	0.495367	4.1484	3.34812e-05	0.00181937	0.622573	2.87618	-0.0011112	0.0011112	Pro
ENSMUSG00000092428.2	Gm20545	210	processed_pseudogene	0.759024	-2.0899	0.578618	-3.61189	0.000303977	0.00928773	0.972266	0.161947	-0.00173284	-0.00173284	Anti
ENSMUSG00000092702.5	Gm24514	285	misc_RNA	12.6515	-2.11598	0.319718	-6.61827	3.63415e-11	2.37575e-08	15.6145	4.35506	-0.00320867	-0.00320867	Anti
ENSMUSG00000095304.10	Plac9a	15595	protein_coding	1.03324	2.59124	0.73649	3.51836	0.000434223	0.0122362	0.395602	2.81864	-0.00309521	0.00309521	Pro
ENSMUSG00000096617.4	Gm5559	1002	processed_pseudogene	9.35115	-2.88536	0.430337	-6.70488	2.01566e-11	1.36528e-08	12.1385	1.5466	-0.0135628	-0.0135628	Anti
ENSMUSG00000100215.2	Gm8292	396	processed_pseudogene	1.6809	-2.58949	0.547648	-4.72838	2.26317e-06	0.000240509	2.17919	0.285704	-0.000466234	-0.000466234	Anti
ENSMUSG00000101249.2	Gm29216	492	unprocessed_pseudogene	1243.96	-2.16749	0.647944	-3.34518	0.00082229	0.0188115	1567.25	338.774	-0.0103011	-0.0103011	Anti
ENSMUSG00000101939.2	Gm28438	345	unprocessed_pseudogene	173.818	7.20274	0.923227	7.8017	6.10785e-15	1.01357e-11	126.031	307.621	0.00666876	-0.00666876	Anti
ENSMUSG00000103320.2	Gm37403	3521	TEC	3.8024	2.06936	0.448289	4.61613	3.90962e-06	0.000366705	2.05767	8.68765	0.00893012	-0.00893012	Anti
ENSMUSG00000103349.2	Gm36888	14837	lncRNA	2.07728	2.69854	0.377381	7.15071	8.63329e-13	9.3123e-10	0.977362	5.15704	-0.00890008	0.00890008	Pro
ENSMUSG00000106133.2	Gm3724	349	processed_pseudogene	3.6019	-2.31803	0.478631	-4.84303	1.27871e-06	0.000158538	4.55739	0.926537	0.00388339	0.00388339	Pro
ENSMUSG00000107035.2	Ybx1-ps2	957	processed_pseudogene	1.34497	-2.97528	0.546899	-5.44028	5.31977e-08	1.23402e-05	1.77228	0.148493	-0.0115172	-0.0115172	Anti
ENSMUSG00000107768.2	Gm36582	7407	lncRNA	25.1727	2.36258	0.378839	6.23638	4.47825e-10	2.30022e-07	13.9697	56.541	-0.00120634	0.00120634	Pro
ENSMUSG00000108506.2	Gm44705	339	processed_pseudogene	3.41988	-2.52335	0.442137	-5.70716	1.14877e-08	3.49048e-06	4.39582	0.687236	-0.00834566	-0.00834566	Anti
ENSMUSG00000108686.2	Gm45080	283	processed_pseudogene	0.991443	-2.35529	0.53769	-4.38038	1.18471e-05	0.000832503	1.27645	0.193432	-0.00216813	-0.00216813	Anti
ENSMUSG00000110371.2	Gm9619	762	processed_pseudogene	0.838307	-2.1713	0.57882	-3.75125	0.000175952	0.00617575	1.08594	1.24893	-0.0164244	-0.0164244	Anti
ENSMUSG00000111613.2	Gm4977	1262	processed_pseudogene	4.11458	-2.11178	0.459817	-4.59266	4.37639e-06	0.000396985	5.19085	1.10104	-0.00435192	-0.00435192	Anti
ENSMUSG00000114728.2	Gm6128	408	processed_pseudogene	1.01129	-2.91903	0.552467	-5.28363	1.26651e-07	2.55349e-05	1.35925	0.0370085	0.0056381	0.0056381	Pro
ENSMUSG00000114943.2	Gm8947	1679	protein_coding	3.17449	3.1598	0.687454	4.59638	4.2989e-06	0.000396326	0.62775	10.3053	-0.00519392	0.00519392	Pro
ENSMUSG00000118140.2	Gm4949	1098	processed_pseudogene	1.38544	-2.06068	0.516354	-3.99083	6.58417e-05	0.00309456	1.74842	0.369089	-0.0177629	-0.0177629	Anti
ENSMUSG00000118383.2	Gm50321	7999	lncRNA	3.1555	2.21308	0.467502	4.73384	2.2031e-06	0.000235285	1.51664	7.74429	-0.00694176	0.00694176	Pro
ENSMUSG00002074985.1	7SK	321	misc_RNA	5.084	-2.04947	0.324084	-6.32387	2.55096e-10	1.34224e-07	6.35003	1.5391	0.00038085	0.00038085	Pro

## Sheet: TOTO-postRx.vs.Ctl_GSEA
pathway	pval	padj	log2err	ES	NES	size	leadingEdge	leadingEdge.CML_contribution	leadingEdge.pro-CML_cont	leadingEdge.anti-CML_cont	leadingEdge.pro-CML_gene_count	leadingEdge.anti-CML_gene_count	leadingEdge.pro-CML_genes	leadingEdge.anti-CML_genes	fullHallmark.CML_contribution	fullHallmark.pro-CML_cont	fullHallmark.anti-CML_cont	fullHallmark.pro-CML_gene_count	fullHallmark.anti-CML_gene_count	fullHallmark.pro-CML_genes	fullHallmark.anti-CML_genes
HALLMARK_EPITHELIAL_MESENCHYMAL_TRANSITION	5.98583e-13	1.73938e-11	0.921426	0.656525	2.74308	200	Fmod|Col11a1|Eln|Ccn2|Fbn2|Tnc|Col1a1|Ccn1|Col12a1|Col5a3|Htra1|Gas1|Mfap5|Col1a2|Inhba|Tnfrsf11b|Postn|Lox|Wnt5a|Cthrc1|Cxcl3|Fbn1|Col3a1|Col16a1|Lum|Dpysl3|Cxcl1|Bmp1|Pcolce|Fbln2|Nt5e|Mmp3|Igfbp2|Bgn|Mmp14|Sfrp1|Fstl1|Lrrc15|Fzd8|Fbln5|Slit2|Grem1|Col4a1|Col4a2|Anpep|Slit3|Adam12|Prrx1|Loxl2|Mmp2|Lama1|Mgp|Dcn|Fbln1|Pdgfrb|Lamc2|Col7a1|Dab2|Abi3bp|Tfpi2|Snai2|Oxtr|Lama2|Cxcl12|Cdh11|Vcan|Tgm2|…	0.00136987	0.006392	-0.00393126	38	36	Col11a1|Eln|Col12a1|Mfap5|Inhba|Tnfrsf11b|Postn|Lox|Col16a1|Dpysl3|Cxcl1|Nt5e|Mmp3|Bgn|Mmp14|Sfrp1|Fstl1|Lrrc15|Fzd8|Col4a1|Col4a2|Anpep|Lama1|Dcn|Fbln1|Pdgfrb|Lamc2|Col7a1|Dab2|Abi3bp|Tfpi2|Vcan|Tgm2|Vcam1|Tpm2|Lrp1|Gpx7|Timp3	Fmod|Ccn2|Fbn2|Tnc|Col1a1|Ccn1|Col5a3|Htra1|Gas1|Col1a2|Wnt5a|Cthrc1|Cxcl3|Fbn1|Col3a1|Lum|Bmp1|Pcolce|Fbln2|Igfbp2|Fbln5|Slit2|Grem1|Slit3|Adam12|Prrx1|Loxl2|Mmp2|Mgp|Snai2|Oxtr|Lama2|Cxcl12|Cdh11|Areg|Matn2	-9.92117e-05	0.00472535	-0.00421749	128	150	Actg2|Actg1|Adam19|Anpep|Aplp1|Bgn|Cald1|Calu|Capg|Cd59a|Cdh1|Cdh4|Col11a1|Col11a2|Col12a1|Col14a1|Col16a1|Col2a1|Col5a2|Col4a1|Col4a3|Col4a6|Col4a2|Col6a1|Col6a3|Col6a5|Col8a2|Colgalt2|Cercam|Comp|Thbs3|Copa|Copb2|Crlf1|Cxcl1|Cxcl2|Cxcl5|Dcn|Dst|Macf1|Dsp|Plec|Ecm1|Eln|Fbln1|Fermt3|Fermt1|Fgf2|Flna|Fstl3|Fzd8|Fzd5|Gadd45g|Gadd45b|Gem|Gpc1|Gpx7|Htra3|Igfbp5|Inhba|Itga5|Itga8|Itga2b|Itgav|Itgb1|It…	Acta2|Acta1|Actc1|Actb|Adam12|Areg|Bdnf|Bmp1|Tll1|Tll2|Cadm1|Cap2|Ccn1|Ccn2|Cd44|Cd59b|Cdh2|Cdh3|Col5a3|Col1a1|Col1a2|Col3a1|Wdr33|Col5a1|Col6a2|Col6a4|Col6a6|Colgalt1|Thbs4|Thbs1|Thbs2|Cthrc1|Cxcl3|Cxcl15|Cxcl12|Dkk1|Ecm2|Efemp2|Fbln5|Emp3|Eno2|Eno1b|Eno1|Eno3|Fap|Dpp4|Fas|Tnfrsf23|Fbn1|Fbn2|Fermt2|Flnb|Flnc|Fmod|Fn1|Fuca1|Gadd45a|Gas1|Gja1|Gja6|Glipr1|Glipr1l3|Grem1|Htra1|Id2|Igfbp2|Igfbp3|Igfb…
HALLMARK_ESTROGEN_RESPONSE_EARLY	6.95751e-13	1.73938e-11	0.921426	0.646705	2.67168	197	Tff1|Slc1a1|Sybu|Prss23|Cldn7|Frk|Klk10|Slc7a2|Krt15|Krt13|Krt19|Elf3|Zfp185|Krt8|Kazn|Cyp26b1|Tsku|Muc1|Ccn5|Wwc1|Sult2b1|Rapgefl1|Lad1|Syt12|Mpped2|Ret|Rhod|Gfra1|Rab17|Foxc1|Tpbg|Mlph|Nbl1|Krt18|Tmprss3|Inhbb|Mreg|Stc2|Car12|Clic3|Cish|Anxa9|Tjp3|Cxcl12|Podxl|P2ry2|Wfs1|Hspb8|Dlc1|Myb|Tgm2|Aqp3|Rps6ka2|Akap1|Ptges|Areg|Bhlhe40|Myof|Snx24|Abat|Slc7a5|Pmaip1|Tubb2b|Fhl2|Kcnk5|Slc39a6|Pdzk1	0.00179332	0.00461648	-0.00360751	44	23	Tff1|Sybu|Cldn7|Slc7a2|Kazn|Cyp26b1|Tsku|Muc1|Ccn5|Wwc1|Sult2b1|Lad1|Ret|Gfra1|Rab17|Tpbg|Mlph|Nbl1|Krt18|Tmprss3|Mreg|Stc2|Clic3|Cish|Anxa9|Podxl|P2ry2|Wfs1|Hspb8|Dlc1|Tgm2|Aqp3|Rps6ka2|Akap1|Ptges|Bhlhe40|Myof|Abat|Slc7a5|Pmaip1|Tubb2b|Fhl2|Slc39a6|Pdzk1	Slc1a1|Prss23|Frk|Klk10|Krt15|Krt13|Krt19|Elf3|Zfp185|Krt8|Rapgefl1|Syt12|Mpped2|Rhod|Foxc1|Inhbb|Car12|Tjp3|Cxcl12|Myb|Areg|Snx24|Kcnk5	0.000548919	0.00372948	-0.00331384	144	118	Abhd2|Ablim3|Ablim2|Adcy1|Adcy6|Adcy5|Adcy4|Add3|Add1|Aff1|Akap1|Aldh3b1|Aldh3b3|Aldh3b2|Anxa9|Aqp3|Asb13|B4galt1|Bcl11b|Bcl11a|Calcrl|Ccn5|Ccnd2|Cept1|Cldn7|Clic3|Cyp26b1|Cyp26c1|Deptor|Dlc1|Stard8|Egr3|Elf1|Elovl5|Endod1|Farp2|Fasn|Fcmr|Fdft1|Fhl2|Fkbp4|Foxc2|Gfra1|Hr|Hspb8|Insrr|Inhba|Aen|Isg20|Itpk1|Tyk2|Jak3|Kazn|Klf10|Klf4|Krt18|Lad1|Med13l|Med13|Med24|Mlph|Mreg|Muc1|Mybl1|Mybl2|Myc|Myof|Dy…	Ablim1|Adcy7|Adcy8|Adcy3|Adcy2|Add2|Ar|Areg|Arl3|Bag1|Bcl2|Blvrb|Car12|Cant1|Ccnd1|Ccnd3|Cd44|Celsr1|Celsr2|Celsr3|Chpt1|Cxcl12|Dhcr7|Dhrs2|Dhrs4|Dhrs3|Stard13|Dynlt3|Elf3|Elovl2|Fam102a|Farp1|Fkbp5|Fos|Foxc1|Frk|Gab2|Gja1|Gja6|Gla|Greb1|Greb1l|Igf1r|Insr|Igfbp4|Inhbb|Inpp5f|Isg20l2|Jak2|Jak1|Kcnk5|Kdm4b|Klf2|Klk10|Krt13|Krt15|Krt19|Krt8|Mapt|Mill2|Mill1|Mindy1|Mpped2|Msmb|Myb|Mybbp1a|Bmyc|Fer1l4…
HALLMARK_ESTROGEN_RESPONSE_LATE	2.55772e-08	3.19715e-07	0.733762	0.563397	2.3298	198	Ltf|Tff1|Prss23|Frk|Klk10|Agr2|Krt13|Krt19|Trim29|Cxcl14|Klk11|Cyp26b1|Ccn5|Perp|Gjb3|Sult2b1|St6galnac2|Rapgefl1|Ret|Foxc1|Tpbg|Nbl1|Tmprss3|Serpina3n|Dlg5|Emp2|Car12|Lamc2|Prlr|Clic3|Cish|Cdh1|Tfpi2|Anxa9|Tjp3|Cxcl12|Wfs1|Hspb8|Myb|Pkp3|Rps6ka2|Ptges|Areg|Serpina1b|Unc13b|Ass1|Gale|Slc29a1|Myof|Large1|Xrcc3|Slc7a5|Hprt|Lsr|Kcnk5|Pdzk1|Cav1|Dcxr|Gal|Tst|Etfb	0.000912037	0.00463766	-0.00424652	36	26	Ltf|Tff1|Cyp26b1|Ccn5|Perp|Sult2b1|St6galnac2|Ret|Tpbg|Nbl1|Tmprss3|Dlg5|Lamc2|Clic3|Cish|Cdh1|Tfpi2|Anxa9|Wfs1|Hspb8|Pkp3|Rps6ka2|Ptges|Unc13b|Ass1|Gale|Slc29a1|Myof|Large1|Slc7a5|Hprt|Lsr|Pdzk1|Dcxr|Tst|Etfb	Prss23|Frk|Klk10|Agr2|Krt13|Krt19|Trim29|Cxcl14|Klk11|Gjb3|St6galnac2|Rapgefl1|Foxc1|Serpina3n|Emp2|Car12|Prlr|Tjp3|Cxcl12|Myb|Areg|Serpina1b|Xrcc3|Kcnk5|Cav1|Gal	8.26555e-06	0.00342986	-0.0034631	139	137	Abhd2|Add3|Add1|Aff1|Aldh3a2|Aldh3a1|Aldh3b1|Aldh3b3|Aldh3b2|Anxa9|Ass1|Atp2b1|Batf|Btg3|Calcrl|Ccn5|Ccnd2|Cdc6|Cept1|Chst8|Chst9|Ckb|Clic3|Cpe|Cyp26b1|Cyp26c1|Cyp4f15|Cyp4f16|Cyp4f37|Dcxr|Dlg5|Dusp2|Egr3|Elovl5|Etfb|Farp2|Fdft1|Fgfr3|Fgfr1|Fgfr4|Fkbp4|Foxc2|Gale|Gfus|Hmgcs1|Hprt|Hr|Hsph1|Hspa4|Hspb8|Idh1|Impa2|Isg20|Aen|Itpk1|Tyk2|Jak3|Klf4|Lamc2|Lamc1|Large1|Large2|Llgl1|Lsr|Mapk13|Mdk|Mettl3|M…	Add2|Agr2|Areg|Arl3|Gm5424|Atp2b4|Atp2b2|Atp2b3|Bag1|Bcl2|Blvrb|Gm7334|Car12|Car2|Cav1|Ccna1|Ccnd1|Ccnd3|Cd44|Cd9|Cdc20|Celsr2|Celsr1|Celsr3|Chpt1|Ckm|Cox6c|Cox6c2|Cxcl12|Cyp4f14|Cyp4f40|Cyp4f18|Cyp4f13|Cyp4f17|Cyp4f39|Cyp4a31|Cyp4a30b|Cyp4a32|Cyp4a10|Cbr2|Dhcr7|Dhrs2|Dhrs4|Dnajc1|Dnajc12|Dynlt3|Elovl2|Fabp5|Fam102a|Farp1|Fgfr2|Fkbp5|Fos|Foxc1|Frk|Gal|Gjb3|Gla|Gper1|Hmgcs2|Homer2|Hspa4l|Id2|Idh2|…
HALLMARK_IL2_STAT5_SIGNALING	2.55772e-08	3.19715e-07	0.733762	0.563282	2.32932	198	Il10|Gsto1|Rgs16|Nt5e|Muc1|Emp1|Cdcp1|Plpp1|Ncs1|Il2ra|Drc1|Col6a1|Maff|Socs2|Csf2|Phlda1|Cish|Eno3|Map6|Ctla4|Abcb1a|Il1rl1|Ccr4|She|Irf6|Tgm2|Rragd|Nrp1|Gpr83|Rora|Pth1r|Bcl2l1|Bhlhe40|Prkch|Tnfrsf8|Pnp2|Tnfrsf1b|Il18r1|Cxcl10|Plagl1|Mapkapk2|Etv4|Penk|Aplp1|Plscr1|Serpinb6a|Uck2|Ikzf2|Tnfsf10|Cd79b|Twsg1|Cst7|Ckap4|Pus1|Eef1akmt1|Pim1|Tnfsf11|Gadd45b|Hk2|Tlr7|Icos|Rnh1|Etfbkmt|Capg|Tiam1|Plin2…	0.0018325	0.00289655	-0.00146097	65	21	Il10|Gsto1|Rgs16|Nt5e|Muc1|Emp1|Cdcp1|Ncs1|Il2ra|Drc1|Col6a1|Maff|Socs2|Csf2|Phlda1|Cish|Map6|Abcb1a|Il1rl1|Ccr4|She|Tgm2|Rragd|Nrp1|Gpr83|Bcl2l1|Bhlhe40|Prkch|Tnfrsf8|Pnp2|Tnfrsf1b|Il18r1|Mapkapk2|Penk|Aplp1|Plscr1|Serpinb6a|Uck2|Ikzf2|Cst7|Ckap4|Pus1|Eef1akmt1|Pim1|Gadd45b|Hk2|Tlr7|Rnh1|Etfbkmt|Capg|Tiam1|Plin2|Cyfip1|Ifngr1|Selp|Ahnak|Cd83|Slc39a8|Il3ra|Igf2r|Tnfrsf21|Itgav|Ccne1|Ctsz|Plec	Plpp1|Eno3|Ctla4|Irf6|Rora|Pth1r|Cxcl10|Plagl1|Etv4|Tnfsf10|Cd79b|Twsg1|Tnfsf11|Icos|Il2rb|Ptrh2|Traf1|Gbp3|Cd48|Nop2|Myo1c	0.000322294	0.00317723	-0.00311664	152	126	Abcb1a|Ahcy|Gm4737|Ahnak|Ahnak2|Anxa4|Aplp1|Arl4a|Batf|Bcl2l1|Bmp2|Bmpr2|Capg|Capn3|Capn11|Capn1|Capn2|Ccnd2|Ccne1|Cd83|Cdc6|Cdkn1c|Ckap4|Col6a1|Cst7|Ctsz|Cyfip1|Cyfip2|Dcps|Drc1|Ecm1|Eef1akmt1|Emp1|Enpp1|Enpp2|Etfbkmt|Fam126b|Flt3l|Pcsk6|Gadd45b|Gata1|Gbp7|Gbp6|Gbp9|Gbp10|Gbp4|Gbp2b|Gpr83|Gsto1|Gucy1b1|Hipk2|Hk2|Hk3|Hk1|Hopx|Ifitm3|Ifngr1|Insrr|Igf2r|Ikzf2|Ikzf4|Il10|Il18r1|Il1rl1|Il2ra|Il3ra|Cs…	Abcb1b|Abcb4|Abcb11|Ager|Ahr|Batf3|Bcl2|Car2|Capn9|Capn8|Casp3|Ccnd1|Ccnd3|Cd44|Cd48|Cd79b|Cd81|Coch|Col6a2|Csf1|Ctla4|Cxcl10|Dennd5a|Dennd5b|Dhrs3|Eno3|Eno1b|Eno1|Eno2|Enpp3|Etv4|Fah|Fgl2|Furin|Pcsk4|Pcsk5|Gabarapl1|Galm|Gbp3|Gbp8|Gbp11|Gbp2|Gbp5|Glipr2|Gpr65|Gpr165|Pgr15l|Gpx4|Gsto2|Hipk1|Hipk3|Hkdc1|Huwe1|Icos|Ifitm1|Ifitm2|Ifitm7|Ifitm6|2200002J24Rik|Ifitm5|Igf1r|Insr|Il10ra|Il1r2|Il2rb|Irf6|…
HALLMARK_HYPOXIA	9.33764e-08	9.33764e-07	0.704976	0.550313	2.28285	199	Ccn2|Ccn1|Lox|Tmem45a|Cp|Pgf|Bgn|Ccn5|Sult2b1|Mt2|Errfi1|Egfr|Mt1|Tpbg|Chst2|Maff|Dcn|Gpc3|Pkp1|Stc2|Car12|Akap12|Lalba|Pck1|Srpx|Angptl4|Efna1|Cavin3|Eno3|Noct|Plac8|Tgm2|Rragd|Pklr|Ldhc|Rora|F3|Aldoa|Kdelr3|Bhlhe40|Sdc4|Ppfia4|Hspa5|Pdgfb|Large1|Cavin1|Adm|Tktl1|Cav1|Pygm|P4ha2|Galk1|Ccng2|Tnfaip3|Aldoc|Pim1	-0.000228619	0.004655	-0.00694359	33	24	Lox|Bgn|Ccn5|Sult2b1|Errfi1|Mt1|Tpbg|Chst2|Maff|Dcn|Gpc3|Stc2|Lalba|Srpx|Angptl4|Cavin3|Noct|Plac8|Tgm2|Rragd|Pklr|F3|Aldoa|Bhlhe40|Ppfia4|Hspa5|Large1|Cavin1|Pygm|Galk1|Ccng2|Aldoc|Pim1	Ccn2|Ccn1|Tmem45a|Cp|Pgf|Mt2|Egfr|Pkp1|Car12|Akap12|Pck1|Efna1|Eno3|Ldhc|Rora|Aldoa|Kdelr3|Sdc4|Pdgfb|Adm|Tktl1|Cav1|P4ha2|Tnfaip3	-0.000529	0.00322626	-0.00411624	140	147	Adora2b|Ak3|Aldoc|Aldoa|Ampd1|Angptl4|Ankzf1|Anxa2|Atf3|Atp7a|Atp7b|B3galt6|Bcan|Bgn|Bnip3l|Bnip3l-ps|Btg2|Cavin1|Cavin3|Ccn5|Ccng2|Cdkn1c|Col11a1|Col11a2|Csrp2|Dcn|Ddit3|Dpysl4|Dpysl3|Dpysl2|Dpys|Dtnb|Efna3|Erbb3|Ero1a|Errfi1|Ext1|F3|Fbp2|Gaa|Galk1|Gpc1|Gpc3|Gpc4|Gpc6|Gpi1|Grhpr|Gys1|Hexb|Hk1|Hk2|Hk3|Hmox1|Hoxc9|Hspa5|Hspa1b|Ids|Ier3|Igfbp5|Inha|Irs2|Isg20|Aen|Jmjd6|Jun|Kdelr2|Kif5a|Kif5c|Lalba|…	Ackr3|Adm|Adora2a|Ak4|Akap12|Aldob|Aldoart2|Aldoart1|Aldoa|Ampd3|Ampd2|B4galnt2|Bcl2|Brs3|Btg1|Btg1b|Btg1c|Car12|Casp6|Cav1|Cavin2|Ccn1|Ccn2|Cdkn1a|Cdkn1b|Chst3|Cited2|Col5a1|Col5a3|Cxcr4|Ddit4|Crmp1|Dtna|Edn2|Efna1|Egfr|Erbb4|Erbb2|Eno1|Eno1b|Eno2|Eno3|Ets1|Fbp1|Fos|Fosl2|Foxo3|Mgam|Sis|Gapdh|Gm3839|Gm10358|Gapdh-ps15|Gm5069|Gm6316|Gm12117|Gm15294|Gapdhs|Gck|Gcnt2|Has1|Hdlbp|Hexa|Hkdc1|Hoxb9|Hs3…
HALLMARK_P53_PATHWAY	3.65155e-07	3.04296e-06	0.674963	0.537872	2.22207	197	Krt17|Trp63|Il1a|Serpinb5|Eps8l2|Epha2|Procr|Rgs16|Perp|Cdkn2a|Cdh13|Tgfa|Hbegf|Alox8|Inhbb|Plk2|Tchh|Cdkn2b|Phlda3|Plxnb2|Tm4sf1|Nupr1|Klk8|Ptpn14|Ifi30|Abat|Itgb4|H1f2|Fgf13|Retsat|Gls2|Jag2|Dcxr|Gpx2|Mapkapk3|Vdr|St14|Upp1|Clca2|Abcc5|Rxra|Cebpa|Zmat3|Klf4|Pdgfa	0.00166422	0.00394614	-0.00461105	33	12	Trp63|Il1a|Epha2|Procr|Rgs16|Perp|Tgfa|Hbegf|Alox8|Plk2|Tchh|Cdkn2b|Phlda3|Plxnb2|Tm4sf1|Nupr1|Klk8|Ifi30|Abat|Itgb4|H1f2|Retsat|Dcxr|Mapkapk3|Vdr|Upp1|Clca2|Abcc5|Rxra|Cebpa|Zmat3|Klf4|Pdgfa	Krt17|Serpinb5|Eps8l2|Cdkn2a|Cdh13|Inhbb|Ptpn14|Fgf13|Gls2|Jag2|Gpx2|St14	0.000474403	0.00307988	-0.00244095	149	133	Acvr1b|Acvr1c|Tgfbr1|Ada|Aen|Isg20|Ak1|Alox8|Alox12b|Apaf1|App|Atf3|Bak1|Bax|Bmp2|Btg2|Casp1|Ccnd2|Cd82|Cdkn2b|Cdkn2aip|Cebpa|Clca2|Clca3a1|Clca3a2|Clca4b|Clca3b|Csrnp2|Dcxr|Ddb2|Ddit3|Def6|Dgka|Dgkg|Dram1|Ei24|Elp1|Epha2|Ephb6|Epha10|Epha7|Ephb2|Epha3|Ercc5|Bivm|Fbxw7|Gadd45g|H1f2|H1f3|H1f5|H1f1|H1f4|H2ac6|H2ac7|H2ac8|H2ac12|H2ac22|H2ac4|H2ac10|H2ac13|H2aw|H2ac18|Hmox1|Hsph1|Hspa4|Ier3|Ier5|Ifi3…	Abhd4|Isg20l2|Aloxe3|Alox5|Baiap2|Blcap|Btg1|Btg1b|Btg1c|Ccnd1|Ccnd3|Ccnk|Cd81|Cd37|Cdk5r1|Cdkn1a|Cdkn2a|Cgrrf1|Clca1|Clca4a|Clca4c-ps|Coq8a|Ctsd|Ctsf|Cbr2|Ddit4|Dgkb|Dnttip2|Ephb4|Ephb3|Epha1|Epha6|Epha8|Ephb1|Epha4|Epha5|Ephx1|Eps8l2|Fas|Tnfrsf23|Fdxr|Fgf13|Fgf12|Fgf14|Fos|Foxo3|Fuca1|Gadd45a|Gls2|Gls|Gpx2|H2aj|H2ac19|H2ac11|H2ac15|H2ac23|H2ac20|H2ac24|H2ax|H2ac21|Hexim1|Hras|Hspa4l|Inhbb|Lrmp|…
HALLMARK_INFLAMMATORY_RESPONSE	4.15832e-06	2.83521e-05	0.610527	0.502905	2.11784	201	Il10|Marco|Has2|Inhba|Tnfsf15|Il1a|Slc7a2|Pdpn|Il12b|Ccl20|Osmr|Rgs16|Mmp14|Edn1|Ccl17|Hbegf|Ffar2|Slc4a4|Tpbg|Slc1a2|Chst2|Gpc3|Itgb8|Ereg|Il1r1|P2ry2|Best1|Ccrl2|Scn1b|Lpar1|Hpn|Cybb|F3|Scarf1|Hrh1|Bst2|Il18|Tnfrsf1b|Slc31a2|Il18r1|Adgre1|Cxcl10|Aplnr|Olr1|Rgs1|Slc11a2|Adm|Ccl5|Slc28a2b|Ptger4|Tnfsf10|Icam1|Cxcl5|Ptgir|Cmklr1|Itgb3|Cxcr6|Tapbp	0.00244021	0.00686395	-0.00822879	41	17	Il10|Marco|Has2|Inhba|Tnfsf15|Il1a|Slc7a2|Il12b|Rgs16|Mmp14|Hbegf|Ffar2|Slc4a4|Tpbg|Chst2|Gpc3|Il1r1|P2ry2|Best1|Ccrl2|Scn1b|Lpar1|Hpn|Cybb|F3|Scarf1|Bst2|Il18|Tnfrsf1b|Slc31a2|Il18r1|Adgre1|Olr1|Rgs1|Ccl5|Icam1|Cxcl5|Ptgir|Cmklr1|Itgb3|Tapbp	Pdpn|Ccl20|Osmr|Edn1|Ccl17|Slc1a2|Itgb8|Ereg|Hrh1|Cxcl10|Aplnr|Slc11a2|Adm|Slc28a2b|Ptger4|Tnfsf10|Cxcr6	-0.0002831	0.00480185	-0.00485144	131	146	Abca1|Abca7|Abca13|Abca2|Acvr1b|Acvr1c|Tgfbr1|Acvr2a|Acvr2b|Adgre1|Adora2b|Gm9774|Atp2a2|Atp2a3|Atp2b1|Mertk|Bdkrb1|Best1|Bst2|Btg2|C3ar1|Calcrl|Ccl11|Ccl5|Ccr7|Cd55b|Cd55|Cd69|Cd82|Cmklr1|Csf3|Cxcl5|Cxcl9|Cybb|Nox1|Eif2ak2|F3|Ffar2|Fpr-rs4|Fpr2|Fzd5|Fzd8|Gna15|Gnai3|Gpc3|Gpr183|Has2|Hpn|Icam1|Icam4|Icosl|Ifitm3|Ifnar1|Il10|Il18|Il18r1|Il1a|Il1r1|Inhba|Irf7|Itga5|Itga8|Itga2b|Itgav|Itgb3|Itgb2l|I…	Abca4|Abca12|Abca17|Abi1|Abi2|Adm|Adora2a|Adrm1|Ahr|Aplnr|Aqp9|Atp2a1|Atp2b2|Atp2b3|Atp2b4|Axl|Tyro3|Btg1b|Btg1c|Btg1|C5ar1|C5ar2|Ccl2|Ccl12|Ccl7|Ccl20|Ccl24|Cd40|Cd48|Cd70|Cd37|Cdkn1a|Clec5a|Csf1|Csf3r|Cxcl10|Cxcl11|Cxcl15|Ebi3|Edn1|Emp3|Ereg|Fpr1|Fpr3|Gabbr1|Gch1|Gnai1|Gnai2|Gp1ba|Gpr132|Has3|Hif1a|Icam5|Ifitm1|Ifitm7|Ifitm2|Ifitm6|2200002J24Rik|Ifngr2|Il10ra|Il15|Il15ra|Il18rap|Il1b|Il2rb|Il6|…
HALLMARK_UV_RESPONSE_DN	4.53633e-06	2.83521e-05	0.610527	0.563355	2.25355	144	Col11a1|Col1a1|Has2|Ccn1|Col1a2|Col3a1|Efemp1|Erbb2|Mt1|Fbln5|Fzd2|Igfbp5|Tjp1|Pdgfrb|Dab2|Ptgfr|Snai2|Adgrl2|Dlc1|Irs1|Pparg|Nrp1|Lpar1|Insig1|F3|Bhlhe40|Magi2|Rnd3|Pik3r3|Kit|Fhl2|Cav1|Ddah1	0.00356021	0.00768479	-0.00278531	20	13	Col11a1|Has2|Efemp1|Mt1|Igfbp5|Tjp1|Pdgfrb|Dab2|Ptgfr|Dlc1|Pparg|Nrp1|Lpar1|Insig1|F3|Bhlhe40|Rnd3|Kit|Fhl2|Ddah1	Col1a1|Ccn1|Col1a2|Col3a1|Erbb2|Fbln5|Fzd2|Snai2|Adgrl2|Irs1|Magi2|Pik3r3|Cav1	5.83992e-05	0.00332698	-0.0033384	132	127	Acvr2a|Acvr2b|Add3|Add1|Adgrl3|Adora2b|Akt3|Akt1|Anxa2|Anxa4|Apbb2|Spata13|Atp2b1|Atrx|Atxn1|Bckdhb|Bmpr1a|Cacna1b|Cacna1c|Cacna1f|Cacna1d|Cacna1s|Cdc42bpb|Cdk13|Cdk12|Col11a1|Col11a2|Col2a1|Col5a2|Dbp|Ddah1|Ddah2|Dlc1|Stard8|Dyrk1a|Efemp1|Erbb3|F3|Fhl2|Fyn|Fgr|Hck|Src|Yes1|Fzd7|Fzd1|Grk6|Has2|Id1|Insrr|Igfbp5|Inpp4b|Insig1|Itgb3|Itgb2l|Itgb1|Itgb2|Itgb5|Kcnma1|Kcnu1|Kit|Csf1r|Lamc1|Lamc2|Ldlr|Lp…	Add2|Adgrl2|Adgrl1|Adora2a|Akt2|Amph|Arhgef9|Arhgef4|Atp2b2|Atp2b3|Atp2b4|Atrn|Atrnl1|Bdnf|Bmpr1b|Cacna1a|Cacna1e|Cap2|Cav1|Ccn1|Ccn2|Cdc42bpa|Cdc42bpg|Cdkn1b|Cdon|Celf2|Celf1|Cited2|Col5a3|Col1a1|Col1a2|Col3a1|Wdr33|Stard13|Dmac2l|Dyrk1b|Erbb2|Erbb4|Egfr|Fbln5|Efemp2|Blk|Lck|Lyn|Fzd2|Gcnt1|Gja1|Gja6|Grk5|Grk4|Has3|Ica1|Igf1r|Insr|Igfbp3|Inpp4a|Irs1|Irs3|Itgb6|Itgb7|Lamc3|Ntn1|Ntn3|Lrp8|Vldlr|Ltb…
HALLMARK_TNFA_SIGNALING_VIA_NFKB	3.5436e-05	0.000196866	0.557332	0.469982	1.9792	201	Tnc|Ccn1|Inhba|Il1a|Il12b|Cxcl3|Ccl20|Cxcl1|Il23a|Edn1|Hbegf|Maff|Serpinb8|Gfpt2|Tnf|Csf2|Phlda1|Bcl2a1a|Dusp5|Fosl1|Efna1|Plk2|Ccrl2|Plau|Areg|F3|Bhlhe40|Sdc4|Ier2|Il18|Cxcl10|Fjx1|Nr4a1|Olr1|F2rl1|Jag1|Ccl5|Ptger4|Tnfaip3|Icam1|Trip10|Cxcl5|Fut4|Ccl4|Rcan1|Gadd45b	0.00213982	0.00436932	-0.00295619	32	14	Inhba|Il1a|Il12b|Cxcl1|Il23a|Hbegf|Maff|Serpinb8|Gfpt2|Tnf|Csf2|Phlda1|Bcl2a1a|Dusp5|Fosl1|Plk2|Ccrl2|Plau|F3|Bhlhe40|Ier2|Il18|Nr4a1|Olr1|Jag1|Ccl5|Icam1|Cxcl5|Fut4|Ccl4|Rcan1|Gadd45b	Tnc|Ccn1|Cxcl3|Ccl20|Edn1|Efna1|Areg|Sdc4|Cxcl10|Fjx1|F2rl1|Ptger4|Tnfaip3|Trip10	-0.000253873	0.00331113	-0.0034651	118	131	Abca1|Abca7|Abca13|Abca2|Atf3|Atp2b1|B4galt1|B4galt5|Bcl2a1a|Bcl2a1d|Bcl2a1b|Birc3|Naip5|Naip6|Naip1|Naip2|Bmp2|Btg2|Btg3|Ccl11|Ccl4|Ccl5|Ccnd2|Cd69|Cd83|Cflar|Clcf1|Cxcl1|Cxcl2|Cxcl5|Ddx58|Dram1|Dusp2|Dusp4|Dusp5|Egr2|Egr3|Ehd1|Ehd3|F3|Fosb|Fosl1|Fut4|Gadd45g|Gadd45b|Gem|Gpr183|Icam1|Icosl|Ier2|Ier3|Ier5|Ifit2|Ifit3|Il18|Il1a|Il23a|Inhba|Irs2|Jag1|Jun|Uty|Klf10|Klf4|Klf9|Kynu|Lamb3|Ldlr|Maff|Map…	Abca4|Abca12|Abca17|Ackr3|Areg|Atp2b2|Atp2b3|Atp2b4|Bcl2a1c|Bcl3|Birc2|Btg1|Btg1b|Btg1c|Gm7334|Ccl2|Ccl12|Ccl7|Ccl20|Ccn1|Ccn2|Ccnd1|Ccnd3|Cd44|Cdkn1a|Cebpb|Cebpd|Csf1|Cxcl3|Cxcl15|Cxcl10|Cxcl11|Dennd5a|Dennd5b|Dnajb4|Dusp1|Edn1|Efna1|Ehd4|Ehd2|Eif1|Eif1b|Ets2|Fjx1|Fos|Fosl2|G0s2|Gadd45a|Gch1|Icam5|Id2|Ifih1|Ifit3b|Ifngr2|Il15ra|Il1b|Il6|Inhbb|Irs3|Jag2|Junb|Jund|Kdm6b|Klf2|Klf6|Lrp8|Vldlr|Lif|Ma…
HALLMARK_COMPLEMENT	4.27397e-05	0.000213699	0.557332	0.487894	2.02537	194	Mmp12|Ltf|C1s1|Serping1|Cxcl3|C1qc|Cxcl1|F7|Cp|C1qa|C2|Mmp14|Cdh13|Col4a2|Cfb|Maff|Plat|Dusp5|Tfpi2|Fcnb|Spock2|Cfh|Lrp1|Cda|F3|C3|Serpina1b|Gngt2|F10|Hspa5|Pdgfb|Casp7|Gzmk|Olr1|Csrp1|Ccl5|Mmp15|Lgals3|Ctss|Plscr1|Ctsl	0.00623753	0.00850676	-0.00312304	33	8	Mmp12|Ltf|Serping1|C1qc|Cxcl1|F7|C1qa|C2|Mmp14|Col4a2|Cfb|Maff|Plat|Dusp5|Tfpi2|Fcnb|Cfh|Lrp1|Cda|F3|C3|Gngt2|F10|Hspa5|Casp7|Gzmk|Olr1|Csrp1|Ccl5|Lgals3|Ctss|Plscr1|Ctsl	C1s1|Cxcl3|Cp|Cdh13|Spock2|Serpina1b|Pdgfb|Mmp15	0.000870919	0.00432752	-0.0037908	162	119	Actn2|Actn4|Actn3|Adam9|Adra2b|Akap10|Ang|Anxa5|Apobec3|Apoc1|Brpf3|Brd1|C1qa|C1qc|C1rb|Dcbld1|C2|Cfb|C3|C4b|Calm1|Casp1|Casp7|Casp9|Ccl5|Cd36|Cd40lg|Cd46|Cd55b|Cd55|Cd59a|Cda|Cfh|Cfhr2|Clu|Col4a2|Col4a6|Col4a1|Cr2|Csrp1|Ctsb|Ctsc|Ctsl|Cts8|4930486L24Rik|Ctss|Ctsk|Cxcl1|Cxcl2|Dgkh|Dock11|Dock4|Dock3|Dock1|Dock5|Dock7|Dock6|Dusp5|Dyrk3|Ehd1|Ehd3|F10|F3|F7|F8|Fcer1g|Fcnb|Fyn|Fgr|Hck|Src|Yes1|Gata3|…	Actn1|Ang2|Ang4|Apoa4|Krt20|Brpf1|C1ra|C1s2|C1s1|Hc|Car2|Calm3|Calm2|Casp3|Casp4|Cd59b|Cdk5r1|Cebpb|Cfhr4|Cpm|Cpq|Cr1l|Ctsd|Ctsh|Ctsll3|BC051665|Ctso|Cxcl3|Cxcl15|Dgkd|Dgkk|Dock10|Dock9|Dock2|Dock8|Dpp4|Fap|Dusp6|Dusp7|Dyrk2|Ehd4|Ehd2|F9|F2|F5|Fcna|Fdx1|Fn1|Blk|Lck|Lyn|Gmfb|Gmfg|Gnai1|Gnai2|Gp1ba|Gpd2|Gzmb|Gzmd|Gzmf|Hnf4a|Hnf4g|Hpcal4|Hspa1a|Hspa8|Hspa1l|Hspa2|Il6|Jak2|Jak1|Kcnip2|Klk1b11|L3mbtl4…
HALLMARK_KRAS_SIGNALING_UP	4.87931e-05	0.000221787	0.557332	0.476463	1.9703	198	Adamdec1|Peg3|Inhba|Sparcl1|Cidea|Arg1|Tspan1|Anxa10|Ccl20|Flt4|Epb41l3|Pigr|Rgs16|Emp1|Ano1|Mall|Hbegf|Cfb|Aldh1a3|Prrx1|Galnt3|Serpina3n|Plat|Gfpt2|Csf2|Akap12|Gpnmb|Ereg|Angptl4|Kif5c|Tph1|Abcb1a|Ephb2|Igf2|Prdm1|Tmem176a|Gadd45g|Spon1|Scn1b|Cfh|Nrp1|Plau|Tmem176b|Ace|Mmp11|Reln|Tnfrsf1b|Cxcl10|Aldh1a2|F2rl1|Etv4|Tnnt2|Ctss|Gabra3|Tspan7	0.00254079	0.00575969	-0.00355816	36	19	Adamdec1|Peg3|Inhba|Arg1|Anxa10|Flt4|Epb41l3|Rgs16|Emp1|Ano1|Hbegf|Cfb|Aldh1a3|Galnt3|Plat|Gfpt2|Csf2|Gpnmb|Angptl4|Kif5c|Abcb1a|Ephb2|Igf2|Tmem176a|Gadd45g|Spon1|Scn1b|Cfh|Nrp1|Plau|Tmem176b|Tnfrsf1b|Aldh1a2|Tnnt2|Ctss|Tspan7	Sparcl1|Cidea|Tspan1|Ccl20|Pigr|Mall|Prrx1|Serpina3n|Akap12|Ereg|Tph1|Prdm1|Ace|Mmp11|Reln|Cxcl10|F2rl1|Etv4|Gabra3	-3.26942e-06	0.00374909	-0.0036826	151	154	Abcb1a|Ace3|Adam17|Adamdec1|Adam28|Adgra3|Adgrl4|Akt3|Akt1|Aldh1a2|Aldh1a7|Aldh1a1|Aldh1a3|Aldh1b1|Ammecr1|Ammecr1l|Angptl4|Ano1|Ano2|Anxa10|Arg1|Avl9|Birc3|Naip5|Naip6|Naip1|Naip2|Bmp2|Bpgm|Btc|C3ar1|Cbl|Cbr4|Ccnd2|Cd82|Cdadc1|Cfb|C2|Cfh|Cfhr2|Clec4a3|Clec4a1|Clec4a4|Clec4b1|Clec4n|Cmklr1|Cpe|Crot|Csf2ra|Il3ra|Ctss|Ctsk|Emp1|Eng|Epb41l3|Epb41|Ephb2|Ephb6|Epha10|Epha7|Epha2|Epha3|Ero1a|Etv1|F13a1…	Abcb1b|Abcb4|Abcb11|Ace|Adam8|Adgra2|Akap12|Akt2|Aldh2|Ano6|Ano4|Ano5|Ano3|Birc2|Btbd3|Btbd6|Car2|Cab39l|Cblb|Cbx8|Ccl20|Ccnd1|Ccnd3|Ccser2|Cd37|Cfhr4|Cidea|Cidec|Clec4a2|Clec4b2|Clec4d|Cxcl10|Cxcr4|Dnmbp|Dusp6|Dusp7|Ephb3|Ephb1|Ephb4|Epha1|Epha6|Epha8|Epha4|Epha5|Ereg|Ets1|Etv4|Evi5|Evi5l|Fgf9|Fgf16|Fuca1|G0s2|Gabra3|Gadd45a|Galnt6|Gng11|Gypc|H2bc3|H2bc4|H2bc6|H2bc11|Hdac9|Hdac5|Hdac7|Hdac4|Hkdc…
HALLMARK_APICAL_JUNCTION	0.000170302	0.000709594	0.518848	0.46599	1.93869	195	Cldn7|Speg|Cdh3|Tnfrsf11b|Fbn1|Col16a1|Shroom2|Dsc3|Bmp1|Pcdh1|Col17a1|Cldn4|Egfr|Slit2|Itga9|Alox8|Mmp2|Tjp1|Nectin2|Lamc2|Nectin4|Cdh1|Cd274|Fscn1|Nectin1|Actg2|Flnc|Cdh11|Vcan|Cldn6|Irs1|Cntn1|Mpzl1|Crb3|Vcam1|Insig1|Tro|Grb7|Nfasc|Nexn|Adamts5|Ctnnd1|Cadm3|Pik3r3|Itgb4|Actn3|Thy1	0.00184133	0.00680775	-0.00334103	24	23	Cldn7|Tnfrsf11b|Col16a1|Dsc3|Pcdh1|Col17a1|Alox8|Tjp1|Nectin2|Lamc2|Nectin4|Cdh1|Cd274|Fscn1|Actg2|Vcan|Mpzl1|Vcam1|Insig1|Nexn|Adamts5|Ctnnd1|Itgb4|Actn3	Speg|Cdh3|Fbn1|Shroom2|Bmp1|Cldn4|Egfr|Slit2|Itga9|Mmp2|Nectin1|Flnc|Cdh11|Cldn6|Irs1|Cntn1|Crb3|Tro|Grb7|Nfasc|Cadm3|Pik3r3|Thy1	0.000147203	0.00356614	-0.0034928	160	150	Actg2|Actg1|Actn2|Actn4|Actn3|Adam15|Adam22|Adam9|Adamts5|Akt3|Akt1|Alox8|Alox12b|Amh|Amigo2|Arhgef6|Atp1a3|Atp12a|Atp1a1|Atp4a|B4galt1|Cd209d|Cd209c|Cd274|Cd276|Cd34|Cdh4|Cdh1|Cdk8|Cdk19|Cdsn|Cercam|Colgalt2|Cldn19|Cldn13|Cldn3|Cldn5|Cldn7|Cldn8|Cnn2|Cntn3|Col16a1|Col17a1|Col9a1|Ctnnd1|Dmp1|Dsc2|Dsc3|Erbb3|Epb41l2|Epb41|Epb41l3|Evl|Flna|Fscn1|Fscn2|Gamt|Gnai3|Hadh|Icam1|Icam4|Ikbkg|Insig1|Itga10…	Acta1|Actc1|Acta2|Actb|Actn1|Adam23|Adam11|Adamts1|Adamts4|Adamts8|Adamts9|Adamts15|Adamts20|Akt2|Aloxe3|Alox5|Amigo1|Arhgef7|Arpc2|Atp1a4|Atp1a2|Baiap2|Bmp1|Tll1|Tll2|Cadm3|Cap1|Cd209b|Cd209e|Cd209a|Cd209g|Cdh2|Cdh3|Colgalt1|Cldn14|Cldn15|Cldn4|Cldn17|Cntn1|Cntn2|Cntn4|Cntn5|Crat|Chat|Crb3|Arvcf|Dhx16|Dhx15|Dhx8|Dhx35|Dhx38|Dsc1|Egfr|Erbb4|Erbb2|Exoc4|Fbn1|Fbn2|Flnc|Flnb|Gnai1|Gnai2|Grb7|Gtf2f1|…
HALLMARK_MYC_TARGETS_V1	0.000423631	0.00162935	0.498493	0.422242	1.77816	201	Hprt|Eif3j2|Apex1|Prdx4|Hspe1|Nme1|Xrcc6|Prps2|Rps2|Nop16|Npm1|Snrpd1|Eef1b2|Hdgf|Ifrd1|Psmd8|Pa2g4|Psma6|Mrpl9|Cdk4|Rps6|Ldha|Rps3|Hddc2|Tufm|Ddx21|Hnrnpa3|Eif4h|Rpl18|G3bp1|Impdh2|Rack1|Mcm6|Cnbp|Orc2|Stard7|Canx|Ywhaq|Ctps|Dek|Nap1l1|Hnrnpa2b1|Xpo1|Set|Rpl6|Dut|Ddx18|Eif3b|Cad|Erh|Usp1|Tcp1|C1qbp|H2az1|Fbl|Rpl22|Rpl14|Rfc4|Psmd14|Kpnb1|Ran|Tomm70a|Rrm1|Rplp0|Exosc7|Nhp2|Trim28|Rad23b|Pwp1|Eif2…	0.000399748	0.00108406	-0.000698335	69	43	Hprt|Eif3j2|Apex1|Prdx4|Nme1|Rps2|Nop16|Npm1|Snrpd1|Eef1b2|Hdgf|Ifrd1|Psmd8|Pa2g4|Psma6|Mrpl9|Cdk4|Rps6|Ldha|Rps3|Tufm|Eif4h|Rpl18|Rack1|Stard7|Canx|Ywhaq|Nap1l1|Set|Rpl6|Dut|Eif3b|Erh|Tcp1|C1qbp|H2az1|Rpl22|Rpl14|Rfc4|Psmd14|Kpnb1|Ran|Rplp0|Nhp2|Rad23b|Pwp1|Eif2s1|Hnrnpd|Etf1|Cbx3|Cops5|Rps5|Tfdp1|Cct5|Ppm1g|Psma2|Rps10|Snrpb2|Phb2|Snrpd3|Ncbp2|Psmc6|Eif4g2|Kars|Eif4a1|Psmd3|Eif2s2|Phb|Ptges3	Hspe1|Xrcc6|Prps2|Hddc2|Ddx21|Hnrnpa3|G3bp1|Impdh2|Mcm6|Cnbp|Orc2|Ctps|Dek|Hnrnpa2b1|Xpo1|Ddx18|Cad|Usp1|Fbl|Tomm70a|Rrm1|Exosc7|Trim28|Ncbp1|Ruvbl2|Cct4|Mrps18b|Cstf2|Gspt1|Gnl3|Eif3d|Sf3b3|Hnrnpu|Uba2|Cct3|Hnrnpa1|Aimp2|Dhx15|Xpot|Pcna|Sf3a1|Lsm7|Hspd1	-9.16002e-05	0.001393	-0.00189419	125	103	Acp1|Apex1|Bub3|C1qbp|Cps1|Cbx3|Cct2|Cct7|Cdk2|Cdk4|Clns1a|Cops5|Ctps2|Cyc1|Dut|Eef1b2|Eif1a|Eif1ad7|Eif1ad10|Eif1ad18|Eif1ad12|Eif1ad6|Eif2s1|Eif2s2|Gm9892|Eif3b|Eif3j1|Eif3j2|Eif4a1|Eif4a2|Eif4e|Eif4e1b|Eif4g2|Eif4h|Eprs|Erh|Fam120a|Fam120c|Fbll1|Glo1|H2az1|H2az2|Hdac2|Hdac1|Hdgf|Hnrnpd|Hnrnpr|Hprt|Hsp90aa1|Hspe1-rs1|Ifrd1|Ilf2|Kpna2|Kpnb1|Ldha|Mad2l1|Mcm5|Mcm7|Mrpl23|Mrpl9|Myc|Nap1l1|Nme1|Nop5…	Abce1|Aimp2|Cad|Ccna2|Cct3|Cct4|Cdc20|Cdc45|Cox5a|Cstf2|Cstf2t|Ctps|Cul1|Ddx18|Ddx21|Ddx50|Dek|Dhx15|Dhx8|Dhx16|Dhx35|Dhx38|Eif1ax|Eif1ad19|Eif1ad17|Eif3d|Ddx20|Gm10131|Fbl|Hdac1-ps|Hddc2|Hnrnpa1|Hnrnpa3|Hnrnpa1l2-ps2|Hnrnpa2b1|Gm6793|Gm9242|Hnrnpc|Syncrip|Hnrnpu|Hsp90ab1|Hspd1|Hspe1|Iars|Ifrd2|Gm10184|Lsm2|Lsm7|Gm10146|Mcm4|Mcm6|Mrps18b|Bmyc|Ncbp1|Nolc1|Gm5124|Odc1|Orc2|Pabpc1l|Pabpc4|Pcbp1|Pcna…
HALLMARK_APOPTOSIS	0.00123444	0.00425835	0.45506	0.438801	1.77674	161	Il1a|Lum|Erbb2|Emp1|Bgn|Krt18|Mmp2|Dcn|Plat|Pdgfrb|Tnf|Fez1|Dpyd|Bik|Ereg|H1f0|Tgfb2|Cth|Plppr4|Hspb1|Timp3|Bcl2l1|Il18|Gpx3|Bmf|Casp7|Pmaip1|Retsat|Cav1|Lgals3|Tnfsf10|Tgfbr3|Hgf|Gadd45b|Erbb3|Sqstm1|Cd38|Pdcd4|F2r|Bcap31|Ifngr1|Irf1|Mgmt|Rnasel|Casp9|Eno2|Igf2r|Gna15|Mcl1|Ier3|Bcl2l2|Txnip|Wee1	0.00135831	0.00325634	-0.00392904	39	14	Il1a|Emp1|Bgn|Krt18|Dcn|Plat|Pdgfrb|Tnf|H1f0|Cth|Plppr4|Hspb1|Timp3|Bcl2l1|Il18|Gpx3|Casp7|Pmaip1|Retsat|Lgals3|Hgf|Gadd45b|Erbb3|Sqstm1|Cd38|F2r|Bcap31|Ifngr1|Irf1|Mgmt|Rnasel|Casp9|Igf2r|Gna15|Mcl1|Ier3|Bcl2l2|Txnip|Wee1	Lum|Erbb2|Mmp2|Fez1|Dpyd|Bik|Ereg|Tgfb2|Bmf|Cav1|Tnfsf10|Tgfbr3|Pdcd4|Eno2	-0.000467276	0.00257837	-0.00387164	107	96	Add1|Add3|App|Atf3|Bax|Bcap31|Bcl2l1|Bcl2l2|Bgn|Birc3|Naip5|Naip6|Naip1|Naip2|Bmp2|Bnip3l|Bnip3l-ps|Brca1|Btg2|Btg3|Casp1|Casp7|Casp9|Ccnd2|Cd2|Cd38|Cd69|Cdc25b|Cdk2|Cflar|Clu|Cth|Dcn|Ddit3|Dffa|Diablo|Dnaja1|Dnajc3|Ebp|Egr3|Emp1|Erbb3|Fasl|Gadd45g|Gadd45b|Gna15|Gsn|Scin|Vill|Gstm1|Gstm4|Gstm7|H1f0|Hgf|Hmox1|Hspb1|Ier3|Ifitm3|Ifngr1|Igf2r|Il18|Il1a|Isg20|Aen|Jun|Krt18|Lef1|Lgals3|Lmna|Mcl1|Mgmt|N…	Add2|Aifm3|Anxa1|Avpr1a|Bcl10|Bcl2l10|Bcl2l11|Bid|Bik|Birc2|Bmf|Btg1b|Btg1c|Btg1|Gm7334|Casp2|Casp3|Casp4|Casp6|Casp8|Cav1|Ccna1|Ccnd1|Ccnd3|Bst1|Cd44|Cdkn1a|Cdkn1b|Dap3|Dnm1l|Dpyd|Eno2|Eno1b|Eno1|Eno3|Erbb2|Erbb4|Egfr|Ereg|F2|Fas|Tnfrsf23|Fdxr|Fez1|Gadd45a|Gch1|Gpx4|Avil|Vil1|Gsr|Gstm2|Gstm3|Gstm5|Gucy2e|Gucy2f|Hmgb2|Ifitm1|Ifitm2|Ifitm7|Ifitm6|2200002J24Rik|Ifitm5|Ifnb1|Igfbp6|Il1b|Il6|Isg20l2|…
HALLMARK_COAGULATION	0.0012775	0.00425835	0.45506	0.467111	1.85398	129	C1s1|Htra1|Prss23|Serping1|Fbn1|Bmp1|C1qa|Mmp3|C2|Mmp14|Cfb|Mmp2|Maff|Plat|Dusp14|Tfpi2|F9|Cfh|Hpn|Lrp1|C8a|Plau|F3|Mmp11|C3|Timp3|Serpina1b|F10|Apoc2|Pdgfb|Klk8|Olr1|Csrp1|Crip2|Mmp15|Capn5|Ctsl|Vwf|Sh2b2|Itgb3|Rgn	0.00314422	0.00635997	-0.00462718	29	12	Serping1|C1qa|Mmp3|C2|Mmp14|Cfb|Maff|Plat|Tfpi2|Cfh|Hpn|Lrp1|C8a|Plau|F3|C3|Timp3|F10|Apoc2|Klk8|Olr1|Csrp1|Crip2|Capn5|Ctsl|Vwf|Sh2b2|Itgb3|Rgn	C1s1|Htra1|Prss23|Fbn1|Bmp1|Mmp2|Dusp14|F9|Mmp11|Serpina1b|Pdgfb|Mmp15	0.000598898	0.00481928	-0.00404309	103	93	A2m|Adam9|Ang|Apoc1|Apoc2|C1qa|C1rb|Dcbld1|C2|Cfb|C3|C4b|C8a|C8g|Capn2|Capn1|Capn3|Capn11|Capn5|Casp9|Cfh|Cfhr2|Cfi|Clu|Comp|Thbs3|Crip2|Crip3|Csrp1|Ctsb|Ctsk|Ctss|Ctsl|4930486L24Rik|Dct|F10|F11|Klkb1|F13b|F3|F8|Pcsk6|Fyn|Fgr|Hck|Src|Yes1|Gda|Gnb2|Gnb4|Gnb1|Gsn|Scin|Vill|Hmgcs1|Hpn|Htra3|Iscu|Itgb3|Itgb2l|Itgb1|Itgb2|Itgb5|Klk8|Lamp2|Lefty1|Lgmn|Lrp1|Lrp5|Lrp4|Lrp2|Lta4h|Maff|Masp2|Mmp1a|Mmp8|Mmp…	Mug2|Mug1|Gm7298|A2ml1|Ang2|Ang4|Anxa1|Apoa1|Gm44805|Bmp1|Tll1|Tll2|C1ra|C1s2|C1s1|Hc|C9|C6|C7|C8b|Capn8|Capn9|Cd9|Cfd|Cfhr4|Thbs4|Thbs1|Thbs2|Cpb2|Cpn1|Cpq|Ctse|Ctsh|Ctso|Dpp4|Fap|Dusp14|Dusp6|Dusp7|F9|F2|Fbn1|Fbn2|Fn1|Furin|Pcsk4|Pcsk5|Blk|Lck|Lyn|Gng12|Gp1ba|Avil|Vil1|Hmgcs2|Hnf4a|Hnf4g|Htra1|Itgb6|Itgb7|Klf7|Lefty2|Lrp6|Lrp1b|Gm19410|Mep1a|Mmp10|Mmp11|Mmp15|Mmp16|Mmp24|Mmp7|Mmp9|Clec2m|Pdgfb|…
HALLMARK_ADIPOGENESIS	0.00286555	0.00895485	0.431708	0.400103	1.65974	199	Orm1|Sparcl1|Cidea|Lifr|Lama4|Col4a1|Itga7|Fabp4|Angptl4|Hspb8|Sspn|Cd302|Adipoq|Pparg|Ephx2|Aldoa|C3|Gpx3|Cmbl|Cavin1|Gpam|Retsat|Sowahc|Acads|Cox6a1|Sdhc|Rab34|Tst|Etfb|Ccng2|Acaa2|Ak2|Esyt1|Scp2|Pdcd4|Cmpk1|Plin2|Ifngr1|Ppp1r15b|Omd|Ptger3|Idh3a|Cs|Scarb1|Qdpr|Col15a1|Esrra|Dnajb9|Acly|Ddt|Sdhb|Tkt|Uck1|Enpp2|Pfkfb3|Slc27a1|Ubc|Sqor|Rtn3|Reep5|Adcy6|Decr1|Slc1a5|Sorbs1|Jagn1|Dbt|Bckdha|Mtarc2|…	0.00158356	0.00400456	-0.00441129	52	21	Lifr|Lama4|Col4a1|Itga7|Angptl4|Hspb8|Cd302|Pparg|Ephx2|Aldoa|C3|Gpx3|Cavin1|Retsat|Sowahc|Acads|Cox6a1|Sdhc|Rab34|Tst|Etfb|Ccng2|Acaa2|Ak2|Esyt1|Scp2|Cmpk1|Plin2|Ifngr1|Ppp1r15b|Ptger3|Cs|Scarb1|Qdpr|Col15a1|Esrra|Dnajb9|Acly|Ddt|Sdhb|Tkt|Enpp2|Pfkfb3|Ubc|Sqor|Rtn3|Reep5|Adcy6|Jagn1|Bckdha|Suclg1|Ghitm	Orm1|Sparcl1|Cidea|Fabp4|Sspn|Adipoq|Aldoa|Cmbl|Gpam|Pdcd4|Omd|Idh3a|Uck1|Slc27a1|Decr1|Slc1a5|Sorbs1|Dbt|Mtarc2|Rmdn3|Dhrs7b	0.000306562	0.00319797	-0.00297949	140	123	Abca1|Abca7|Abca13|Abca2|Abcb8|Acaa2|Acadl|Acads|Acly|Aco2|Adcy6|Adcy5|Adcy4|Adcy1|Adig|Adipor2|Agpat3|Agpat4|Aifm1|Ak2|Aldh1b1|Aldh1a2|Aldh1a7|Aldh1a1|Aldh1a3|Angptl4|Aplp2|Araf|Arl4a|Atl2|Atl1|Atl3|Atp5o|Baz2a|Bckdha|Bcl2l13|C3|C4b|Cavin1|Cavin3|Ccng2|Cd302|Cd36|Chchd10|Ikbkb|Cmpk1|Col15a1|Col4a1|Col4a3|Col4a6|Coq3|Coq5|Cox6a1|Cs|Csl|Cyc1|Cyp4b1|Cyp4a14|Cyp4x1|Cyp4a12b|Ddt|Dld|Dnajb9|Dnajc15|Dr…	Abca4|Abca12|Abca17|Acadm|Acox1|Adcy7|Adcy8|Adcy3|Adcy2|Aldh2|Angpt1|Apoe|Braf|Raf1|Atp5o|Hc|Cat|Cavin2|Cd151|Tspan11|Cdkn2c|Chuk|Cidea|Cidec|Cox7b|Cox8a|Cpt2|Crat|Chat|Cyp4a31|Cyp4a30b|Cyp4a32|Cyp4a10|Cyp4a12a|Dbt|Decr1|Dgat1|Dhcr7|Dhrs7|Gm4756|Dhrs7b|Dlat|Elmod3|Elovl6|Enpp3|Fabp4|Fabp9|Fah|Fzd4|G3bp2|Gadd45a|Gpam|Gpat4|Gpd2|Gphn|Gpx4|Idh2|Idh3a|Idh3g|Itga3|Itga6|Itih5|Itsn2|Lama3|Lama2|Lep|Lip…
HALLMARK_GLYCOLYSIS	0.00442732	0.0122981	0.407018	0.398342	1.65109	196	Dsc2|Elf3|Nt5e|Mertk|Gpr87|Egfr|Tgfa|Tpbg|Chst2|Dcn|Gpc3|Stc2|Lhx9|Bik|Angptl4|Cldn3|Vcan|B3gnt3|Cth|Rragd|Ldhc|Aldoa|Ndst3|Kdelr3|Artn|Ppfia4|Gfpt1|Hspa5|Hs6st2|Gale|Tktl1|Akr1a1|Capn5|Nsdhl|Sdhc|Cacna1h|P4ha2|Galk1|Aldh7a1|Cln6|Hk2|Pgam2|Gne	0.00236186	0.00529211	-0.00545215	32	12	Dsc2|Nt5e|Mertk|Gpr87|Tgfa|Tpbg|Chst2|Dcn|Gpc3|Stc2|Lhx9|Angptl4|Cldn3|Vcan|B3gnt3|Cth|Rragd|Aldoa|Ndst3|Ppfia4|Hspa5|Hs6st2|Gale|Akr1a1|Capn5|Nsdhl|Sdhc|Galk1|Aldh7a1|Cln6|Hk2|Pgam2	Elf3|Egfr|Bik|Ldhc|Aldoa|Kdelr3|Artn|Gfpt1|Tktl1|Cacna1h|P4ha2|Gne	0.000213146	0.00319796	-0.00362448	143	111	Adora2b|Agl|Agrn|Ak3|Akr1a1|Aldh9a1|Ang|Angptl4|Ankzf1|Arpp19|Aurka|B3galt6|B3gat3|B3gnt3|B4galt1|Capn5|Cenpa|Chpf2|Cldn3|Cln6|Cog2|Col11a1|Col11a2|Cth|Dcn|Dld|Dpysl4|Dpysl3|Dpysl2|Dpys|Dsc2|Dsc3|Efna3|Erbb3|Ero1a|Ext1|Ext2|Fbp2|Fkbp4|Fut8|Gal3st1|Gale|Galk1|Galk2|Gclc|Gfpt2|Gfus|Glce|Gmppa|Got1|Gpc1|Gpc3|Gpc4|Gpc6|Gusb|Gys1|Hax1|Hk2|Hk3|Hk1|Hs2st1|Hs6st2|Hspa5|Hspa1b|Idh1|Idua|Ier3|Igfbp5|Irs2|I…	Abcb6|Adora2a|Ak4|Aldob|Ang2|Ang4|Artn|B3gat2|B3gnt6|B4galt2|Bik|Bpnt1|Casp6|Cd44|Cdk1|Chpf|Chst1|Chst12|Cited2|Cldn4|Col5a1|Col5a3|Cxcr4|Cyb5a|Ddit4|Depdc1a|Crmp1|Dsc1|Ecd|Egfr|Erbb4|Erbb2|Egln3|Elf3|Eno1|Eno1b|Eno2|Eno3|Fbp1|G6pdx|G6pd2|Gapdhs|Gfpt1|Gne|Hdlbp|Hkdc1|Hs6st1|Hs6st3|Hspa8|Hspa1l|Hspa2|Hspa1a|Idh2|Igfbp3|Il13ra1|Irs3|Isg20l2|Kdelr3|Kdelr1|Kl|Ldhc|Me1|Tyro3|Axl|Mif|Miox|Mpi|Mxi1|Nanp…
HALLMARK_XENOBIOTIC_METABOLISM	0.00419225	0.0122981	0.407018	0.390066	1.61571	193	Pdk4|Arg1|Gsto1|Epha2|Acsm1|Hsd17b2|Mt2|Aldh3a1|Bcat1|Cfb|Cdo1|Adh7|Itih4|Fbln1|Gsta3|Vnn1|Igf1|Slc22a1|Il1r1|Angptl3|Slc6a12|Tgfb2|Pycr1|Acp2|Abcc2|Bcar1|Ptges|Cda|Tmem176b|F10|Enpep|Ddah2|Upb1|Mpp2|Gstt2|Ptgr1|Hprt|Gstm4|Spint2|Adh1|Psmb10|Hes6|Retsat|Slc12a4|Dcxr|Pink1|Cndp2|Cyp2s1|Tmbim6|Upp1|Cyp1a1|Aox1|Sertad1|Bphl	0.00156491	0.00450115	-0.00606931	39	15	Pdk4|Arg1|Gsto1|Epha2|Hsd17b2|Aldh3a1|Bcat1|Cfb|Fbln1|Gsta3|Vnn1|Igf1|Il1r1|Slc6a12|Pycr1|Acp2|Abcc2|Ptges|Cda|Tmem176b|F10|Ddah2|Mpp2|Ptgr1|Hprt|Gstm4|Spint2|Psmb10|Hes6|Retsat|Dcxr|Pink1|Cndp2|Cyp2s1|Tmbim6|Upp1|Aox1|Sertad1|Bphl	Acsm1|Mt2|Cdo1|Adh7|Itih4|Slc22a1|Angptl3|Tgfb2|Bcar1|Enpep|Upb1|Gstt2|Adh1|Slc12a4|Cyp1a1	-0.000351599	0.00356209	-0.00417674	145	149	Abcc2|Abcc6|Abcc5|Abcc10|Abcc4|Abcd1|Aco2|Acp1|Acp2|Adh4|Adh6b|Adh5|Ahcy|Gm4737|Akr1cl|Akr1c12|Akr1c13|Aldh1b1|Aldh1a2|Aldh1a7|Aldh1a1|Aldh1a3|Aldh3a1|Aldh3a2|Aldh9a1|Aox1|Aox3|Aox4|Xdh|Ap4b1|Arg1|Arpp19|Asl|Atp2a2|Atp2a3|Bcat1|Bphl|Cbr1|Gm5678|Ccl25|Cd36|Cda|Cfb|C2|Cndp2|Tomt|Crot|Crp|Cyp17a1|Cyp2c55|Cyp2c39|Cyp2j6|Cyp2j13|Cyp2j8|Cyp2s1|Cyp4f15|Cyp4f16|Cyp4f37|Dcxr|Ddah2|Ddah1|Ddc|Ddt|Dhps|Dhrs1…	Abcc1|Abcc8|Abcc9|Abcc3|Abcc12|Abcd2|Acox1|Acox3|Adh1|Adh6a|Adh7|Akr1c21|Akr1c18|Akr1c14|Akr1c19|Aldh2|Angptl3|Aox2|Apoe|Aqp9|Arg2|Atoh8|Atp2a1|Blvrb|Car2|Casp6|Cat|Cndp1|Comt|Mptx2|Apcs|Csad|Gadl1|Cyb5a|Cyp1a1|Cyp1a2|Cyp26a1|Cyp27a1|Cyp2c37|Cyp2c40|Cyp2c38|Cyp2c50|Cyp2c67|Cyp2c54|Cyp2c66|Cyp2c65|Cyp2c70|Cyp2e1|Cyp2j9|Cyp2j7|Cyp2ab1|Cyp4f14|Cyp4f18|Cyp4f40|Cyp4f13|Cyp4f17|Cyp4f39|Cbr2|Hdc|Dhrs7|G…
HALLMARK_KRAS_SIGNALING_DN	0.00558215	0.0146899	0.407018	0.391513	1.62064	185	Krt5|Slc6a14|Cntfr|Krt15|Krt13|Gp2|Il12b|Ybx2|Shox2|Krt4|Gdnf|Igfbp2|Klhdc8a|Edn1|Lgals7|Atp4a|Tfap2b|Chst2|Akr1b8|Macroh2a2|Tfcp2l1|Pkp1|Kcnn1|Ptgfr|Htr1b|Synpo|Gprc5c|Tas2r108|Tnni3|Tgfb2|Tex15|Htr1d|Magix	-0.000476872	0.00659522	-0.00568788	14	19	Krt5|Il12b|Ybx2|Shox2|Atp4a|Chst2|Akr1b8|Tfcp2l1|Ptgfr|Htr1b|Synpo|Gprc5c|Tex15|Magix	Slc6a14|Cntfr|Krt15|Krt13|Gp2|Krt4|Gdnf|Igfbp2|Klhdc8a|Edn1|Lgals7|Tfap2b|Macroh2a2|Pkp1|Kcnn1|Tas2r108|Tnni3|Tgfb2|Htr1d	-0.000469792	0.00322061	-0.00370516	200	229	Abcb1a|Abcg4|Abcg1|Actg2|Actg1|Adra2c|Akr1b8|Alox12b|Alox8|Atp4a|Atp12a|Atp1a1|Atp1a3|Atp6v1b2|Bard1|Bmpr1a|Brdt|Btg2|AI182371|C3|C4b|Cacna1f|Cacna1c|Cacna1d|Cacna1s|Cacna1b|Cacng1|Capn3|Capn11|Capn1|Capn2|Cd40lg|Cdkal1|Chrng|Ckb|Cldn8|Cldn13|Clstn3|Clstn1|Col2a1|Copz2|Copz1|Cpeb3|Cyp11b2|Cyp11b1|Cyp39a1|Dtnb|Efhd2|Egf|Entpd7|Entpd4|Epha3|Ephb6|Epha10|Epha7|Ephb2|Fgf20|Fgf22|Fgfr3|Fgfr1|Fgfr4|Fgg…	Abcb11|Abcb1b|Abcb4|Actc1|Acta1|Acta2|Actb|Akr1b10|Akr1b7|Aloxe3|Alox5|Ambn|Asb7|Atp1a4|Atp1a2|Atp6v1b1|Bmpr1b|Btg1b|Btg1c|Btg1|Hc|Cacna1e|Cacna1a|Calcb|Calca|Calm4|Calm5|Camk1d|Camk1|Capn9|Capn8|Ccdc106|Ccna1|Cd207|Celsr2|Celsr1|Celsr3|Ckm|Cldn17|Clps|Clstn2|Cntfr|Col1a1|Col1a2|Coq8a|Cpa2|Cpa4|Cpeb4|Cpeb2|Dcc|Neo1|Dlk2|Dtna|Edar|Edn1|Edn2|Efhd1|Entpd4b|Epha5|Ephb4|Ephb3|Epha1|Epha6|Epha8|Ephb1|E…
HALLMARK_MYOGENESIS	0.00740493	0.0185123	0.407018	0.382105	1.58011	198	Col1a1|Spdef|Speg|Aebp1|Ephb3|Col3a1|Sh3bgr|Cdh13|Cryab|Hbegf|Efs|Col4a2|Csrp3|Kcnh1|Adam12|Igfbp7|Hspb2|Myh3|Wwtr1|Itga7|Stc2|Fxyd1|Igf1|Kifc3|Klf5|Fst|Eno3|Sod3|Lama2|Hspb8|Sspn|Tpm2|Tead4|Plxnb2|Bhlhe40|Ppfia4|Gpx3|Aplnr|Large1|Fgf2|Itgb4|Actn3|Foxo4|Gnao1|Camk2b|Ache|Tnnt2|Ncam1	0.00293827	0.00614095	-0.00290192	31	17	Spdef|Aebp1|Sh3bgr|Cryab|Hbegf|Col4a2|Csrp3|Igfbp7|Hspb2|Wwtr1|Itga7|Stc2|Igf1|Kifc3|Klf5|Fst|Hspb8|Tpm2|Tead4|Plxnb2|Bhlhe40|Ppfia4|Gpx3|Large1|Fgf2|Itgb4|Actn3|Camk2b|Ache|Tnnt2|Ncam1	Col1a1|Speg|Ephb3|Col3a1|Cdh13|Efs|Kcnh1|Adam12|Myh3|Fxyd1|Eno3|Sod3|Lama2|Sspn|Aplnr|Foxo4|Gnao1	-1.90565e-05	0.00408799	-0.00440589	157	147	Ablim3|Ablim2|Ache|Acsl5|Actg2|Actg1|Actn2|Actn4|Actn3|Adam19|Aebp1|Agl|Agrn|Ak1|Akt3|Akt1|Ankrd1|Ankrd23|App|Bin1|Cacng1|Camk2b|Camk2d|Camk2a|Cd36|Chrng|Ckb|Clu|Cnn1|Col15a1|Col2a1|Col4a2|Col4a6|Col4a1|Col6a1|Col6a3|Col6a5|Cryab|Csrp3|Dapk2|Dapk3|Denn2b|Dennd2c|Des|Utrn|Drp2|Dmpk|Dtnb|Erbb3|Fabp3-ps1|Fdps|Fgf2|Fkbp1b|Gaa|Gadd45b|Gsn|Scin|Vill|Hspb2|Hspb8|Ifrd1|Igf1|Igfbp5|Igfbp7|Itga7|Itgb1|Itgb…	Ablim1|Bche|Acsl1|Acsl6|Acta1|Actc1|Acta2|Actb|Actn1|Adam12|Cpxm2|Cpxm1|Akt2|Ankrd2|Aplnr|Atp6ap1|Bag1|Bdkrb2|Camk2g|Casq1|Casq2|Cdkn1a|Cfd|Chrna1|Chrnb1|Ckm|Cnn3|Col1a1|Col1a2|Col3a1|Wdr33|Col6a2|Col6a4|Col6a6|Cox7a1|Crat|Chat|Dennd2a|Prph|Vim|Dmd|Dtna|Efs|Eno3|Eno1b|Eno1|Eno2|Erbb4|Egfr|Erbb2|Fabp3|Fabp7|Fhl1|Fhl4|Flii|Foxo4|Fxyd1|Mgam|Sis|Gja5|Avil|Vil1|Hdac5|Hdac7|Hdac9|Hdac4|Hrc|Ifrd2|Igfbp3…
HALLMARK_WNT_BETA_CATENIN_SIGNALING	0.0111106	0.0264538	0.38073	0.556773	1.78045	42	Wnt6|Dkk4|Fzd8|Fzd1|Wnt5b|Peg12|Nkd1|Hey1|Jag1|Jag2|Hdac11|Axin2	0.000534458	0.00405088	-0.00438853	7	5	Dkk4|Fzd8|Fzd1|Peg12|Nkd1|Hey1|Jag1	Wnt6|Wnt5b|Jag2|Hdac11|Axin2	-0.000193047	0.00217334	-0.00319654	33	26	Adam17|Ccnd2|Csnk1e|Csnk1d|Dkk4|Dvl2|Dvl3|Dvl1|Peg12|Frat2|Fzd1|Fzd7|Fzd8|Fzd5|Gnai3|Hdac2|Hdac1|Hey1|Hey2|Jag1|Kat2a|Lef1|Myc|Ncor2|Ncstn|Notch2|Notch4|Notch3|Psen2|Ptch1|Rbpj|Trp53|Wnt1	Axin2|Axin1|Ccnd1|Ccnd3|Cul1|Dkk1|Dll1|Frat1|Fzd2|Gnai1|Gnai2|Hdac1-ps|Hdac5|Hdac7|Hdac9|Hdac4|Jag2|Kat2b|Bmyc|Notch1|Numb|Ppard|Ptch2|Wnt5b|Wnt5a|Wnt6
HALLMARK_ALLOGRAFT_REJECTION	0.0168481	0.0382911	0.352488	0.361953	1.5123	200	Il10|Inhba|Il12b|C2|Nos2|Egfr|Cdkn2a|Il2ra|Bcat1|Inhbb|Tnf|Ereg|Cxcr3|Tgfb2|Il4|Cd8a|Il18|Cd8b1|Rpl3l|Il12rb1|Thy1|Eif3j2|Psmb10|Sit1|Ccl5|Ache|Ctss|Rps9|Nme1|Prkcg|H2-M3|Icam1|Flna|Ccl4|Npm1|Tapbp|Capg|Acvr2a|F2r|Eif3a|Cd28|Ifngr1|Cd74|H2-T23|Tap2|Rps3a1|Dars|Crtam|Cxcl9|Cd79a|Degs1|Il2rb|Itgal|Aars|Cd3d|Mtif2|Fgr	0.00151233	0.0034859	-0.00354495	41	16	Il10|Inhba|Il12b|C2|Nos2|Il2ra|Bcat1|Tnf|Cxcr3|Il18|Rpl3l|Il12rb1|Eif3j2|Psmb10|Ccl5|Ache|Ctss|Rps9|Nme1|Prkcg|Icam1|Flna|Ccl4|Npm1|Tapbp|Capg|Acvr2a|F2r|Eif3a|Cd28|Ifngr1|H2-T23|Tap2|Rps3a1|Dars|Crtam|Cxcl9|Degs1|Itgal|Aars|Fgr	Egfr|Cdkn2a|Inhbb|Ereg|Tgfb2|Il4|Cd8a|Cd8b1|Thy1|Sit1|H2-M3|Cd74|Cd79a|Il2rb|Cd3d|Mtif2	-9.19399e-05	0.0035311	-0.00361112	132	136	Ache|Acvr2a|Acvr2b|Akt1|Akt3|Apbb1|Bcat1|Brca1|C2|Cfb|Capg|Ccl11|Ccl19|Gm21104|Ccl4|Ccl5|Ccnd2|Cd2|Cd28|Cd4|Cd40lg|Cd7|Cdkn2b|Crtam|Csk|Ctss|Ctsk|Cxcl9|Cxcr3|Dars|Degs1|9130409I23Rik|Degs2|Dyrk3|Erbb3|Eif3a|Eif3j1|Eif3j2|Eif4g1|Eif5a|Prtn3|Elf4|Fasl|Fcgr2b|Fgr|Fyn|Hck|Src|Yes1|Flna|Gbp2b|Gbp6|Gbp7|Gbp9|Gbp10|Gbp4|Gzmc|Gzme|Mcpt8|H2-D1|H2-Q7|H2-Bl|H2-T23|Gm8909|H2-Q6|H2-M2|H2-M10.4|H2-M10.6|Gm1049…	Abce1|Abi1|Abi2|Bche|Akt2|B2m|Bcl10|Bcl3|Ccl7|Ccl12|Ccl2|Gm12407|Ccnd1|Ccnd3|Cd1d1|Cd1d2|Cd247|Cd3d|Cd3e|Cd3g|Cd40|Cd79a|Cd8a|Cd8b1|Cdkn2a|Cfp|Csf1|Cxcl13|Dyrk2|Egfr|Erbb4|Erbb2|Eif3d|Eif4g3|Elane|Ereg|Ets1|F2|Fas|Tnfrsf23|Fcgr3|Blk|Lck|Lyn|Flnb|Flnc|Galnt1|Galnt13|Gbp2|Gbp8|Gbp3|Gbp5|Gbp11|Gcnt1|Glmn|Gpr65|Gzmb|Gzmd|Gzmf|Hdac9|Hdac5|Hdac7|Hdac4|Hif1a|H2-Q10|H2-Q2|H2-K1|H2-Q1|H2-Q4|H2-M3|Gm7030|H…
HALLMARK_NOTCH_SIGNALING	0.0178822	0.0388743	0.352488	0.632129	1.97375	32	Wnt5a|Fzd1|Notch3|Wnt2|Heyl|Fzd7|Aph1a|Jag1|Tcf7l2	0.00083694	0.0025277	-0.00508071	7	2	Fzd1|Notch3|Heyl|Fzd7|Aph1a|Jag1|Tcf7l2	Wnt5a|Wnt2	0.000331759	0.00216629	-0.00247399	26	17	Aph1a|Arrb1|Ccnd2|Dtx4|Dtx2|Fzd1|Fzd7|Fzd5|Fzd8|Heyl|Hey2|Jag1|Kat2a|Lfng|Mfng|Maml2|Notch2|Notch4|Notch3|Prkcb|Prkcg|Psen2|Rbx1-ps|Rnf7|Sap30|Tcf7l2	Arrb2|Ccnd1|Ccnd3|Cul1|Dll1|Dtx1|Fzd2|Jag2|Kat2b|Rfng|Notch1|Ppard|Prkca|Psenen|Rbx1|Sap30l|Wnt2
HALLMARK_ANGIOGENESIS	0.0187668	0.0390976	0.352488	0.602265	1.85956	36	Slco2a1|Postn|Col3a1|Lum|Prg2|Fstl1|Fgfr1|Vcan|Pglyrp1|Nrp1|Olr1|Jag1|Jag2|Cxcl5	0.0049662	0.0071209	-0.00293435	11	3	Slco2a1|Postn|Prg2|Fstl1|Fgfr1|Vcan|Pglyrp1|Nrp1|Olr1|Jag1|Cxcl5	Col3a1|Lum|Jag2	-0.000159175	0.00397952	-0.00573742	31	23	Apoh|App|Ccnd2|Col5a2|Col2a1|Cxcl5|Fgfr1|Fgfr3|Fgfr4|Itgav|Itga8|Itga2b|Itga5|Jag1|Kcnj8|Msx1|Msx2|Nrp1|Nrp2|Olr1|Pdgfa|Pglyrp1|Postn|Prg2|Ptk2|Ptk2b|S100a4|Thbd|Tnfrsf21|Vav1|Vtn	Ccnd1|Ccnd3|Col3a1|Wdr33|Col1a1|Col1a2|Cxcl15|Fgfr2|Jag2|Lpl|Lrpap1|Lum|Clec2m|Pf4|Prg3|S100z|Serpina5|Spp1|Stc1|Timp1|Vav2|Vav3|Vegfa
HALLMARK_ANDROGEN_RESPONSE	0.0221987	0.0426899	0.352488	0.442166	1.68792	105	Spdef|Krt19|Krt8|Mertk|Tmprss2|Plpp1|Lifr|Aldh1a3|Akap12|Adamts1|H1f0|Insig1|Rab4a|Xrcc6|Hmgcs1|Sord|Gpd1l|Spcs3|Arid5b|Sgk1|Pa2g4|Gnai3|Myl12a|Camkk2|Rrp12|Itgav|Fads1|Gucy1a1|Akt1|Herc3|Rps6ka3|Dnajb9|Cdc14b|Hmgcr	0.00164961	0.00363969	-0.00251146	23	11	Spdef|Mertk|Lifr|Aldh1a3|H1f0|Insig1|Rab4a|Hmgcs1|Sord|Spcs3|Sgk1|Pa2g4|Gnai3|Myl12a|Camkk2|Rrp12|Itgav|Fads1|Gucy1a1|Akt1|Rps6ka3|Dnajb9|Hmgcr	Krt19|Krt8|Tmprss2|Plpp1|Akap12|Adamts1|Xrcc6|Gpd1l|Arid5b|Herc3|Cdc14b	0.000205499	0.00321106	-0.0037329	88	67	Abcc4|Abcc6|Abcc5|Abcc2|Abcc10|Abhd2|Acsl3|Acsl4|Actn2|Actn4|Actn3|Adamts5|Gm9774|Akt1|Akt3|Aldh1a3|Aldh1b1|Aldh1a2|Aldh1a7|Aldh1a1|Appbp2|B4galt1|Bmpr1a|Camkk2|Ccnd2|Cdk6|Dhcr24|Dnajb9|Elk4|Elovl5|Fads1|Fads3|Fads2b|Gnai3|Gucy1a1|H1f0|Herc6|Herc4|Hpgd|Hsd17b14|Idi1|Inpp4b|Insig1|Itgav|Itga8|Itga2b|Itga5|Klk1|Klk1b27|Klk1b8|Klk1b9|Klk1b4|Lman1l|Cilk1|Mertk|Myl12a|Myl12b|Ndrg1|Pa2g4|Pdlim5|Pias1|P…	Abcc1|Abcc8|Abcc9|Abcc3|Abcc12|Actn1|Adamts1|Adamts4|Adamts8|Adamts9|Adamts15|Adamts20|Adrm1|Akap12|Akt2|Aldh2|Arid5b|Azgp1|B2m|Bmpr1b|Camkk1|Ccnd1|Ccnd3|Cdc14b|Dbi|Elovl2|Fads2|Fkbp5|Gnai1|Gnai2|Gsr|Herc3|Homer2|Inpp4a|Klk1b11|Krt19|Krt8|Lman1|Mak|Map7|Tyro3|Axl|Ncoa4|Ncoa4-ps|Pdlim7|Pgm3|Pias3|Pmepa1|Ptpn14|Rab4b|Rps6ka6|Scd1|Slc38a2|Sms-ps|Arxes2|Srf|Steap4|Stk39|Tmem50a|Tmem50b|Tmprss2|Tpd52|…
HALLMARK_APICAL_SURFACE	0.0219209	0.0426899	0.352488	0.540716	1.77169	44	Gas1|Shroom2|Afap1l2|Ephb4|Mal|Atp6v0a4|Slc22a12|Srpx|Hspb1|Atp8b1|Thy1	-0.00372118	0.00257891	-0.0051212	2	9	Srpx|Hspb1	Gas1|Shroom2|Afap1l2|Ephb4|Mal|Atp6v0a4|Slc22a12|Atp8b1|Thy1	-0.000870914	0.00287669	-0.00431157	42	46	Adipor2|Akap7|App|Atp6v0a2|Tcirg1|Atp8b3|Atp8a1|Atp11c|Atp11b|Atp8b5|B4galt1|Brca1|Crocc|Ephb6|Epha10|Epha7|Epha2|Ephb2|Epha3|Flot2|Gata3|Gata2|Gstm7|Gstm1|Gstm4|Hspb1|Fgr|Fyn|Hck|Src|Yes1|Mdga1|Ntng1|Ntng2|Pcsk9|Rtn4rl1|Rtn4rl2|Slc34a3|Srpx|Sulf2|Sulf1|Tmem8b	Adam10|Afap1l2|Atp6v0a4|Atp6v0a1|Atp8b1|Atp8a2|Atp11a|Atp8b2|Atp8b4|Cd160|Crybg1|Ephb4|Ephb3|Epha1|Epha6|Epha8|Ephb1|Epha4|Epha5|Gas1|Gstm5|Gstm3|Gstm2|Il2rb|Il2rg|Lyn|Blk|Lck|Lypd3|Mal|Mdga2|Ncoa6|Pkhd1|Pkhd1l1|Plaur|Rhcg|Rhbg|Scube1|Scube3|Scube2|Shroom2|Slc22a12|Slc22a22|Slc2a4|Slc2a1|Thy1
HALLMARK_IL6_JAK_STAT3_SIGNALING	0.0250001	0.0462965	0.352488	0.420465	1.58957	86	Cntfr|Cxcl3|Cxcl1|Osmr|Il2ra|Tnf|Csf2|Il9r|Il1r1|Lepr|Pdgfc|Tnfrsf1b|Il18r1|Cxcl10|Csf2rb2|Il12rb1|Acvrl1|Pim1|Itgb3|Cd38|Ifngr1|Irf1|Cxcl9|Csf2ra|Il3ra	0.00296826	0.00425396	-0.00217453	20	5	Cxcl1|Il2ra|Tnf|Csf2|Il1r1|Lepr|Pdgfc|Tnfrsf1b|Il18r1|Csf2rb2|Il12rb1|Acvrl1|Pim1|Itgb3|Cd38|Ifngr1|Irf1|Cxcl9|Csf2ra|Il3ra	Cntfr|Cxcl3|Osmr|Il9r|Cxcl10	-0.000144061	0.00326097	-0.00361482	55	54	A2m|Acvr1b|Acvr1c|Tgfbr1|Acvrl1|Bak1|Cbl|Ccl11|Cd36|Cd38|Crlf2|Csf2ra|Il3ra|Csf2rb2|Csf2rb|Cxcl1|Cxcl2|Cxcl9|Grb2|Grap|Hax1|Hmox1|Ifnar1|Ifngr1|Il12rb1|Il17ra|Il18r1|Il1r1|Il2ra|Inhbe|Itgb3|Itgb2l|Itgb1|Itgb2|Itgb5|Jun|Lepr|Ltb|Pdgfc|Pim1|Pim3|Ptpn1|Ptpn11|Ptpn2|Reg2|Stam2|Stat1|Stat4|Stat2|Tlr2|Tnf|Tnfrsf1b|Tnfrsf21|Tyk2|Jak3	Mug2|Mug1|Gm7298|A2ml1|Cblb|Ccl7|Ccl12|Ccl2|Bst1|Cd44|Cd9|Cntfr|Csf1|Il4ra|Csf3r|Cxcl3|Cxcl15|Cxcl10|Cxcl11|Cxcl13|Dntt|Ebi3|Fas|Tnfrsf23|Ifngr2|Il10rb|Il13ra1|Il15ra|Il1b|Il1r2|Il2rg|Il6|Il7|Il9r|Irf9|Itga4|Itga9|Itgb6|Itgb7|Junb|Jund|Ltbr|Map3k8|Pf4|Pik3r5|Pla2g2a|Ptpn6|Reg1|Socs3|Stat3|Tgfb1|Tnfrsf1a|Jak1|Jak2
HALLMARK_TGF_BETA_SIGNALING	0.0340327	0.0607726	0.321776	0.401334	1.36946	54	Smad6|Tjp1|Wwtr1|Cdh1|Id3|Tgfbr1|Klf10|Cdkn1c|Acvr1|Smad1|Skil|Id1|Bmpr2|Xiap|Ltbp2	0.00227081	0.00327893	-0.00176167	12	3	Smad6|Tjp1|Wwtr1|Cdh1|Tgfbr1|Klf10|Cdkn1c|Acvr1|Id1|Bmpr2|Xiap|Ltbp2	Id3|Smad1|Skil	8.22648e-05	0.00247159	-0.00312447	51	38	Acvr1|Arid4b|Bcar3|Bmp2|Bmpr1a|Bmpr2|Cdk9|Cdkn1c|Eng|Fkbp1b|Pcsk6|Hdac1|Hdac2|Hipk2|Id1|Jun|Klf10|Lefty1|Ltbp2|Ltbp1|Ltbp4|Ncor2|Ppm1n|Ppp1ca|Ppp1cc|Ppp1ccb|Rab31|Slc20a1|Smad3|Smad6|Smad7|Smurf1|Smurf2|Sptbn5|Sptb|Tgfbr1|Acvr1b|Acvr1c|Tgif1|Comp|Thbs3|Tjp1|Tjp2|Trim33|Trim24|Ube2d2a|Xiap|Naip5|Naip6|Naip1|Naip2	Bmpr1b|Fkbp1a|Fnta|Furin|Pcsk4|Pcsk5|Hdac1-ps|Hipk1|Hipk3|Id2|Id3|Ifngr2|Junb|Jund|Lefty2|Ltbp3|Map3k7|Nog|Pmepa1|Ppm1a|Ppp1r15a|Rab22a|Serpine1|Ski|Slc20a2|Smad1|Smad5|Smad9|Smad2|Sptbn1|Sptbn2|Sptbn4|Tgfb1|Thbs1|Thbs4|Thbs2|Tjp3|Ube2d3
HALLMARK_INTERFERON_ALPHA_RESPONSE	0.0437776	0.0684025	0.321776	0.370352	1.41704	99	C1s1|Procr|Ube2l6|Ccrl2|Isg15|Psme2|Bst2|Cxcl10|Ifi30|Ifi44|Batf2|Oas1a|Plscr1|Lgals3bp|Ogfr|Cnp|Cd74|Irf1|Rsad2|Ly6e|Lpar6|Parp12|Psmb8|Gbp3|Epsti1|Txnip|Trim21|Mvb12a|Tdrd7|Lap3|Samd9l	0.00101152	0.00261978	-0.00236581	21	10	Procr|Ccrl2|Isg15|Psme2|Bst2|Ifi30|Batf2|Oas1a|Plscr1|Lgals3bp|Ogfr|Cnp|Irf1|Ly6e|Lpar6|Parp12|Psmb8|Txnip|Mvb12a|Tdrd7|Lap3	C1s1|Ube2l6|Cxcl10|Ifi44|Cd74|Rsad2|Gbp3|Epsti1|Trim21|Samd9l	-0.000107391	0.00244284	-0.00313062	84	71	Adar|Batf2|Bst2|Casp1|Cmpk2|Cnp|Eif2ak2|Elf1|Gbp2b|Gbp6|Gbp7|Gbp9|Gbp10|Gbp4|Helz2|Herc6|Herc4|H2-D1|H2-Q7|H2-T23|H2-Bl|H2-M2|H2-M10.4|H2-M10.6|Gm8909|H2-Q6|H2-T22|H2-T3|Ifi27|Ifi27l2a|Ifi30|Ifit2|Ifit3|Ifitm3|Irf2|Irf7|Isg15|Isg20|Aen|Lap3|Lgals3bp|Lpar6|Ly6e|Mvb12a|Mx2|Ncoa7|Oxr1|Nub1|Oas1a|Oas1g|Oas1c|Oas1e|Oas1b|Oasl1|Ogfr|Parp12|Pnpt1|Procr|Psma3|Psmb8|Psmb9|Psme1|Psme2|Rnf31|Slc25a28|Sp110|…	B2m|C1s2|C1s1|Casp8|Cmtr1|Csf1|Cxcl10|Cxcl11|Ddx60|Dhx58|Epsti1|Gbp2|Gbp8|Gbp3|Gbp5|Gbp11|Gmpr|Herc3|H2-M3|H2-Q10|H2-Q2|Gm7030|H2-K1|H2-Q1|H2-Q4|H2-M11|Gm11127|H2-M5|H2-M9|H2-T10|H2-T24|Ifi27l2b|Ifi35|Ifi44|Ifi44l|Ifih1|Ifit3b|Ifitm1|Ifitm7|Ifitm2|Ifitm6|2200002J24Rik|Ifitm5|Il15|Il7|Irf9|Isg20l2|Mov10|Mx1|Nmi|Oas1d|Oasl2|Psme2b|Ripk2|Rsad2|Samd9l|Sell|Gm15753|Gm16026|Tap1|Tent5a|Tmem140|Trim21|F…
HALLMARK_INTERFERON_GAMMA_RESPONSE	0.0432699	0.0684025	0.321776	0.336584	1.41105	205	C1s1|Serping1|Mt2|H2-M2|Cfb|Sectm1a|Mthfd2|Cd274|Ube2l6|Lysmd2|Sspn|Ifit1bl1|Vcam1|Cfh|Isg15|Psme2|Pnp2|Bst2|P2ry14|Cxcl10|Csf2rb2|Ifi30|Casp7|Ifi44|Psmb10|Batf2|Ccl5|Plscr1|Ido1|H2-M3|Tnfsf10|Tnfaip3|Vamp5|Icam1|Lgals3bp|Isoc1|Cmklr1|Pim1|Nod1|Tapbp|Upp1|Ogfr|Cd38|Itgb7|Cd74|Arid5b|Selp|Irf1|Rsad2|Cxcl9|Ly6e|Parp12|Il2rb|Psmb8|Gbp3	0.00132604	0.00406626	-0.00386597	36	19	Serping1|H2-M2|Cfb|Mthfd2|Cd274|Vcam1|Cfh|Isg15|Psme2|Pnp2|Bst2|P2ry14|Csf2rb2|Ifi30|Casp7|Psmb10|Batf2|Ccl5|Plscr1|Ido1|Vamp5|Icam1|Lgals3bp|Cmklr1|Pim1|Nod1|Tapbp|Upp1|Ogfr|Cd38|Selp|Irf1|Cxcl9|Ly6e|Parp12|Psmb8	C1s1|Mt2|Sectm1a|Ube2l6|Lysmd2|Sspn|Ifit1bl1|Cxcl10|Ifi44|H2-M3|Tnfsf10|Tnfaip3|Isoc1|Itgb7|Cd74|Arid5b|Rsad2|Il2rb|Gbp3	-5.01879e-05	0.00279387	-0.00340647	151	128	Adar|Arl4a|Auts2|Bank1|Batf2|Bpgm|Bst2|Btg2|C1rb|Dcbld1|Casp1|Casp7|Ccl11|Ccl5|Cd274|Cd38|Cd69|Cfb|C2|Cfh|Cfhr2|Cmklr1|Cmpk2|Csf2rb2|Csf2rb|Cxcl9|Ddx58|Eif2ak2|Fcgr1|Fpr-rs4|Fpr2|Gbp7|Gbp6|Gbp9|Gbp10|Gbp4|Gbp2b|Gpr18|Helz2|Herc6|Herc4|H2-D1|H2-Q7|H2-Bl|H2-T23|Gm8909|H2-Q6|H2-M2|H2-M10.4|H2-M10.6|Gm10499|H2-T22|H2-T3|Icam1|Ido1|Ifi27|Ifi27l2a|Ifi30|Ifit1|Ifit2|Ifit3|Ifitm3|Ifnar2|Irf2|Irf4|Irf5|Ir…	Apol6|Arid5b|B2m|Btg1|Btg1b|Btg1c|C1ra|C1s2|C1s1|Casp3|Casp4|Casp8|Ccl2|Ccl12|Ccl7|Bst1|Cd40|Cdkn1a|Cfhr4|Cmtr1|Il4ra|Cxcl10|Cxcl11|Ddx60|Dhx58|Epsti1|Fas|Tnfrsf23|Fgl2|Fpr1|Fpr3|Gbp3|Gbp8|Gbp11|Gbp2|Gbp5|Gch1|Herc3|Hif1a|H2-Q10|H2-Q2|H2-K1|H2-Q1|H2-Q4|H2-M3|Gm7030|H2-M11|Gm11127|H2-M5|H2-M9|H2-T10|H2-T24|H2-DMa|H2-Aa|H2-Eb1|H2-Eb2|Icam5|Ifi27l2b|Ifi35|Ifi44|Ifi44l|Ifih1|Ifit1bl1|Ifit1bl2|Ifit3b|…
HALLMARK_OXIDATIVE_PHOSPHORYLATION	0.0397631	0.0684025	0.321776	0.336703	1.39674	199	Pdk4|Atp5g2|Maob|Slc25a4|Casp7|Atp1b1|Ndufc2|Uqcrfs1|Nnt|Ndufb6|Retsat|Nqo2|Cox6a1|Atp5e|Sdhc|Cox4i1|Etfb|Tomm22|Acaa2|Mtrf1|Mdh1|Acaa1a|Ldha|Htra2|Mrpl11|Idh3a|Atp5a1|Cs|Ndufv1|Ndufa8|Acadvl|Ndufb3|Ndufa2|Atp5d|Mfn2|Slc25a5|Slc25a11|Mrpl35|Ndufb8|Cpt1a|Sdhb|Atp5g3|Glud1|Ndufb5|Pdha1|Ndufs8|Ndufs2|Ndufa9|Atp5pb|Tomm70a|Etfa|Slc25a20|Decr1|Oat|Sdhd|Bckdha|Pdhb|Surf1|Suclg1|Ndufv2|Uqcrh|Ndufb4|Timm…	0.00182332	0.00234191	-0.000806643	71	14	Pdk4|Atp5g2|Maob|Slc25a4|Casp7|Ndufc2|Uqcrfs1|Nnt|Ndufb6|Retsat|Nqo2|Cox6a1|Atp5e|Sdhc|Cox4i1|Etfb|Tomm22|Acaa2|Mtrf1|Mdh1|Acaa1a|Ldha|Mrpl11|Atp5a1|Cs|Ndufv1|Ndufa8|Acadvl|Ndufb3|Ndufa2|Atp5d|Mfn2|Slc25a5|Slc25a11|Mrpl35|Ndufb8|Cpt1a|Sdhb|Atp5g3|Glud1|Ndufb5|Pdha1|Ndufs8|Ndufs2|Ndufa9|Atp5pb|Etfa|Slc25a20|Oat|Sdhd|Bckdha|Pdhb|Surf1|Suclg1|Ndufv2|Uqcrh|Ndufb4|Dld|Atp5g1|Hsd17b10|Ndufb1|Mrpl34|Atp…	Atp1b1|Nnt|Htra2|Idh3a|Tomm70a|Decr1|Timm10|Ndufs3|Lrpprc|Pdp1|Idh2|Fxn|Cox11|Supv3l1	0.000348153	0.00215062	-0.0020799	112	83	Abcb7|Acaa2|Acadvl|Acat1|Aco2|Afg3l2|Afg3l1|Aifm1|Aldh6a1|Atp5a1|Atp5c1|Atp5d|Atp5e|Atp5g1|Atp5g3|Atp5g2|Atp5pb|Gm10250|Atp5o|Atp6v1c1|Atp6v1e1|Bax|Bckdha|Bdh2|Casp7|Cox10|Cox15|Cox6a1|Cox6b1|Cox7a2l|Cpt1a|Cpt1b|Cpt1c|Cs|Csl|Cyc1|Gm10053|Gm10108|Cyct|Dld|Dlst|Ech1|Echs1|Etfa|Etfb|Etfdh|Glud1|Gpi1|Grpel1|Hadha|Hadhb|Hccs|Hsd17b10|Idh1|Immt|Isca1|AK157302|Iscu|Ldha|Maob|Mdh1|Mdh2|Mfn2|Mrpl11|Mrpl34…	Acadm|Acadsb|Atp1b1|Atp5b|Gm10175|Atp5k|Atp5j2|Atp5l|Gm5426|Atp5h|Gm4953|Atp5j|Atp5o|Atp6ap1|Atp6v0b|Atp6v1d|Atp6v1f|Atp6v1g1|Atp6v1g3|Atp6v1h|Cox11|Cox5a|Cox5b|Cox5b-ps|Cox6c|Cox6c2|Cox7a2|Cox7b|Cox8a|Cyb5a|Cyb5r3|Cycs|Decr1|Dlat|Fdx1|Fh1|Fxn|Gpx4|Htra2|Idh2|Idh3a|Idh3b|Idh3g|Ldhb|Lrpprc|Maoa|Mfn1|Mgst3|Mpc1|Mrpl15|Mrps11|Mrps12|Mrps15|Ndufa1|Ndufa3|Ndufa4|Ndufa5|Ndufa6|Ndufa7|Ndufb7|Ndufc1|Nduf…
HALLMARK_UV_RESPONSE_UP	0.0413823	0.0684025	0.321776	0.348212	1.39456	158	Shox2|Cxcl1|Igfbp2|Mmp14|Ret|Htr7|Cdo1|Ptprd|Tchh|Abcb1a|Cdkn2b|Slc6a12|Mapk8ip2|Aqp3|Aldoa|Slc25a4|Gpx3|Nr4a1|Tfrc|Ctsl|Gal|Tst|H2-M3|Icam1|Tmbim6|Spr|Mgat1|Sqstm1|Cyp1a1|Cnp|Rasgrp1|Epcam|Acaa1a|Irf1|Hyal2|Tyro3|Ddx21|Ggh|Fen1|Cebpg|Eno2|Hspa13|Plcl1|Polr2h|Ykt6|Olfm1|Slc6a8|Ccne1|Gls|Rpn1|Ephx1|Cdkn1c|Cyb5b|Hmox1|Ap2s1|Nat2|Rfc4	0.00165378	0.00361487	-0.00349409	42	16	Shox2|Cxcl1|Mmp14|Ret|Htr7|Tchh|Abcb1a|Cdkn2b|Slc6a12|Mapk8ip2|Aqp3|Aldoa|Slc25a4|Gpx3|Nr4a1|Ctsl|Tst|Icam1|Tmbim6|Spr|Sqstm1|Cnp|Epcam|Acaa1a|Irf1|Hyal2|Ggh|Fen1|Cebpg|Hspa13|Plcl1|Polr2h|Ykt6|Olfm1|Ccne1|Rpn1|Cdkn1c|Cyb5b|Hmox1|Ap2s1|Nat2|Rfc4	Igfbp2|Cdo1|Ptprd|Aldoa|Tfrc|Gal|H2-M3|Mgat1|Cyp1a1|Rasgrp1|Tyro3|Ddx21|Eno2|Slc6a8|Gls|Ephx1	7.71358e-05	0.00315406	-0.00327693	143	131	Abcb1a|Ago2|Ago3|Amd1|Amd2|Ap2s1|Apom|Aqp3|Arrb1|Atf3|Atp6v1c1|Bak1|Bmp2|Btg2|Btg3|Ccnd2|Ccne1|Ube2r2|Cdc5l|Gm9045|Gm9044|Cdk2|Cdkn1c|Cdkn2b|Cebpg|Cnp|Col2a1|Ctsl|4930486L24Rik|Cxcl1|Cxcl2|Dlg4|Dlg1|Dlg3|Dnaja1|E2f4|Eif2s3x|Epcam|Fen1|Fkbp4|Fmo1|Fmo5|Fosb|Pcsk6|Ggh|Grpel1|H2ac6|H2ac7|H2ac8|H2ac12|H2ac22|H2ac4|H2ac10|H2ac13|H2aw|H2ac18|H2-D1|H2-Q7|H2-T23|H2-Bl|H2-M2|H2-Q6|H2-T22|H2-M10.4|H2-M10.6|…	Abcb1b|Abcb4|Abcb11|Ago4|Ago1|Arrb2|Asns|Atp6v1f|Bcl2l11|Bid|Bsg|Btg1|Btg1b|Btg1c|Gm7334|Car2|Casp3|Ccnd3|Ccnd1|Cdc34|Cdc34b|Gm32717|Chka|Chrna5|Col1a1|Col1a2|Creg1|Cxcl3|Cxcl15|Cyb5r1|Cyp1a1|Cyp1a2|Ddx21|Ddx50|Dgat1|Dlg2|Dnajb1|E2f5|Eif2s3y|Eif5|Eno2|Eno1b|Eno1|Eno3|Ephx1|Fmo2|Fmo6|Gm4847|Fos|Furin|Pcsk4|Pcsk5|Gal|Gch1|Gls|Gls2|Grina|H2ax|H2ac19|H2ac11|H2ac15|H2ac23|H2ac21|H2ac20|H2aj|H2ac24|H2-…
HALLMARK_MYC_TARGETS_V2	0.0477822	0.0723972	0.321776	0.396139	1.38085	58	Hspe1|Pus1|Nop16|Npm1|Hk2|Sord|Tcof1|Pa2g4|Cdk4|Pes1|Ndufaf4|Grwd1|Ipo4|Rrp12|Nop2|Wdr74|Ddx18|Nip7|Mybbp1a|Rcl1|Cbx3|Tfb2m|Las1l|Gnl3|Noc4l|Mrto4|Aimp2|Supv3l1|Mphosph10|Utp20|Pprc1|Imp4|Phb|Hspd1	-0.000220176	0.000932014	-0.00102671	14	20	Pus1|Nop16|Npm1|Hk2|Sord|Pa2g4|Cdk4|Pes1|Rrp12|Rcl1|Cbx3|Tfb2m|Mrto4|Phb	Hspe1|Tcof1|Ndufaf4|Grwd1|Ipo4|Nop2|Wdr74|Ddx18|Nip7|Mybbp1a|Las1l|Gnl3|Noc4l|Aimp2|Supv3l1|Mphosph10|Utp20|Pprc1|Imp4|Hspd1	4.45851e-05	0.00175858	-0.00132661	28	35	Cbx3|Cdk4|Dusp2|Hk2|Hk3|Hk1|Hspe1-rs1|Map3k6|Mcm5|Mrto4|Mrto4-ps1|Mrto4-ps2|Myc|Nop56|Pa2g4|Pes1|Phb|Plk4|Ppan|Pus1|Rcl1|Rrp12|Slc19a1|Sord|Tbrg4|Tfb2m|Ung|Wdr43	Aimp2|Bysl|Ddx18|Exosc5|Farsa|Grwd1|Hkdc1|Hspd1|Hspe1|Imp4|Ipo4|Las1l|Map3k5|Map3k15|Mcm4|Mphosph10|Mybbp1a|Bmyc|Ndufaf4|Noc4l|Nolc1|Gm5124|Nop2|1700071K01Rik|Pprc1|Prmt3|Rabepk|Slc19a2|Slc29a2|Srm|Supv3l1|Gm1818|Tmem97|Utp20|Wdr74
HALLMARK_HEDGEHOG_SIGNALING	0.0509489	0.0749249	0.321776	0.495951	1.54979	35	Cntfr|Slit1|Unc5c|Nrp1|Nrp2|Thy1|Hey1|Ache|Crmp1|Celsr1|Dpysl2|L1cam	0.000187202	0.0023295	-0.00195509	6	6	Nrp1|Nrp2|Hey1|Ache|Dpysl2|L1cam	Cntfr|Slit1|Unc5c|Thy1|Crmp1|Celsr1	-0.000161306	0.00327678	-0.00268485	30	41	Ache|Amot|Cdk6|Dpysl3|Dpysl2|Dpysl4|Dpys|Gli1|Hey1|Hey2|L1cam|Ldb1|Myh9|Myh8|Myh13|Myh10|Nkx6-1|Nkx6-3|Nrp1|Nrp2|Arhgap42|Plg|Ptch1|Rtn1|Dhh|Ihh|Tle1|Tle4|Unc5b|Ldlr	Bche|Cdk5r1|Celsr1|Celsr2|Celsr3|Cntfr|Crmp1|Ets2|Nrcam|Nfasc|Chl1|Myh11|Myh3|Myh2|Myh1|Myh4|Myh14|Myh7|Myh15|Myh7b|Nf1|Nkx6-2|Ophn1|Arhgap10|Arhgap26|Arhgap26|Pml|Ptch2|Scg2|Slit1|Slit3|Slit2|Thy1|Tle3|Tle2|Unc5c|Unc5d|Unc5a|Vegfa|Vldlr|Lrp8
HALLMARK_MTORC1_SIGNALING	0.0543263	0.077609	0.321776	0.317298	1.33621	201	Bcat1|Igfbp5|Txnrd1|Mthfd2|Cth|Insig1|Aldoa|Bhlhe40|Hspa5|Pnp2|Nupr1|Ifi30|Pik3r3|Slc7a5|Hprt|Sdf2l1|Tfrc|Fkbp2|Hspe1|Hmgcs1|Hk2|Sord|Sqstm1|Stard4|Lgmn|Hsp90b1|Psph|Slc9a3r1|Phgdh|Ifrd1|Ldlr|Coro1a|Pno1|Cct6a|Ldha|Slc37a4|Sqle|Psmd13|Gmps|Qdpr|Arpc5l|Ykt6|Canx|Fads1|Dhfr|Srd5a1|Psmb5|Rpn1|Edem1|Acly|Hmgcr|Cyp51|Cyb5b|Uchl5|Trib3|Ccng1|Map2k3|Calr|Lta4h|Atp2a2|Aurka|Psmd14|Actr2|Serp1|Rpa1|Scd1|P…	0.00194852	0.00249308	-0.00102836	82	15	Bcat1|Igfbp5|Txnrd1|Mthfd2|Cth|Insig1|Aldoa|Bhlhe40|Hspa5|Pnp2|Nupr1|Ifi30|Slc7a5|Hprt|Sdf2l1|Fkbp2|Hmgcs1|Hk2|Sord|Sqstm1|Stard4|Lgmn|Hsp90b1|Psph|Slc9a3r1|Ifrd1|Ldlr|Coro1a|Pno1|Ldha|Slc37a4|Sqle|Psmd13|Qdpr|Ykt6|Canx|Fads1|Srd5a1|Psmb5|Rpn1|Edem1|Acly|Hmgcr|Cyp51|Cyb5b|Uchl5|Trib3|Ccng1|Map2k3|Calr|Lta4h|Atp2a2|Aurka|Psmd14|Actr2|Serp1|Psat1|Dhcr24|Prdx1|Rdh11|Ppa1|Etf1|Itgb2|Ssr1|Got1|Cops5|N…	Aldoa|Pik3r3|Tfrc|Hspe1|Phgdh|Cct6a|Gmps|Arpc5l|Dhfr|Rpa1|Scd1|Slc1a5|Fdxr|Cdc25a|Ddx39a	1.18402e-05	0.00230783	-0.00318057	146	105	Abcf2|Acaca|Acacb|Acly|Acsl3|Acsl4|Actr2|Actr3|Add3|Add1|Adipor2|Ak3|Atp2a2|Atp2a3|Atp5g1|Atp5g3|Aurka|Bcat1|Btg2|Calr|Cops5|Cth|Ctsc|Cyp51|Ddit3|Ddx39b|Dhcr24|Ebp|Eef1e1|Eif2s2|Gm9892|Elovl5|Eprs|Ero1a|Fads1|Fads3|Fads2b|Fkbp2|Gclc|Got1|Gpi1|Hk2|Hk3|Hk1|Hmbs|Hprt|Hsp90b1|Hspa5|Hspa1b|Hspe1-rs1|Idh1|Idi1|Ifi30|Ifrd1|Igfbp5|Immt|Insig1|Itgb2|Itgb2l|Itgb3|Itgb5|Itgb1|Ldha|Ldlr|Lgmn|Lta4h|M6pr|Map2k…	Actr3b|Add2|Ak4|Arpc5l|Asns|Atp2a1|Atp6v1d|Btg1b|Btg1c|Btg1|Bub1|Cacybp|Cct6a|Cct6b|Cd9|Cdkn1a|Cfp|Cxcr4|Dapp1|Ddit4|Ddx39a|Dhcr7|Egln3|Elovl2|Elovl6|Eno1|Eno1b|Eno2|Eno3|Fads2|Fdxr|Fgl2|G6pdx|G6pd2|Gapdh|Gm3839|Gm10358|Gapdh-ps15|Gm5069|Gm6316|Gm12117|Gm15294|Gla|Gsr|Gtf2h1|Hkdc1|Hspa8|Hspa1l|Hspa2|Hspa1a|Hspd1|Hspe1|Idh2|Ifrd2|Igfbp3|Itgb6|Itgb7|Lrp8|Vldlr|Mcm4|Me1|Mllt11|Mthfd2l|Nampt|Nfil3|Nm…
HALLMARK_PROTEIN_SECRETION	0.0641759	0.0891332	0.287805	0.344001	1.31424	95	Egfr|Krt18|Sspn|Anp32e|Atp1a1|Clta|Dst|Sh3gl2|Cd63|Bet1|Igf2r|Ykt6|Rps6ka3|Ergic3|Tspan8|Ap2s1|Arfgef2|Rer1|Cltc|Copb1|Tmed10|Stx16|Arcn1|Kif1b|Ap2b1|Ctsc|Sec24d|Arfgef1|M6pr|Rab9|Lamp2|Clcn3|Vps4b|Vamp3|Copb2|Sec22b|Tsg101|Snx2|Vamp4|Atp7a|Atp6v1h|Sec31a|Tmed2|Ap1g1|Gosr2|Ppt1|Gbf1|Lman1|Cln5|Adam10|Rab5a|Uso1|Stx12|Vps45|Rab14|Gnas|Napg|Dnm1l|Yipf6|Cog2|Dop1a|Arfgap3|Ap3b1|Ocrl|Rab2a|Mon2|Golga…	-0.000311608	0.00205909	-0.00253716	46	49	Krt18|Atp1a1|Clta|Dst|Cd63|Bet1|Igf2r|Ykt6|Rps6ka3|Ergic3|Ap2s1|Rer1|Cltc|Copb1|Tmed10|Stx16|Arcn1|Kif1b|Ap2b1|Ctsc|Sec24d|Arfgef1|M6pr|Rab9|Lamp2|Clcn3|Vps4b|Vamp3|Copb2|Sec22b|Tsg101|Vamp4|Atp7a|Sec31a|Tmed2|Ap1g1|Gosr2|Gbf1|Napg|Yipf6|Cog2|Dop1a|Mon2|Golga4|Abca1|Zw10	Egfr|Sspn|Anp32e|Sh3gl2|Tspan8|Arfgef2|Snx2|Atp6v1h|Ppt1|Lman1|Cln5|Adam10|Rab5a|Uso1|Stx12|Vps45|Rab14|Gnas|Dnm1l|Arfgap3|Ap3b1|Ocrl|Rab2a|Sod1|Mapk1|Stam|Ap2m1|Cope|Arf1|Tmx1|Pam|Scamp1|Stx7|Scamp3|Tom1l1|Rab22a|Gla|Sgms1|Ap3s1|Arfip1|Snap23|Ica1|Tpd52|Cav2|Atp6v1b1|Napa|Scrn1|Galc|Bnip3	0.000383112	0.00281802	-0.00259754	71	58	Abca1|Abca7|Abca13|Abca2|Ap2b1|Ap1b1|Ap2s1|Arcn1|Arf2|Arfgef1|Atp1a1|Atp12a|Atp1a3|Atp4a|Atp6v1b2|Atp7a|Atp7b|Bet1|Cd63|Cd63-ps|Clcn3|Clcn4|Clcn5|Clta|Cltb|Cltc|Cog2|Copb1|Ctsc|Dop1a|Dst|Macf1|Dsp|Plec|Erbb3|Ergic3|Gbf1|Gosr2|Igf2r|Kif1b|Kif1a|Kif1c|Krt18|Lamp2|Lman1l|M6pr|Mon2|Napb|Napg|Rab31|Rab9|Rer1|Rps6ka3|Rps6ka1|Rps6ka2|Sec22b|Sec24d|Sec24c|Sec31a|Stx16|Tmed10|Tmed10-ps|Tmed2|Tsg101|Vamp3|…	Abca4|Abca12|Abca17|Adam10|Anp32e|Snrpa1|Arf1|Arfgap3|Arfgef2|Arfip1|Atp1a4|Atp1a2|Atp6v1b1|Atp6v1h|Bnip3|Cav2|Cln5|Cope|Dnm1l|Dop1b|Egfr|Erbb4|Erbb2|Galc|Gla|Gnas|Gnal|Ica1|Lman1|Mapk1|Mapk3|Napa|Ocrl|Inpp5b|Ppt1|Rab14|Rab22a|Rab2a|Rab2b|Rps6ka6|Scamp3|Scrn1|Sgms1|Sh3gl2|Sh3gl1|Sh3gl3|Snap23|Sod1|Sspn|Stam|Stx12|Stx7|Tmx1|Tom1l1|Tpd52|Tspan8|Uso1|Vps45
HALLMARK_DNA_REPAIR	0.0692441	0.0911107	0.287805	0.316695	1.26456	150	Bcam|Cda|Nme4|Stx3|Pnp2|Vps37d|Hprt|Nme1|Npr2|Bola2|Clp1|Bcap31|Rpa2|Ak1|Polr2g|Fen1|Impdh2|Polr1d|Polr2h|Nme3|Pole4|Arl6ip1|Usp11|Dut|Nudt21|Cetn2|Hcls1|Aprt|Itpa|Ssrp1|Cmpk2|Pold4|Rfc4|Nt5c|Zfp707|Adcy6|Nelfb|Mpg|Rpa3|Surf1|Ada|Nelfcd|Tk2|Rrm2b|Poll|Sec61a1|Cstf3|Nudt9|Polr2d|Sf3a3|Mrpl40|Polh|Ak3|Ddb1|Rfc2|Taf13|Polr3c|Polr1c|Umps	0.00079596	0.00194606	-0.00144674	39	20	Cda|Stx3|Pnp2|Hprt|Nme1|Npr2|Bola2|Clp1|Bcap31|Ak1|Polr2g|Fen1|Polr1d|Polr2h|Arl6ip1|Dut|Nudt21|Cetn2|Hcls1|Aprt|Itpa|Cmpk2|Pold4|Rfc4|Adcy6|Nelfb|Surf1|Ada|Nelfcd|Poll|Sec61a1|Nudt9|Polr2d|Mrpl40|Ak3|Rfc2|Taf13|Polr3c|Umps	Bcam|Nme4|Vps37d|Rpa2|Impdh2|Nme3|Pole4|Usp11|Ssrp1|Nt5c|Zfp707|Mpg|Rpa3|Tk2|Rrm2b|Cstf3|Sf3a3|Polh|Ddb1|Polr1c	0.000259744	0.00221589	-0.00189626	85	77	Aaas|Ada|Adcy6|Adcy5|Adcy4|Adcy1|Gm9774|Ago2|Ago3|Ak1|Ak3|Alyref2|Bcap31|Brf2|Cda|Cetn2|Clp1|Cmpk2|Ddb2|Dgcr8|Dguok|Dut|Ercc1|Ercc2|Ercc5|Bivm|Fen1|Gtf2a2|Gtf2h3|Gtf3c5|Hprt|Itpa|Lig1|Mrpl40|Nelfb|Nelfcd|Nelfe|Nfx1|Nme1|Npr2|Npr1|Nt5m|Nt5c3b|Nudt9|Pcna-ps2|Pde4b|Pde6g|Pnp2|Pnp|Pola1|Pola2|Pold1|Pold3|Pold4|Poll|Polr1d|Polr2d|Polr2g|Polr2k|Polr3c|Prim1|Rad51|Rad52|Rala|Rbx1-ps|Rnf7|Rev3l|Rfc2|Rfc3…	Adcy7|Adcy8|Adcy3|Adcy2|Adrm1|Ago4|Ago1|Ak4|Alyref|Gm21293|4931428L18Rik|Gm6763|Bcam|Mcam|Cant1|Cstf3|Dad1|Ddb1|Edf1|Ell|Eloa|Ercc3|Gmpr2|Impdh2|Gpx4|Gsdme|Gtf2b|Gtf2f1|Gtf2h1|Gtf2h5|Guk1|Mpc2|Nt5c|Nt5c3|Pcna|Pde4d|Pde4c|Pde4a|Pde6h|Polb|Gm45928|Pole4|Polh|Polr1c|Polr1h|Polr2a|Polr2e|Polr2f|Polr2i|Polr2j|Polr3gl|Pom121|Rae1|Rbx1|Rfc5|Rnmt|Rpa2|Rpa3|Rrm2b|Rrm2|Sdcbp|Sf3a3|Srsf4|Ssrp1|Supt4a|Supt4b…
HALLMARK_E2F_TARGETS	0.0680596	0.0911107	0.287805	0.313807	1.31114	200	Cdkn2a|Mthfd2|Espl1|Spc24|Tcf19|Spag5|Tfrc|Prdx4|Nme1|Anp32e|Xrcc6|Shmt1|Ak2|Snrpb|Cks1b|Kif22|Rpa2|Pa2g4|Cdk4|Rbbp7|Cnot9|Gins4|Bub1b|Paics|Rnaseh2a|Mcm6|Orc2|Cbx5|Pttg1|Asf1a|Ccne1|Ctps|Dek|Pole4|Nap1l1|Wee1|Xpo1|Dut|Nudt21|Prps1|Hells|Usp1|H2az1|Mms22l|Ssrp1|Aurka|Pop7|Gins3|Ppp1r8|Ran|Racgap1|Rpa1|Ubr7|Tubb5|Ppm1d|Jpt1|Rpa3|Phf5a|Eif2s1|Hnrnpd|Smc6|Mcm3|Hmgb3|Gspt1|Prkdc|Kif2c|Pds5b|Rfc2|Aurk…	2.1764e-05	0.00159805	-0.00190874	109	89	Mthfd2|Espl1|Spc24|Tcf19|Prdx4|Nme1|Shmt1|Ak2|Snrpb|Cks1b|Kif22|Pa2g4|Cdk4|Cnot9|Gins4|Paics|Rnaseh2a|Cbx5|Ccne1|Nap1l1|Wee1|Dut|Nudt21|Prps1|H2az1|Aurka|Pop7|Ran|Racgap1|Ubr7|Tubb5|Jpt1|Phf5a|Eif2s1|Hnrnpd|Hmgb3|Kif2c|Rfc2|Aurkb|Ipo7|Mxd3|Hmga1|Asf1b|Chek2|Kif18b|Myc|Dlgap5|Kpna2|Mybl2|Hmmr|Tacc3|Rfc3|Brca1|Hus1|Spc25|Exosc8|Nup205|Bard1|Tipin|Brca2|Nbn|Ube2s|Ncapd2|Tra2b|Brms1l|Orc6|Mcm7|Atad2|…	Cdkn2a|Spag5|Tfrc|Anp32e|Xrcc6|Rpa2|Rbbp7|Bub1b|Mcm6|Orc2|Pttg1|Asf1a|Ctps|Dek|Pole4|Xpo1|Hells|Usp1|Mms22l|Ssrp1|Gins3|Ppp1r8|Rpa1|Ppm1d|Rpa3|Smc6|Mcm3|Gspt1|Prkdc|Pds5b|Prim2|Timeless|Nup107|Cdc25a|Ddx39a|Pole|Pcna|Eed|Msh2|Rfc1|Stag1|Nolc1|Mcm4|Syncrip|Cse1l|Depdc1a|Nup153|Mcm2|Smc4|Smc3|Cdkn1a|Rad21|Stmn1|Birc5|Naa38|Rrm2|Tmpo|Cdkn3|Smc1a|Ranbp1|Mki67|Rad51ap1|Cdc20|H2ax|E2f8|Melk|Ing3|Cit|Lb…	0.000200924	0.00202226	-0.00213888	135	105	Ak2|Asf1b|Atad2|Atad2b|Aurka|Aurkb|Aurkc|Bard1|Brca1|Brca2|Brms1l|Cbx5|Ccne1|Cdc25b|Cdk4|Cdkn2b|Chek1|Chek2|Cks1b|Cnot9|Ctps2|Ddx39b|Diaph3|Diaph2|Dlgap5|Dnmt1|Donson|Atp5o|Dscc1|Dut|Eif2s1|Espl1|Exosc8|Ezh2|Ezh1|Gins4|H2ac6|H2ac7|H2ac8|H2ac12|H2ac22|H2ac4|H2ac10|H2ac13|H2aw|H2ac18|H2az1|H2az2|Hmga1|Hmgb3|Hnrnpd|Hus1|Hus1b|Ilf3|Strbp|Ipo7|Ipo8|Jpt1|Kif18b|Kif2c|Kif4-ps|Kpna2|Lig1|Luc7l3|Lyar|Mad2…	Anp32e|Snrpa1|Asf1a|Birc5|Bub1b|Ccnb2|Cdc20|Cdca3|Cdca8|Cdk1|Cdkn1a|Cdkn1b|Cdkn2a|Cdkn2c|Cdkn3|Cenpe|Cenpm|Cit|Fhad1|Cks1brt|Cks2|Cse1l|Ctps|Dck|Dclre1b|Ddx39a|Dek|Depdc1a|Atp5o|E2f8|Eed|Gins1|H2ax|H2ac19|H2ac11|H2ac15|H2ac23|H2ac21|H2ac20|H2aj|H2ac24|Hells|Hmga1b|Hmga2|Hmgb2|Gm6104|Ing3|Kif2a|Kif4|Gm10184|Lbr|Mcm3|Mcm4|Mcm6|Melk|Mki67|Mms22l|Msh2|Bmyc|Naa38|Nolc1|Gm5124|Nup107|Nup153|Orc2|Pcna|P…
HALLMARK_UNFOLDED_PROTEIN_RESPONSE	0.0986943	0.126531	0.287805	0.329231	1.26508	113	Chac1|Stc2|Mthfd2|Wfs1|Ifit1bl1|Kdelr3|Hspa5|Slc7a5|Lsm4|Rps14|Gemin4|Npm1|Hyou1|Aldh18a1|Herpud1|Cks1b|Pdia5|Hsp90b1|Spcs3|Dkc1|Cebpg|Bag3|Eef2|Pop4|Dcp2|Banf1|Edem1|Dnajb9|Calr|Exosc9|Serp1|Exoc2|Tubb2a|Psat1|Nhp2|Dnajc3|Eif2s1|Ssr1|Atf6|Nabp1|Ern1|Imp3|Khsrp|Sec11a|Mtrex|Pdia6|Eif4g1|Ero1a|Parn|Sdad1|Xpot|Shc1|Lsm1|Nop14|Exosc2|Ttc37|Slc30a5|Eif4a1	0.000631721	0.00159819	-0.00213884	43	15	Chac1|Stc2|Mthfd2|Wfs1|Hspa5|Slc7a5|Lsm4|Rps14|Npm1|Hyou1|Aldh18a1|Cks1b|Pdia5|Hsp90b1|Spcs3|Cebpg|Bag3|Eef2|Dcp2|Banf1|Edem1|Dnajb9|Calr|Exosc9|Serp1|Exoc2|Tubb2a|Psat1|Nhp2|Dnajc3|Eif2s1|Ssr1|Atf6|Nabp1|Ern1|Khsrp|Sec11a|Pdia6|Eif4g1|Ero1a|Shc1|Lsm1|Eif4a1	Ifit1bl1|Kdelr3|Gemin4|Herpud1|Dkc1|Pop4|Imp3|Mtrex|Parn|Sdad1|Xpot|Nop14|Exosc2|Ttc37|Slc30a5	0.000157819	0.00207644	-0.00271729	84	56	Aldh18a1|Arfgap1|Atf3|Atf6|Bag3|Banf1|Calr|Ccl11|Cebpg|Chac1|Cks1b|Cnot2|Cnot4|Cxxc1|Dnaja4|Dnajb9|Dnajc3|Eef2|Eif2s1|Eif4a1|Eif4a2|Eif4a3|Eif4a3l1|Eif4e|Eif4e1b|Eif4ebp2|Ern1|Ero1a|Exoc2|Exosc1|Exosc10|Exosc4|Exosc9|Gosr2|H2ac6|H2ac7|H2ac8|H2ac12|H2ac22|H2ac4|H2ac10|H2ac13|H2aw|H2ac18|Hsp90b1|Hspa5|Hspa1b|Hyou1|Ifit1|Kdelr2|Khsrp|Kifc3|Kif5a|Kif5c|Lsm1|Lsm4|Mthfd2|Nabp1|Nfya|Nfyb|Nop56|Pdia6|Psa…	Asns|Atf4|Ccl2|Ccl12|Ccl7|Cebpb|Cks1brt|Dctn1|Ddit4|Ddx10|Dkc1|Eftud2|Eif2ak3|Ddx20|Eif4a3l2|Eif4ebp1|Ern2|Exosc2|Exosc5|Fkbp14|Gemin4|H2ax|H2ac19|H2ac11|H2ac15|H2ac23|H2ac21|H2ac20|H2aj|H2ac24|Hspa8|Hspa1l|Hspa2|Hspa1a|Iars|Ifit1bl1|Ifit1bl2|Imp3|Kdelr3|Kdelr1|Kif5b|Nabp2|Nolc1|Gm5124|Nop14|Pop4|Preb|Sdad1|Sec11c|Slc1a4|Arxes2|Tubb4a|Vegfa|Wipi1|Xpot|Yif1a
HALLMARK_CHOLESTEROL_HOMEOSTASIS	0.14554	0.181925	0.257206	0.330196	1.19117	73	Mal2|Cxcl16|Errfi1|Pparg|Gstm7|Jag1|Lgals3|Plscr1|Nsdhl|Aldoc|Hmgcs1|Fdft1|Stard4|Lgmn|Ldlr|Mvd|Sqle|Pmvk|Hsd17b7|Gusb|Atf5|Hmgcr|Cyp51|Trib3|Anxa5	0.00269667	0.00297939	-0.00408858	24	1	Cxcl16|Errfi1|Pparg|Gstm7|Jag1|Lgals3|Plscr1|Nsdhl|Aldoc|Hmgcs1|Fdft1|Stard4|Lgmn|Ldlr|Mvd|Sqle|Pmvk|Hsd17b7|Gusb|Atf5|Hmgcr|Cyp51|Trib3|Anxa5	Mal2	-0.000489879	0.00303411	-0.00462161	56	48	Abca2|Abca7|Abca13|Abca1|Actg1|Actg2|Adh4|Adh6b|Adh5|Aldoc|Aldoa|Anxa5|Atf3|Atf5|Atxn2|Cbs|Clu|Cxcl16|Cyp51|Ebp|Ech1|Errfi1|Fads1|Fads3|Fads2b|Fasn|Fbxo6|Fbxo44|Fdft1|Fdps|Gnai3|Gstm7|Gstm1|Gstm4|Gusb|Hsd17b7|Idi1|Jag1|Ldlr|Lgals3|Lgmn|Lss|Mvk|Niban1|Nsdhl|Pcyt2|Pdk3|Pmvk|Scd2|Scd3|Scd4|Sqle|Srebf1|Stx5a|Trp53inp1|Trib3	Abca4|Abca12|Abca17|Acat3|Acat2|Acss2|Actb|Acta1|Actc1|Acta2|Adh6a|Adh1|Adh7|Aldoart2|Aldoart1|Aldoa|Antxr2|Anxa13|Avpr1a|Cd9|Chka|Cpeb2|Cpeb4|Dhcr7|Ethe1|Fabp5|Fads2|Gldc|Gnai1|Gnai2|Gstm3|Gstm5|Gstm2|Jag2|Lrp8|Vldlr|Lpl|Mal2|Nfil3|Plaur|Pnrc1|S100a11|S100a11-ps|Sc5d|Scd1|Srebf2|Tm7sf2|Tmem97
HALLMARK_REACTIVE_OXYGEN_SPECIES_PATHWAY	0.161017	0.196362	0.231127	0.364371	1.22645	49	Mpo|Txnrd1|Gpx3|Ptpa|Prdx4|Mgst1|Hmox2|Ndufs2|Prdx1|Ndufb4|Selenos|Mbp|Sod2|Glrx|Lamtor5|Srxn1|Oxsr1|Glrx2|Pfkp|Abcc1|Lsp1|G6pdx|Gclc|Stk25|Egln2|Hhex|Ipcef1|Ndufa6|Ercc2|Sod1|Txnrd2|Cdkn2d|Ftl1|Prnp|Junb|Atox1|Pdlim1|Scaf4|Sbno2|Nqo1|Msra|Fes|Gpx4|Prdx6|Cat|Gsr|Gclm|Txn1|Prdx2	0.00045436	0.00391197	-0.00286494	24	25	Mpo|Txnrd1|Gpx3|Ptpa|Prdx4|Mgst1|Hmox2|Ndufs2|Prdx1|Ndufb4|Selenos|Mbp|Sod2|Glrx|Lamtor5|Srxn1|Oxsr1|Glrx2|Pfkp|Gclc|Egln2|Ercc2|Txnrd2|Scaf4	Abcc1|Lsp1|G6pdx|Stk25|Hhex|Ipcef1|Ndufa6|Sod1|Cdkn2d|Ftl1|Prnp|Junb|Atox1|Pdlim1|Sbno2|Nqo1|Msra|Fes|Gpx4|Prdx6|Cat|Gsr|Gclm|Txn1|Prdx2	-0.000729698	0.00329412	-0.00353418	23	33	Egln2|Ercc2|Gclc|Glrx2|Jun|Lamtor5|Mbp|Mgst1|Mpo|Ndufs2|Pfkp|Pfkl|Pfkm|Prdx1|Prdx4|Ptpa|Scaf4|Selenos|Sod2|Srxn1|Txnrd1|Txnrd3|Txnrd2	Cat|Cdkn2d|Fes|Fer|Ftl1|Ftl1-ps1|Ftl1-ps2|Ftl2-ps|G6pdx|G6pd2|Gclm|Gpx4|Gsr|Hhex|Ipcef1|Junb|Jund|Lsp1|Epx|Lpo|Msra|Ndufa6|Pdlim1|Prdx2|Prdx6|Prdx6b|Prnp|Sbno2|Sbno1|Sod1|Stk25|Txn1|Txndc8
HALLMARK_PEROXISOME	0.188571	0.22449	0.248911	0.29825	1.14233	100	Sult2b1|Sema3c|Crabp1|Abcb1a|Cacna1b|Ephx2|Slc25a4|Retsat|Ehhadh|Pex2|Isoc1|Abcb9|Esr2|Pex6|Nudt19|Cln6|Abcc5|Scp2|Hsd17b4|Acaa1a|Crabp2|Cln8|Acsl5|Cnbp|Aldh9a1|Fads1|Ctps|Pex13|Pex5|Prdx5|Slc25a17|Ctbp1|Fis1|Tspo|Cdk7|Acsl4|Pex11b|Gstk1|Dhcr24|Prdx1|Atxn1|Rdh11|Mvp	0.00199702	0.00334313	-0.00244513	33	10	Sult2b1|Sema3c|Crabp1|Abcb1a|Cacna1b|Ephx2|Slc25a4|Retsat|Pex2|Abcb9|Cln6|Abcc5|Scp2|Hsd17b4|Acaa1a|Cln8|Acsl5|Aldh9a1|Fads1|Pex13|Pex5|Prdx5|Slc25a17|Ctbp1|Fis1|Tspo|Acsl4|Gstk1|Dhcr24|Prdx1|Atxn1|Rdh11|Mvp	Ehhadh|Isoc1|Esr2|Pex6|Nudt19|Crabp2|Cnbp|Ctps|Cdk7|Pex11b	4.96525e-05	0.00316494	-0.00371437	81	67	Abcb1a|Abcb9|Tap2|Abcc6|Abcc5|Abcc2|Abcc10|Abcc4|Abcd1|Acsl5|Acsl4|Acsl3|Aldh1a1|Aldh1a7|Aldh1a2|Aldh1a3|Aldh1b1|Aldh9a1|Atxn1|Cacna1b|Cacna1c|Cacna1f|Cacna1d|Cacna1s|Cel|Cln6|Cln8|Crabp1|Ctbp1|Ctps2|Dhcr24|Dio1|Dlg4|Dlg1|Dlg3|Ech1|Elovl5|Ephx2|Ercc1|Fads1|Fads3|Fads2b|Fdps|Fis1|Gstk1|Hmgcl|Idh1|Idi1|Itgb1bp1|Pabpc1|Pabpc2|Pabpc6|Pex11a|Pex13|Pex14|Pex2|Pex5|Prdx1|Prdx5|Rdh11|Retsat|Rxra|Scp2|Sem…	Abcb1b|Abcb4|Abcb11|Abcc8|Abcc9|Abcc1|Abcc3|Abcc12|Abcd2|Abcd3|Acot8|Acox1|Acsl1|Acsl6|Alb|Aldh2|Bcl10|Cacna1a|Cacna1e|Cadm1|Cat|Crabp2|Crat|Chat|Ctbp2|Ctps|Dhrs3|Dlg2|Eci2|Eci3|Elovl2|Ercc3|Esr2|Fads2|Gnpat|Hmgcll1|Hras|Hsd17b11|Hsd17b13|Ide|Idh2|Msh2|Nudt19|Pabpc1l|Pabpc4|Pex11b|Pex6|Prdx2|Rxrg|Scgb1a1|Sema3a|Sema3b|Sema3e|Sema3g|Serpina6|Slc23a2|Slc23a1|Sod1|Sult2a1|Top2a|Top2b|Ttr|Ugt2b34|Ugt…
HALLMARK_BILE_ACID_METABOLISM	0.209581	0.243699	0.24134	0.292152	1.12549	107	Dio2|Sult2b1|Slco1a5|Rbp1|Cyp46a1|Hao1|Cyp7b1|Tfcp2l1|Pipox|Gc|Ephx2|Slc29a1|Abca5|Retsat|Cyp39a1|Isoc1|Pex6|Ar|Rxra|Scp2|Pecr|Hsd17b4|Paox|Acsl5|Abca6|Aldh9a1|Abca9|Fads1|Pex12|Cyp27a1|Slc23a1|Pex13|Prdx5|Efhc1	0.000563081	0.0031406	-0.00482628	23	11	Dio2|Sult2b1|Slco1a5|Rbp1|Cyp46a1|Cyp7b1|Tfcp2l1|Ephx2|Slc29a1|Abca5|Retsat|Cyp39a1|Rxra|Scp2|Pecr|Hsd17b4|Paox|Acsl5|Aldh9a1|Fads1|Pex13|Prdx5|Efhc1	Hao1|Pipox|Gc|Isoc1|Pex6|Ar|Abca6|Abca9|Pex12|Cyp27a1|Slc23a1	0.000456407	0.00360823	-0.00427056	85	56	Abca1|Abca7|Abca13|Abca2|Abca5|Abca8b|Abca8a|Abcd1|Abcg4|Abcg1|Abcg8|Acsl5|Aldh1a1|Aldh1a7|Aldh1a2|Aldh1a3|Aldh1b1|Aldh8a1|Aldh9a1|Atxn1|Bcar3|Bmp6|Crot|Cyp39a1|Cyp46a1|Cyp7b1|Dhcr24|Dio1|Dio2|Efhc1|Ephx2|Fads1|Fads3|Fads2b|Gnmt|Gstk1|Rdh16|Rdh9|Rdh16f2|Hsd3b2|Idh1|Idi1|Klf1|Fgr|Fyn|Hck|Src|Yes1|Nedd4|Nedd4l|Npc1|Nr3c2|Optn|Paox|Pecr|Pex1|Pex11a|Pex13|Pex16|Pex19|Pex26|Pex7|Pfkm|Pfkp|Pfkl|Prdx5|P…	Abca4|Abca12|Abca17|Abca6|Abca9|Abcd2|Abcd3|Acsl1|Acsl6|Aldh2|Apoa1|Aqp9|Ar|Cat|Ch25h|Cyp27a1|Cyp7a1|Fads2|Fdxr|Gc|Gclm|Gnpat|Hao1|Hsd17b11|Hsd17b13|Rdh1|Rdh19|Hsd3b3|Hsd3b6|Hsd3b1|Idh2|Lck|Blk|Lyn|Lipe|Npc1l1|Nr0b2|Nr1h4|Pex11g|Pex12|Pex6|Phyh|Pipox|Pnpla8|Rxrg|Serpina6|Slc22a18|Slc23a2|Slc23a1|Slco1a4|Slco1c1|Soat2|Sod1|Sult1b1|Sult2a1|Ttr
HALLMARK_PI3K_AKT_MTOR_SIGNALING	0.259036	0.294359	0.216543	0.282702	1.07918	105	Egfr|Gna14|Adcy2|Il4|Prkar2a|Pik3r3|E2f1|Dusp3|Nod1|Sqstm1|Tiam1|Hsp90b1|Pitx2|Rps6ka1|Cdk4|Akt1|Pak4|Rps6ka3|Ecsit|Gngt1|Trib3|Map2k3|Calr|Actr2|Cltc|Ptpn11|Ppp2r1b|Cfl1|Mapk9|Lck|Ube2n|Plcb1|Plcg1|Mapk8|Actr3|Nfkbib|Traf2|Arhgdia|Ywhab|Gsk3b	0.00131836	0.00255312	-0.00156273	28	12	Gna14|Prkar2a|E2f1|Dusp3|Nod1|Sqstm1|Tiam1|Hsp90b1|Pitx2|Rps6ka1|Cdk4|Akt1|Rps6ka3|Gngt1|Trib3|Map2k3|Calr|Actr2|Cltc|Ptpn11|Cfl1|Ube2n|Plcb1|Actr3|Nfkbib|Arhgdia|Ywhab|Gsk3b	Egfr|Adcy2|Il4|Pik3r3|Pak4|Ecsit|Ppp2r1b|Mapk9|Lck|Plcg1|Mapk8|Traf2	3.69696e-05	0.00192617	-0.00228764	80	65	Acaca|Acacb|Actr2|Actr3|Akt1|Akt3|Akt1s1|Arf2|Arhgdia|Creb1|Calr|Cdk2|Cdk4|Cfl1|Cltc|Csnk2b|Ddit3|Dusp3|E2f1|Erbb3|Eif4e|Eif4e1b|Fasl|Fgf17|Fgf18|Fgf22|Fgf6|Gna14|Gngt1|Grb2|Grap|Hsp90b1|Itpr2|Itpr3|Fgr|Fyn|Hck|Src|Yes1|Map2k3|Map2k6|Mapkap1|Mknk2|Nfkbib|Nod1|Pdk1|Pik3r2|Pik3r1|Pikfyve|Pin1|Pitx2|Plcb1|Plcb3|Plcb2|Plcg2|Ppp1ca|Ppp1cc|Ppp1ccb|Ppp2r1a|Prkaa2|Prkag1|Ptpn11|Rit1|Rps6ka1|Rps6ka3|Rps6k…	Actr3b|Akt2|Arf1|Arpc3|Atf1|Atf1-ps|Cab39|Cab39l|Cdk1|Cdkn1a|Cdkn1b|Cfl2|Cxcr4|Dapp1|Ecsit|Egfr|Erbb4|Erbb2|Fgf8|Gna11|Gnaq|Gng11|Grk2|Grk3|Hras|Il2rg|Irak4|Itpr1|Lck|Blk|Lyn|Map3k7|Mapk1|Mapk3|Mapk10|Mapk8|Mapk9|Mknk1|Ngf|Pak4|Pfn1|Pfn2|Pik3r3|Pin1rt1|Pla2g12a|Plcb4|Plcg1|Ppp2r1b|Prkaa1|Pten|Ptpn6|Rac1|Ralb|Ripk1|Rps6ka6|Rptor|Slc2a1|Slc2a3|Slc2a4|Smad2|Tnfrsf1a|Traf2|Ube2d3|Vav3|Vav2
HALLMARK_MITOTIC_SPINDLE	0.307692	0.34188	0.237794	0.250548	1.03934	199	Shroom2|Shroom1|Synpo|Espl1|Fscn1|Sorbs2|Bcar1|Cdc42ep2|Tbcd|Rasal2|Cdc42ep4|Net1|Gemin4|Flna|Dst|Kif22|Tiam1|Dynll2|Pif1|Nin|Flnb|Ttk|Arhgap5|Kntc1|Arf6|Clip2|Vcl|Kif15|Stk38l|Arhgap27|Ccdc88a|Cttn|Aurka|Racgap1|Myh9|Pkd2|Map3k11|Nck2|Gsn|Lrpprc|Mid1|Mapre1|Sptan1|Rasa1|Kif2c|Sun2|Arhgef3|Arhgdia|Kif1b|Kifap3|Dync1h1|Cdc42|Tuba4a|Arfgef1|Bin1|Abr|Arhgef12|Arhgef2|Dock2|Pafah1b1|Cd2ap|Mid1ip1|Act…	0.000337343	0.00187566	-0.00187152	112	78	Shroom1|Synpo|Espl1|Fscn1|Cdc42ep2|Tbcd|Rasal2|Cdc42ep4|Flna|Dst|Kif22|Tiam1|Dynll2|Pif1|Nin|Ttk|Arhgap5|Kntc1|Arf6|Clip2|Vcl|Kif15|Ccdc88a|Cttn|Aurka|Racgap1|Myh9|Pkd2|Map3k11|Nck2|Gsn|Mid1|Mapre1|Sptan1|Kif2c|Sun2|Arhgef3|Arhgdia|Kif1b|Kifap3|Cdc42|Tuba4a|Arfgef1|Bin1|Abr|Arhgef12|Arhgef2|Pafah1b1|Mid1ip1|Actn4|Katnb1|Nedd9|Kif3b|Ppp4r2|Capzb|Mark4|Notch2|Csnk1d|Dlgap5|Dock4|Pdlim5|Clip1|Cenpj|…	Shroom2|Sorbs2|Bcar1|Net1|Gemin4|Flnb|Stk38l|Arhgap27|Lrpprc|Rasa1|Dync1h1|Dock2|Cd2ap|Myo1e|Abl1|Rfc1|Als2|Rapgef5|Pcnt|Cep250|Fgd6|Wasl|Numa1|Smc4|Smc3|Ckap5|Klc1|Farp1|Ywhae|Birc5|Kif5b|Prex1|Nck1|Abi1|Arhgef7|Ophn1|Ralbp1|Smc1a|Bcl2l11|Cdc42bpa|Cdc27|Hook3|Wasf2|Uxt|Septin9|Arhgef11|Katna1|Marcks|Ranbp9|Bcr|Myo9b|Rock1|Sptbn1|Ezr|Akap13|Fgd4|Arl8a|Ssh2|Nek2|Bub1|Top2a|Tpx2|Wasf1|Cdk1|Cyth2|Tr…	0.00037435	0.00230971	-0.00211927	178	138	Abr|Actn4|Actn2|Actn3|Alms1|Arf6|Arfgef1|Arfip2|Arhgap42|Arhgap29|Arhgap4|Srgap1|Srgap3|Arhgap5|Arhgap35|Arhgdia|Arhgef12|Arhgef2|Arhgef6|Arl8b|Atg4b|Aurka|Bin1|Brca2|Capzb|Ccdc88a|Ccdc88c|Cdc42|Cdc42bpb|Cdc42ep1|Cdc42ep2|Cdc42ep4|Cdk5rap2|Cenpj|Tcp10b|Tcp10c|Cep131|Mad1l1|Cep192|Cep57|Clasp1|Clip1|Clip2|Rrbp1|Cntrl|Cntrob|Csnk1d|Csnk1e|Cttn|Cyth1|Dlgap5|Dock4|Dock3|Dock1|Dock5|Dst|Macf1|Dsp|Plec…	Abi1|Abi2|Abl1|Abl2|Bcr|Actn1|Akap13|Alms1-ps2|Als2|Anln|Arfgef2|Arhgap10|Ophn1|Arhgap26|Arhgap26|Arhgap27|Srgap2|Arhgef11|Arhgef7|Arl8a|Bcl2l11|Birc5|Bub1|Ccnb2|Cd2ap|Cdc27|Cdc42bpa|Cdc42bpg|Cdk1|Cenpe|Cenpf|Tcp10a|Cep250|Ckap5|Clasp2|Spag5|Cyth2|Cyth3|Dock2|Dync1h1|Dnah6|Dnah9|Dnah10|Dnah14|Dnah3|Dnah7c|Dnah12|Dnah1|Ezr|Farp1|Fgd4|Fgd1|Fgd2|Fgd6|Flnb|Flnc|Gemin4|Avil|Vil1|Hdac7|Hook3|Incenp|Its…
HALLMARK_FATTY_ACID_METABOLISM	0.34	0.369565	0.197822	0.261385	1.04771	152	Cidea|Aldh3a1|Ppara|Adh7|Trp53inp2|Vnn1|Cbr3|Eno3|Ube2l6|Aldoa|Adh1|Retsat|Acss1|Apex1|Acads|Ehhadh|Nsdhl|Sdhc|Acaa2|Hmgcs1|Il4i1|Cyp1a1|Hsd17b4|Bphl|Mdh1|Acaa1a|Alad|Ldha|Acsl5|Acadvl|Eno2|Hsd17b7|Aldh9a1|Ncaph2|Grhpr|Acot2|Ostc|Ephx1|Cpt1a|Pdha1|H2az1|Erp29|Hsp90aa1|Acsl4|Decr1|Dhcr24|Psme1|Sdhd|Rdh11|Pdhb|Suclg1	0.000905606	0.00244652	-0.00256144	36	16	Aldh3a1|Ppara|Trp53inp2|Vnn1|Cbr3|Aldoa|Retsat|Apex1|Acads|Nsdhl|Sdhc|Acaa2|Hmgcs1|Hsd17b4|Bphl|Mdh1|Acaa1a|Ldha|Acsl5|Acadvl|Hsd17b7|Aldh9a1|Grhpr|Ostc|Cpt1a|Pdha1|H2az1|Erp29|Hsp90aa1|Acsl4|Dhcr24|Psme1|Sdhd|Rdh11|Pdhb|Suclg1	Cidea|Adh7|Eno3|Ube2l6|Aldoa|Adh1|Acss1|Ehhadh|Il4i1|Cyp1a1|Alad|Eno2|Ncaph2|Acot2|Ephx1|Decr1	-0.000669433	0.00266367	-0.0043463	106	97	Acaa2|Acadl|Acads|Acadvl|Aco2|Acsl5|Acsl4|Acsl3|Adh4|Adh6b|Adh5|Adipor2|Adsl|Aldh1a1|Aldh1a7|Aldh1a2|Aldh1a3|Aldh1b1|Aldh3a1|Aldh3a2|Aldh9a1|Aoc3|Aoc2|Apex1|Aqp7|Bckdhb|Blvra|Bmpr1a|Bphl|Cbr1|Gm5678|Cbr3|Cd36|Cel|Cpt1a|Cpt1b|Cpt1c|Cryz|Cyp4a12b|Cyp4a14|Cyp4b1|Cyp4x1|D2hgdh|Dhcr24|Dld|Dlst|Ech1|Echs1|Elovl5|Erp29|Etfdh|Fasn|Fmo1|Fmo5|Gad2|Gad1|Gpd1|Grhpr|Gstz1|H2az1|H2az2|Hadh|Hadhb|Hccs|Hibch|Hmg…	Aadat|Acadm|Acat3|Acat2|Acot2|Acot1|Acot6|Acot4|Acot8|Acox1|Acsl1|Acsl6|Acss1|Adh1|Adh6a|Adh7|Alad|Aldh2|Auh|Bmpr1b|Car2|Car4|Car6|Cd1d1|Cd1d2|Cidea|Cidec|Cpt2|Crat|Chat|Cyp1a1|Cyp1a2|Cyp4a31|Cyp4a32|Cyp4a10|Cyp4a12a|Cyp4a30b|Decr1|Eci2|Eci3|Elovl2|Eno2|Eno1b|Eno1|Eno3|Ephx1|Fabp2|Fh1|Fmo2|Fmo6|Gm4847|G0s2|Gabarapl1|Gad1-ps|Gapdhs|Gcdh|Glul|Gpd2|Hmgcll1|Hmgcs2|Hsd17b11|Hsd17b13|Hsdl2|Hsp90ab1|Hsp…
HALLMARK_PANCREAS_BETA_CELLS	0.612299	0.651382	0.0496901	-0.323521	-0.915096	35	Ins2|Gcg|Isl1|Scgn|Sst|Dcx|Pcsk2|G6pc2	-0.000646579	0.00141536	-0.00188374	3	5	Ins2|Isl1|Scgn	Gcg|Sst|Dcx|Pcsk2|G6pc2	-0.000980682	0.00240519	-0.00344493	23	32	Abcc6|Abcc5|Abcc2|Abcc10|Abcc4|Akt3|Akt1|Ins2|Lmo2|Nkx6-1|Nkx6-3|Pak3|Pax6|Pdx1|Pklr|Pkm|Scgn|Sec11a|Srp14|Stxbp1|Stxbp2|Syt13|Vdr	Abcc8|Abcc9|Abcc1|Abcc3|Abcc12|Akt2|Chga|Dcx|Dpp4|Fap|Elp4|Foxo1|G6pc2|Gcg|Gck|Hnf1a|Iapp|Ins1|Insm1|Insm2|Mafb|Maf|Neurod1|Neurog3|Nkx2-2|Nkx6-2|Pak1|Pak2|Pax4|Pcsk2|Sec11c|Srp9
HALLMARK_G2M_CHECKPOINT	0.735043	0.76567	0.149208	0.216345	0.897458	199	Meis2|Mt2|Espl1|Slc12a2|Troap|H2bc12|Rasal2|Slc7a5|Rad54l|E2f1|Uck2|Chaf1a|Cks1b|Snrpd1|Chmp1a|Kif22|Dmd|Rpa2|Hira|Dkc1|Cdk4|Ttk|Slc7a1|G3bp1|Orc5|Sqle|Mcm6|Ncl|Pttg1|Xpo1|Atf5|Kif15|Mnat1|Map3k20|Sap30|H2az1|Aurka|Lig3|Kpnb1|Racgap1|Nup50|Casp8ap2|Jpt1|E2f2|Rad23b|Amd1|Hnrnpd|Mcm3|Hmgb3|Gspt1|Kif2c|E2f3|Tfdp1|Hnrnpu|Pds5b|Aurkb|Prim2|Cul3|Cdc25a|Ddx39a|Hmga1|Pole|Pafah1b1|Smad3|Abl1|Upf1|Kmt5a|S…	0.000111969	0.00160645	-0.00185066	109	83	Espl1|Troap|H2bc12|Rasal2|Slc7a5|Rad54l|E2f1|Uck2|Chaf1a|Cks1b|Snrpd1|Chmp1a|Kif22|Cdk4|Ttk|Sqle|Ncl|Atf5|Kif15|Mnat1|Map3k20|Sap30|H2az1|Aurka|Kpnb1|Racgap1|Nup50|Jpt1|E2f2|Rad23b|Amd1|Hnrnpd|Hmgb3|Kif2c|E2f3|Tfdp1|Aurkb|Cul3|Hmga1|Pafah1b1|Smad3|Upf1|Kmt5a|Tnpo2|Dr1|Cdc6|Notch2|H2az2|Myc|Bub3|Kpna2|Mybl2|Hmmr|Tacc3|Hus1|Atrx|Ythdc1|Bard1|Dbf4|Cbx1|Brca2|Ube2s|Cdc7|Nsd2|Smc2|Tra2b|Ewsr1|Kif20b|O…	Meis2|Mt2|Slc12a2|Dmd|Rpa2|Hira|Dkc1|Slc7a1|G3bp1|Orc5|Mcm6|Pttg1|Xpo1|Lig3|Casp8ap2|Mcm3|Gspt1|Hnrnpu|Pds5b|Prim2|Cdc25a|Ddx39a|Pole|Abl1|Stag1|Prmt5|Slc38a1|Nolc1|Cul5|Pml|Syncrip|Mcm2|Numa1|Smc4|Mtf2|Cul1|Hmgn2|Rad21|Wrn|Stmn1|Birc5|Kif5b|Tmpo|Cdkn3|Smc1a|Cdc27|Mapk14|Hif1a|Mki67|Katna1|Marcks|Nup98|Cdc20|Tle3|H2ax|Top1|Meis1|Lbr|Nek2|Bub1|Top2a|Tpx2|Cdk1|Gins2|Ccna2|Odc1|Incenp|Hspa8|Cdc45|Ki…	0.000365377	0.00210881	-0.00189033	149	115	Amd1|Amd2|Arid4a|Atf5|Atrx|Aurka|Aurkb|Aurkc|Bard1|Brca2|Bub3|Cbx1|Ccnd2|Ccnt1|Cdc25b|Cdc6|Cdc7|Cdk4|Cenpa|Chaf1a|Chek1|Cks1b|Cul3|Cul4a|Cul4b|Dbf4|Ddx39b|Utrn|Drp2|Dr1|Dtymk|E2f1|E2f2|E2f3|Egf|Espl1|Ewsr1|Exo1|Ezh2|Ezh1|Fancc|Fbxo5|Foxn3|H2ac6|H2ac7|H2ac8|H2ac12|H2ac22|H2ac4|H2ac10|H2ac13|H2aw|H2ac18|H2az1|H2az2|H2bc12|H2bc7|H2bc8|H2bc13|H2bc14|H2bc15|H2bc22|H2bc18|H2bu2|H2bc21|Hmga1|Hmgb3|Gm102…	Abl1|Abl2|Bcl3|Birc5|Bub1|Casp8ap2|Ccna2|Ccnb2|Ccnd1|Ccnd3|Cdc20|Cdc27|Cdc45|Cdk1|Cdkn1b|Cdkn2c|Cdkn3|Cenpe|Cenpf|Cks1brt|Cks2|Cul1|Cul5|Ddx39a|Dkc1|Dmd|H2ax|H2ac19|H2ac11|H2ac15|H2ac23|H2ac21|H2ac20|H2aj|H2ac24|H2bc4|H2bc6|H2bc11|H2bc9|H2bc23|H2bc24|Hif1a|Hira|Hmga1b|Hmga2|Gm6104|Hmgn2|Gm6594|Hnrnpu|Hspa8|Hspa1l|Hspa1a|Hspa2|Incenp|Katna1|Kif11|Kif23|Kif2a|Kif4|Kif5b|Gm10184|Lbr|Lig3|Mapk14|Marc…
HALLMARK_SPERMATOGENESIS	0.774194	0.789993	0.123842	0.223407	0.875387	126	Ybx2|Gsg1|Dmrt1|Cftr|Mlf1|Adam2|Nphp1|Pacrg|Alox15|Slc12a2|Mep1b|She|Pomc|Tnni3|Ldhc|Ace|Art3|Prkar2a|Rpl39l	-0.00303572	0.00324353	-0.0116697	11	8	Ybx2|Dmrt1|Mlf1|Nphp1|Alox15|Mep1b|She|Pomc|Art3|Prkar2a|Rpl39l	Gsg1|Cftr|Adam2|Pacrg|Slc12a2|Tnni3|Ldhc|Ace	-0.000350765	0.00285183	-0.00360865	97	96	Ace3|Acrbp|Actl7a|Akap3|Alox15|Alox12e|Alox12|Arl4a|Art3|Aurka|Araf|Chrm4|Clgn|Canx|Clvs1|Cnih2|Crisp2|Crisp1|Dbf4|Ddx25|Ddx19a|Dmrt1|Ezh2|Ezh1|Gad1|Gad2|Btbd35f14|Grm4|Grm2|Grm6|Gstm7|Gstm1|Gstm4|H1f6|Hoxd1|Hspa1b|Hspa5|Hsph1|Hspa4|Htr5a|Il12rb2|Il13ra2|Kif2c|Lpin2|Mast2|Mast4|Mep1b|Mllt10|Mtor|Naa10|Ncaph|Nefh|Nf2|Nos2|Nos3|Nphp1|Papolb|Papolg|Parp2|Parp1|Pcsk6|Pdha1|Pebp1|Pgk2|Pias2|Pias1|Pomc…	Ace|Acrv1|Actl7b|Adad1|Adam2|Adcyap1|Agfg1|Art2b|Braf|Raf1|Bub1|Ccna1|Ccnb2|Cct6b|Cct6a|Cdk1|Cdkn3|Cftr|Chfr|Clpb|Clvs2|Cnih3|Coil|Crisp3|Dcc|Neo1|Ddx19b|Dmc1|Elovl3|Gad1-ps|Gapdhs|Gfi1|Gfi1b|Gmcl1|Btbd35f29|Btbd35f6|Gpr182|Grm8|Grm1|Grm5|Gsg1|Gstm5|Gstm3|Gstm2|Hoxb1|Hspa1l|Hspa8|Hspa1a|Hspa2|Hspa4l|Htr5b|Ide|Ift88|Jam3|Kif2a|Ldhc|Lpin1|Lpin3|Map7|Mast1|Mast3|Mtnr1b|Nefm|Nek2|Nos1|Npy5r|Oaz3|Odf1…
HALLMARK_HEME_METABOLISM	0.94958	0.94958	0.128143	0.1936	0.803681	194	Bcam|H1f0|Slc66a2|Aqp3|Agpat4|C3|Ermap|Tmcc2|Slc22a4|Nnt|Slc11a2|Tfrc|P4ha2|Dmtn|Gde1|Hbb-bt|Myl4|Epor|Acp5|Selenbp2|Hdgf|Alad|Htra2|Mfhas1|Mboat2|Fn3k|Trim58|Gmps|Slc6a8|Smox|Acsl6|Lrp10|Icam4|Map2k3|Lpin2|Ctsb|Aldh1l1|Minpp1|Ppp2r5b|H4c14|Glrx5|E2f2|Arl2bp|Rcl1|Slc10a3|Mkrn1|Fbxo34|Hmbs|Add1|Nfe2l1|Igsf3|Slc25a38|Endod1|Psmd9|Uros|Arhgef12|Hebp1|Tcea1|Rnf19a|Blvrb|Htatip2|Lamp2|Marchf8|Clcn3|Bt…	-4.93074e-05	0.00169206	-0.00186478	98	94	H1f0|Slc66a2|Aqp3|Agpat4|C3|Nnt|Dmtn|Gde1|Epor|Selenbp2|Hdgf|Trim58|Smox|Lrp10|Icam4|Map2k3|Lpin2|Ctsb|Aldh1l1|Minpp1|Ppp2r5b|H4c14|E2f2|Arl2bp|Rcl1|Slc10a3|Hmbs|Add1|Slc25a38|Endod1|Psmd9|Uros|Arhgef12|Tcea1|Rnf19a|Htatip2|Lamp2|Marchf8|Clcn3|Btg2|Blvra|Sidt2|Gapvd1|Dcaf11|Nfe2|Klf1|Gata1|Bach1|Sptb|Khnyn|Gclc|Aldh6a1|Snca|Nr3c1|Cdr2|Slc30a10|Rnf123|Fbxo9|Btrc|Rhag|Ezh1|Isca1|Bpgm|Tent5c|Pigq|Al…	Bcam|Ermap|Tmcc2|Slc22a4|Nnt|Slc11a2|Tfrc|P4ha2|Hbb-bt|Myl4|Acp5|Alad|Htra2|Mfhas1|Mboat2|Fn3k|Gmps|Slc6a8|Acsl6|Glrx5|Mkrn1|Fbxo34|Nfe2l1|Igsf3|Hebp1|Blvrb|Ncoa4|Marchf2|Nek7|Foxo3|Tal1|Slc6a9|Pgls|Cast|Ccnd3|Synj1|Ypel5|Cdc27|Pdzk1ip1|Eif2ak1|Tspan5|Abcb6|Tmem9b|Sec14l1|Kat2b|Daam1|Slc30a1|Ccdc28a|Dcaf10|Gypc|Ctns|H4c1|Foxj2|Mospd1|Trak2|Top1|Atp6v0a1|Adipor1|Cpox|Klf3|Narf|H4c3|Mocos|Xk|Ctse|A…	-0.00015545	0.00196377	-0.00225921	136	137	Abcg2|Abcg3|Add1|Add3|Agpat4|Agpat3|Alas2|Aldh6a1|Ank2|Aqp3|Arhgef12|Atp6v0a2|Tcirg1|Bach1|Blvra|Bmp2k|Bnip3l|Bnip3l-ps|Bpgm|Btg2|Btrc|C3|C4b|Car1|Ccnd2|Clcn3|Clcn4|Clcn5|Ctsb|Dcaf11|Dmtn|E2f2|Endod1|Epb41|Epb41l2|Epb41l3|Epor|Ezh1|Ezh2|Fbxo7|Fbxo9|Fech|Fn3krp|Ftcd|Gapvd1|Gata1|Gclc|Gypa|H1f0|H4c14|H4c2|H4c6|H4c11|H4c12|H4c17|H4c18|Hbb-bh2|Hdgf|Hmbs|Htatip2|Icam4|Isca1|AK157302|Phf8|Kel|Khnyn|Klf…	Abcb6|Ackr1|Acp5|Add2|Adipor1|Alad|Alas1|Ank1|Asns|Atg4a|Atg4a-ps|Atp6v0a1|Atp6v0a4|Bcam|Mcam|Blvrb|Bsg|Btg1b|Btg1c|Btg1|Fbxw11|Hc|Car2|Cat|Ccdc28a|Ccnd3|Ccnd1|Cdc27|Cir1|Ctns|Ctse|Daam1|Dcaf10|Eif2ak1|Epb42|Ermap|Fbxo34|Fn3k|Foxj2|Foxo3|Gclm|Glrx5|Gypc|H4c3|H4c1|H4c4|H4c8|H4c9|H4f16|Hbb-bt|Hbb-bs|Hbb-y|Hebp1|Htra2|Igsf3|Cd101|Kdm7a|Phf2|Klf3|Klf17|Lpin1|Lpin3|Marchf2|Prkaa1|Mark1|Mark2|Mboat2|Mf…

## Sheet: TOTO-postRx.vs.Ctl-late-TPs_DEG
gene_id	gene_name	basepairs	gene_type	baseMean	log2FoldChange	lfcSE	stat	pvalue	padj	Ctl-late_mean	TOTO-postRx_mean	eigenvalue	eigengene_value	CML_contribution
ENSMUSG00000000157.17	Itgb2l	21332	protein_coding	51.5475	2.05628	0.592015	3.47336	0.000513993	0.0312015	18.9274	74.3816	-0.0192445	0.0192445	Pro
ENSMUSG00000002900.18	Lamb1	64411	protein_coding	40.7556	-2.20203	0.531779	-4.14086	3.46002e-05	0.00795392	90.677	5.81063	0.0130558	0.0130558	Pro
ENSMUSG00000004098.8	Col5a3	45018	protein_coding	135.756	2.37428	0.637341	3.72528	0.000195095	0.019845	40.0054	202.782	0.0103335	-0.0103335	Anti
ENSMUSG00000024810.17	Il33	35605	protein_coding	24.0342	-2.25811	0.6165	-3.66279	0.000249485	0.0226169	52.7208	3.95363	0.00311244	0.00311244	Pro
ENSMUSG00000025127.16	Gcgr	8288	protein_coding	1.12426	2.66861	0.815797	3.27117	0.00107104	0.0462643	0.184954	1.78177	-0.0199749	0.0199749	Pro
ENSMUSG00000029096.16	Htra3	27760	protein_coding	3.45926	2.48438	0.763862	3.2524	0.00114436	0.0477237	0.861054	5.278	-0.0286152	0.0286152	Pro
ENSMUSG00000030703.9	Gdpd3	9316	protein_coding	669.356	3.60245	0.701927	5.13224	2.86317e-07	0.000293733	58.2348	1097.14	0.000735364	-0.000735364	Anti
ENSMUSG00000031990.16	Jam3	58038	protein_coding	14.9609	-2.67321	0.614485	-4.35033	1.3593e-05	0.004427	34.0928	1.56855	-0.0033787	-0.0033787	Anti
ENSMUSG00000032484.9	Ngp	3266	protein_coding	608.891	4.01447	0.724049	5.54447	2.94845e-08	3.5586e-05	63.2068	990.87	-0.0250349	0.0250349	Pro
ENSMUSG00000038357.11	Camp	2239	protein_coding	126.461	5.09857	0.834838	6.10725	1.01364e-09	2.59973e-06	6.10016	210.713	-0.0292227	0.0292227	Pro
ENSMUSG00000047370.6	Gm7367	492	processed_pseudogene	26.9605	-4.59019	0.658397	-6.97178	3.12962e-12	1.60534e-08	61.6965	2.64536	-0.0139501	-0.0139501	Anti
ENSMUSG00000048126.17	Col6a3	78049	protein_coding	67.4736	-2.72911	0.788717	-3.46019	0.000539801	0.0322482	142.942	14.6457	0.00440306	0.00440306	Pro
ENSMUSG00000050395.10	Tnfsf15	20511	protein_coding	4.26313	2.16778	0.664511	3.26221	0.00110546	0.0472536	1.38229	6.27971	-0.000799054	0.000799054	Pro
ENSMUSG00000058626.17	Capn11	29122	protein_coding	21.6998	4.85384	1.12683	4.3075	1.65113e-05	0.00490984	0.565761	36.4936	-0.000857076	0.000857076	Pro
ENSMUSG00000061833.7	Gm6311	878	processed_pseudogene	1.60023	-2.71985	0.780746	-3.48366	0.000494614	0.0305118	3.29822	0.411641	-0.0127421	-0.0127421	Anti
ENSMUSG00000062296.9	Trank1	84037	protein_coding	1.85905	2.5665	0.677048	3.79073	0.000150208	0.0171221	0.335834	2.9253	-0.00906229	0.00906229	Pro
ENSMUSG00000064816.3	Gm22357	83	snoRNA	25.5227	2.36989	0.524433	4.51896	6.21434e-06	0.00296525	9.31317	36.8694	-0.00879861	0.00879861	Pro
ENSMUSG00000068243.7	Gm7079	171	processed_pseudogene	1.48387	-2.0636	0.602913	-3.42272	0.000619979	0.0343804	2.63885	0.675389	0.0184174	0.0184174	Pro
ENSMUSG00000069873.5	4930438A08Rik	19491	protein_coding	10.66	2.02104	0.56074	3.60423	0.000313082	0.0251654	3.25568	15.8431	-0.0251526	0.0251526	Pro
ENSMUSG00000072940.6	Gm10443	210	processed_pseudogene	25.9428	-25.3607	2.88007	-8.80557	1.30187e-18	2.67117e-14	63.0038	0	0.00681261	0.00681261	Pro
ENSMUSG00000078498.6	Zfp988	28061	protein_coding	1.77363	2.73887	0.714213	3.83481	0.000125663	0.0158181	0.292575	2.81036	-0.00520046	0.00520046	Pro
ENSMUSG00000081239.4	Gm11836	441	processed_pseudogene	1.22912	-2.25126	0.622436	-3.61685	0.000298214	0.024475	2.32094	0.464853	-0.0109054	-0.0109054	Anti
ENSMUSG00000083833.5	Gm13841	483	processed_pseudogene	1.4819	-2.71751	0.82114	-3.30943	0.00093485	0.0430091	3.05432	0.381199	-0.00252072	-0.00252072	Anti
ENSMUSG00000084349.4	Rpl3-ps1	1210	processed_pseudogene	3.79737	-2.43044	0.657124	-3.6986	0.000216794	0.021261	7.31134	1.33759	0.00342136	0.00342136	Pro
ENSMUSG00000085774.2	Gm13055	4255	lncRNA	1.73334	2.11126	0.632664	3.3371	0.000846584	0.0406858	0.353479	2.69923	-0.0096705	0.0096705	Pro
ENSMUSG00000087017.8	4930417H01Rik	19410	lncRNA	2.09513	2.4535	0.753204	3.25743	0.00112428	0.0473378	0.489974	3.21874	-0.0011112	0.0011112	Pro
ENSMUSG00000092702.5	Gm24514	285	misc_RNA	9.5079	-2.00881	0.39909	-5.03347	4.81691e-07	0.00042971	16.1374	4.86724	-0.00320867	-0.00320867	Anti
ENSMUSG00000096617.4	Gm5559	1002	processed_pseudogene	7.34185	-3.09564	0.434171	-7.12999	1.00378e-12	6.86515e-09	15.3505	1.73578	-0.0135628	-0.0135628	Anti
ENSMUSG00000100215.2	Gm8292	396	processed_pseudogene	1.10991	-2.51243	0.738447	-3.40232	0.000668162	0.0358883	2.23694	0.32099	-0.000466234	-0.000466234	Anti
ENSMUSG00000103349.2	Gm36888	14837	lncRNA	3.68565	3.27385	0.655921	4.99122	5.99979e-07	0.000492415	0.680181	5.78947	-0.00890008	0.00890008	Pro
ENSMUSG00000105727.2	Gm8828	4216	processed_pseudogene	2.41537	2.96339	0.880969	3.36379	0.000768803	0.0390453	0.501006	3.75543	0.0185877	-0.0185877	Anti
ENSMUSG00000106133.2	Gm3724	349	processed_pseudogene	2.49722	-2.18318	0.504402	-4.32824	1.50304e-05	0.00460289	4.5812	1.03843	0.00388339	0.00388339	Pro
ENSMUSG00000107035.2	Ybx1-ps2	957	processed_pseudogene	0.969528	-3.05357	0.797942	-3.8268	0.000129818	0.0160129	2.11707	0.166244	-0.0115172	-0.0115172	Anti
ENSMUSG00000108506.2	Gm44705	339	processed_pseudogene	2.71154	-2.79298	0.512442	-5.45033	5.02773e-08	5.42942e-05	5.48152	0.772554	-0.00834566	-0.00834566	Anti
ENSMUSG00000112101.2	Gm47924	1302	processed_pseudogene	60.7527	6.97118	1.51287	4.60791	4.06738e-06	0.00222823	16.476	91.7463	-0.00649076	0.00649076	Pro
ENSMUSG00000115267.2	Vmn1r76	14691	protein_coding	1.7001	2.22631	0.579927	3.83894	0.000123566	0.0157474	0.44752	2.57691	0.00411464	-0.00411464	Anti
ENSMUSG00000117585.2	Gm5047	801	processed_pseudogene	2.04834	-2.04102	0.533485	-3.82583	0.000130332	0.0160129	3.83789	0.795654	-0.011557	-0.011557	Anti
ENSMUSG00002075045.1	ENSMUSG00002075045	138	miRNA	4.63321	-2.05922	0.591503	-3.48134	0.000498909	0.0305616	8.48347	1.93802	-0.00722498	-0.00722498	Anti

## Sheet: TOTO-postRx.vs.Ctl-late-TPs_GSE
pathway	pval	padj	log2err	ES	NES	size	leadingEdge	leadingEdge.CML_contribution	leadingEdge.pro-CML_cont	leadingEdge.anti-CML_cont	leadingEdge.pro-CML_gene_count	leadingEdge.anti-CML_gene_count	leadingEdge.pro-CML_genes	leadingEdge.anti-CML_genes	fullHallmark.CML_contribution	fullHallmark.pro-CML_cont	fullHallmark.anti-CML_cont	fullHallmark.pro-CML_gene_count	fullHallmark.anti-CML_gene_count	fullHallmark.pro-CML_genes	fullHallmark.anti-CML_genes
HALLMARK_ADIPOGENESIS	0.99549	1	0.0166782	-0.190552	-0.655378	199	Me1|Sparcl1|Lama4|Retn|Lpl|Cdkn2c|Mgst3|Dgat1|Gadd45a|Ltc4s|Reep6|Dhrs7|Por|Taldo1|Idh1|Gpx4|Bcl6|Apoe|Uqcr11|Rab34|Sqor|Phldb1|Sult1a1|Plin2|Lpcat3|Mrap|Fzd4|Pqlc3|Slc25a10|Preb|Crat|Cox7b|Aldh2|Ucp2|Cat|Stom|Mgll|Cavin2|Acox1|Cpt2|Angpt1|Mylk|Scarb1|Cd151|Cox8a|Acadm|Aplp2|Col15a1|Phyh|C3|Lipe|Uqcr10|Sncg|Uqcrq|Gpd2|Ptger3|Sod1|Tob1|Cox6a1|Atp5o|Idh3g|Gpx3|Ndufab1|Ywhag|Mdh2|Slc25a1|Tkt|Ephx2|I…	-0.00370502	0.00103456	-0.00431658	8	62	Sparcl1|Apoe|Phldb1|Sult1a1|Ucp2|Atp5o|Ndufab1|Itsn1	Me1|Lama4|Retn|Lpl|Cdkn2c|Mgst3|Dgat1|Gadd45a|Ltc4s|Reep6|Dhrs7|Por|Taldo1|Idh1|Gpx4|Bcl6|Uqcr11|Rab34|Sqor|Plin2|Lpcat3|Mrap|Fzd4|Pqlc3|Slc25a10|Preb|Crat|Cox7b|Aldh2|Cat|Stom|Mgll|Cavin2|Acox1|Cpt2|Angpt1|Mylk|Scarb1|Cd151|Cox8a|Acadm|Aplp2|Col15a1|Phyh|C3|Lipe|Uqcr10|Sncg|Uqcrq|Gpd2|Ptger3|Sod1|Tob1|Cox6a1|Atp5o|Idh3g|Gpx3|Ywhag|Mdh2|Slc25a1|Tkt|Ephx2	-0.00225777	0.00154202	-0.00365933	70	193	Abca1|Abca17|Abcb8|Adcy7|Adcy3|Adig|Aldh1a1|Apoe|Araf|Arl4a|Atl2|Atl1|Atp5o|Cd36|Chchd10|Chuk|Ikbkb|Cidea|Coq5|Csl|Cyp4b1|Cyp4a14|Dbt|Decr1|Dhcr7|Dhrs7b|Dlat|Elmod3|Enpp3|Enpp1|Fabp4|Pmp2|Gpam|Gpat4|Gphn|Idh2|Idh3a|Immt|Itga3|Itsn1|Lama1|Map4k3|Map4k2|Map4k5|Miga2|Mtarc2|Mtarc1|Ndufs3|Nmt2|Omd|Orm3|Pdcd4|Pex14|Pfkfb1|Phldb1|Pim3|Ptcd3|Rmdn3|Slc19a1|Slc19a2|Slc1a5|Slc27a1|Slc5a6|Sorbs1|Sparcl1|Ssp…	Abca4|Abca7|Abca13|Abca12|Abca2|Acaa2|Acadl|Acadm|Acads|Acly|Aco2|Acox1|Adcy6|Adcy5|Adcy8|Adcy4|Adcy2|Adcy1|Adipor2|Agpat3|Agpat4|Aifm1|Ak2|Aldh2|Aldh1b1|Aldh1a2|Aldh1a7|Aldh1a3|Angpt1|Angptl4|Aplp2|Braf|Raf1|Atl3|Atp5o|Baz2a|Bckdha|Bcl2l13|C3|C4b|Hc|Cat|Cavin1|Cavin2|Cavin3|Ccng2|Cd151|Tspan11|Cd302|Cdkn2c|Cidec|Cmpk1|Col15a1|Col4a1|Col4a3|Col4a6|Coq3|Cox6a1|Cox7b|Cox8a|Cpt2|Crat|Chat|Cs|Cyc1|Cy…
HALLMARK_ALLOGRAFT_REJECTION	0.966102	1	0.0188533	-0.217847	-0.749162	200	Timp1|Il2|Elane|Ccl7|Il6|Inhbb|Lif|Krt1|Ccr1|Il1b|Ccl2|Ccl12|Ccl11|Il15|Mmp9|H2-Q10|Ccl19|Stab1|Nlrp3|Ccl22|Cfp|Ccr2|Gzmb|Tpd52|Csf1|Bcl3|Cd80|Nos2|Gbp2|Ccr5|Spi1|Il18rap|Igsf6|F2|Il13|Ncr1|Tgfb1|Ccl4|Fas|Tlr2|Tlr6|Cd7	-0.00643651	0.00159491	-0.00752184	5	37	Il2|Ccl11|Ccl19|Ncr1|Cd7	Timp1|Elane|Ccl7|Il6|Inhbb|Lif|Krt1|Ccr1|Il1b|Ccl2|Ccl12|Il15|Mmp9|H2-Q10|Stab1|Nlrp3|Ccl22|Cfp|Ccr2|Gzmb|Tpd52|Csf1|Bcl3|Cd80|Nos2|Gbp2|Ccr5|Spi1|Il18rap|Igsf6|F2|Il13|Tgfb1|Ccl4|Fas|Tlr2|Tlr6	-0.0016376	0.00234766	-0.00441083	109	159	Abce1|Akt3|Apbb1|Brca1|Ccl11|Ccl19|Gm21104|Cd1d1|Cd1d2|Cd2|Cd247|Cd3d|Cd3e|Cd3g|Cd4|Cd40|Cd40lg|Cd7|Cd79a|Cd8a|Cd8b1|9130409I23Rik|Degs2|Dyrk2|Egfr|Erbb2|Eif3d|Eif3j1|Ereg|Ets1|Fasl|Blk|Lck|Flnb|Gbp8|Gbp3|Gbp6|Gbp5|Gbp9|Gbp11|Gbp10|Gbp4|Glmn|Gzmc|Gzme|Hdac9|Hdac7|H2-Q2|H2-Q7|H2-Bl|H2-K1|H2-Q4|Gm8909|H2-M3|H2-Q6|H2-M10.4|H2-M10.6|Gm10499|H2-T3|H2-DMa|H2-DMb1|H2-DMb2|H2-Oa|H2-Ob|H2-Ab1|H2-Aa|H2-Ea|…	Abi1|Abi2|Ache|Bche|Acvr2a|Acvr2b|Akt1|Akt2|B2m|Bcat1|Bcl10|Bcl3|C2|Cfb|Capg|Ccl7|Ccl12|Ccl2|Gm12407|Ccl4|Ccl5|Ccnd2|Ccnd1|Ccnd3|Cd28|Cdkn2a|Cdkn2b|Cfp|Crtam|Csf1|Csk|Ctss|Ctsk|Cxcl13|Cxcl9|Cxcr3|Dars|Degs1|Dyrk3|Erbb4|Erbb3|Eif3a|Eif3j2|Eif4g3|Eif4g1|Eif5a|Elane|Prtn3|Elf4|F2|Fas|Tnfrsf23|Fcgr2b|Fcgr3|Fgr|Fyn|Hck|Lyn|Src|Yes1|Flna|Flnc|Galnt1|Galnt13|Gbp2|Gbp2b|Gbp7|Gcnt1|Gpr65|Gzmb|Gzmd|Gzmf|Mc…
HALLMARK_ANDROGEN_RESPONSE	0.789222	1	0.0328701	-0.254074	-0.823911	104	Adamts1|Aldh1a3|Krt8|Ccnd1|Klk1b9|Steap4|Mak|Homer2|Gsr|Maf|Azgp1|Tpd52|Klk1b11|Dbi|Pmepa1|Klk1	-0.00199529	0.00826274	-0.00541464	4	12	Adamts1|Krt8|Klk1b9|Klk1	Aldh1a3|Ccnd1|Steap4|Mak|Homer2|Gsr|Maf|Azgp1|Tpd52|Klk1b11|Dbi|Pmepa1	-0.00174513	0.00251909	-0.00388658	51	104	Abcc1|Abcc6|Abcc10|Acsl3|Actn2|Adamts1|Gm9774|Akap12|Akt3|Aldh1a1|Arid5b|Cdc14b|Elk4|Fads2b|Herc3|Herc6|Hpgd|Hsd17b14|Inpp4b|Itga8|Klk1|Klk1b27|Klk1b8|Klk1b9|Klk1b4|Krt19|Krt8|Lman1l|Map7|Tyro3|Axl|Ncoa4|Pgm3|Pias1|Pias2|Ptk2b|Ptpn21|Ptpn14|Scd1|Scd3|Scd4|Sec24c|Sms|Sms-ps|Arxes1|Arxes2|Tmprss2|Xrcc5|Xrcc6|Zbtb10|Zmiz2	Abcc4|Abcc5|Abcc2|Abcc8|Abcc9|Abcc3|Abcc12|Abhd2|Acsl4|Actn1|Actn4|Actn3|Adamts4|Adamts5|Adamts8|Adamts9|Adamts15|Adamts20|Adrm1|Akt1|Akt2|Aldh1a3|Aldh1b1|Aldh2|Aldh1a2|Aldh1a7|Appbp2|Azgp1|B2m|B4galt1|Bmpr1b|Bmpr1a|Camkk2|Camkk1|Ccnd1|Ccnd2|Ccnd3|Cdk6|Dbi|Dhcr24|Dnajb9|Elovl5|Elovl2|Fads1|Fads3|Fads2|Fkbp5|Gnai3|Gnai1|Gnai2|Gsr|Gucy1a1|H1f0|Herc4|Homer2|Idi1|Inpp4a|Insig1|Itgav|Itga2b|Itga5|Klk1…
HALLMARK_ANGIOGENESIS	0.724618	1	0.0438002	-0.299989	-0.833231	36	Timp1|Stc1|Spp1|Lpl|Vcan|Kcnj8|Lum|App|Thbd|S100a4|Tnfrsf21|Postn|Vegfa	-0.00592348	0.00242449	-0.0074413	2	11	Kcnj8|Lum	Timp1|Stc1|Spp1|Lpl|Vcan|App|Thbd|S100a4|Tnfrsf21|Postn|Vegfa	-0.00369687	0.00214211	-0.00554825	13	41	Wdr33|Col5a2|Col2a1|Fgfr4|Itga8|Jag2|Kcnj8|Lum|Msx1|Msx2|Ptk2b|Vav2|Vtn	Apoh|App|Ccnd2|Ccnd1|Ccnd3|Col3a1|Col1a1|Col1a2|Cxcl5|Cxcl15|Fgfr1|Fgfr2|Fgfr3|Itgav|Itga2b|Itga5|Jag1|Lpl|Lrpap1|Nrp1|Nrp2|Olr1|Clec2m|Pdgfa|Pf4|Pglyrp1|Postn|Prg2|Prg3|Ptk2|S100a4|S100z|Serpina5|Spp1|Stc1|Thbd|Timp1|Tnfrsf21|Vav3|Vav1|Vegfa
HALLMARK_APICAL_JUNCTION	0.401584	1	0.0615707	-0.299871	-1.02842	193	Jam3|Cdh6|Parva|Nectin3|Mmp2|Adam23|Tnfrsf11b|Ppp2r2c|Cldn5|Nrtn|Dsc1|Lamc2|Mpzl2|Slc30a3|Acta1|Cdsn|Cldn11|Tgfbi|Negr1|Cx3cl1|Mmp9	-0.00403799	0.00281599	-0.00825582	8	13	Cdh6|Nectin3|Ppp2r2c|Cldn5|Slc30a3|Cdsn|Cldn11|Negr1	Jam3|Parva|Mmp2|Adam23|Tnfrsf11b|Nrtn|Dsc1|Lamc2|Mpzl2|Acta1|Tgfbi|Cx3cl1|Mmp9	-0.0015195	0.00273581	-0.00398026	112	198	Actn2|Adamts1|Akt3|Alox12b|Amh|Amigo1|Amigo2|Atp12a|Tll2|Cadm3|Cd209b|Cd209d|Cd209e|Cd209a|Cd209c|Cdh4|Cdk8|Cdsn|Colgalt1|Colgalt2|Cldn19|Cldn4|Cldn5|Cldn8|Cntn1|Cntn2|Cntn3|Col17a1|Col9a1|Crb3|Arvcf|Dhx16|Dhx15|Dhx8|Dhx35|Dmp1|Dsc2|Dsc3|Egfr|Erbb2|Epb41l2|Epb41|Evl|Flnb|Grb7|Icam2|Inppl1|Irs1|Itga10|Itga11|Itga3|Itgb6|Itgb7|Kcnh2|Lama1|Lamb3|Map4k2|Map4k3|Map4k5|Mapk11|Mapk12|Mdk|Myh10|Myh14|Myh…	Acta1|Actg2|Actc1|Acta2|Actb|Actg1|Actn1|Actn4|Actn3|Adam15|Adam23|Adam11|Adam22|Adam9|Adamts5|Adamts4|Adamts8|Adamts9|Adamts15|Adamts20|Akt2|Akt1|Alox8|Aloxe3|Alox5|Arhgef6|Arhgef7|Arpc2|Atp1a3|Atp1a4|Atp1a1|Atp1a2|Atp4a|B4galt1|Baiap2|Bmp1|Tll1|Cap1|Cd209g|Cd274|Cd276|Cd34|Cdh1|Cdh2|Cdh3|Cdk19|Cercam|Cldn14|Cldn15|Cldn13|Cldn3|Cldn7|Cldn17|Cnn2|Cntn4|Cntn5|Col16a1|Crat|Chat|Ctnnd1|Dhx38|Dsc1|Er…
HALLMARK_APICAL_SURFACE	0.738606	1	0.0412376	-0.293221	-0.835825	42	Gas1|Afap1l2|Rhcg|Cx3cl1|Ntng1|Sulf2	-0.00398907	0.00138128	-0.00935942	3	3	Afap1l2|Ntng1|Sulf2	Gas1|Rhcg|Cx3cl1	-0.00132734	0.00271648	-0.00428712	37	51	Afap1l2|Akap7|Atp8b1|Atp8b3|Atp8a2|Atp8b2|Atp11c|Brca1|Cd160|Crocc|Crybg1|Ephb3|Ephb6|Epha10|Epha7|Epha4|Gata3|Il2rb|Il2rg|Blk|Lck|Lypd3|Mal|Mdga2|Ntng1|Pcsk9|Pkhd1l1|Rtn4rl1|Rtn4rl2|Shroom2|Slc22a12|Slc2a4|Slc34a3|Srpx|Sulf2|Thy1|Tmem8b	Adam10|Adipor2|App|Atp6v0a4|Atp6v0a1|Atp6v0a2|Tcirg1|Atp8a1|Atp11a|Atp8b4|Atp11b|Atp8b5|B4galt1|Ephb4|Epha1|Epha6|Epha8|Ephb1|Epha2|Ephb2|Epha3|Epha5|Flot2|Gas1|Gata2|Gstm5|Gstm3|Gstm7|Gstm1|Gstm2|Gstm4|Hspb1|Lyn|Fgr|Fyn|Hck|Src|Yes1|Mdga1|Ncoa6|Ntng2|Pkhd1|Plaur|Rhcg|Rhbg|Scube1|Scube3|Scube2|Slc22a22|Slc2a1|Sulf1
HALLMARK_APOPTOSIS	0.225287	1	0.0925529	-0.330714	-1.12041	161	Timp1|Cav1|Mmp2|Igfbp6|Krt18|Il6|Ccnd1|Il1b|Dcn|Avpr1a|Gsr|Gpx1|Gstm2|Cd14|Bmp2|Gadd45a|Anxa1|Tnfrsf12a|Lum|Pak1|App|Ifitm3|Ier3|Cd44|Egr3|Dap|Gpx4|Rara|Timp2|Hmox1|Casp4|Bid|Ccna1|F2|Rhob|Cdkn1a|Hmgb2|Gucy2e|Fas|Plat|Lgals3	-0.00490834	0.00261055	-0.00595263	5	36	Cav1|Bmp2|Tnfrsf12a|Lum|Egr3	Timp1|Mmp2|Igfbp6|Krt18|Il6|Ccnd1|Il1b|Dcn|Avpr1a|Gsr|Gpx1|Gstm2|Cd14|Gadd45a|Anxa1|Pak1|App|Ifitm3|Ier3|Cd44|Dap|Gpx4|Rara|Timp2|Hmox1|Casp4|Bid|Ccna1|F2|Rhob|Cdkn1a|Hmgb2|Gucy2e|Fas|Plat|Lgals3	-0.00222553	0.00187577	-0.00363092	51	152	Bik|Birc3|Birc2|Bmf|Bmp2|Bnip3l|Bnip3l-ps|Brca1|Btg3|Gm7334|Casp2|Casp8|Cav1|Cd2|Cd69|Cdc25b|Cdk2|Diablo|Dnaja1|Egr3|Eno2|Eno3|Erbb2|Egfr|Ereg|Fasl|Fdxr|Gch1|Isg20|Aen|Isg20l2|Lef1|Lmnb2|Lum|Madd|Pak3|Pdcd4|Plcb2|Plppr4|Ppp2r5e|Prf1|Ptk2b|Rarb|Slc20a1|Slc20a2|Smad7|Spta1|Tap1|Tgfb2|Tgfbr3|Top2b	Add1|Add3|Add2|Aifm3|Anxa1|App|Atf3|Avpr1a|Bax|Bcap31|Bcl10|Bcl2l1|Bcl2l10|Bcl2l11|Bcl2l2|Bgn|Bid|Naip5|Naip6|Naip1|Naip2|Btg2|Btg1b|Btg1c|Btg1|Casp1|Casp3|Casp4|Casp6|Casp7|Casp9|Ccna1|Ccnd1|Ccnd2|Ccnd3|Cd38|Bst1|Cd44|Cdkn1a|Cdkn1b|Cflar|Clu|Cth|Dap3|Dcn|Ddit3|Dffa|Dnajc3|Dnm1l|Dpyd|Ebp|Emp1|Eno1b|Eno1|Erbb4|Erbb3|F2|Fas|Tnfrsf23|Fez1|Gadd45a|Gadd45g|Gadd45b|Gna15|Gpx4|Gsn|Scin|Vill|Avil|Vil1|Gs…
HALLMARK_BILE_ACID_METABOLISM	0.93149	1	0.0246382	-0.228354	-0.739561	105	Abca4|Bmp6|Apoa1|Slc22a18|Slc27a5|Soat2|Abcg8|Cyp7a1|Aqp9|Pex11a|Dio1|Hsd3b7|Nr3c2|Abcd2|Idh1|Slco1a5|Cyp8b1|Slc27a2|Nr1h4|Acsl1|Abca9|Fads2|Aldh1a1|Hsd17b11|Abca8b|Gclm	-0.00167452	0.00401106	-0.00522801	10	16	Bmp6|Slc27a5|Abcg8|Dio1|Nr3c2|Cyp8b1|Slc27a2|Abca9|Aldh1a1|Abca8b	Abca4|Apoa1|Slc22a18|Soat2|Cyp7a1|Aqp9|Pex11a|Hsd3b7|Abcd2|Idh1|Slco1a5|Nr1h4|Acsl1|Fads2|Hsd17b11|Gclm	-0.00187308	0.00285782	-0.00437801	47	94	Abca1|Abca17|Abca8b|Abca6|Abca9|Abcd3|Abcg4|Abcg8|Aldh1a1|Aldh8a1|Ar|Bcar3|Bmp6|Cyp27a1|Cyp46a1|Dio1|Fads2b|Fdxr|Gnmt|Gnpat|Hsd17b13|Rdh16f2|Hsd3b6|Hsd3b2|Idh2|Lck|Blk|Nedd4l|Npc1l1|Nr3c2|Optn|Pex1|Pex12|Pex26|Pex6|Pipox|Slc23a2|Slc23a1|Slc27a2|Slc27a6|Slc27a5|Slc35b2|Gm6614|Sult2a8|Sult2a3|Ubp1|Tfcp2	Abca4|Abca7|Abca13|Abca12|Abca2|Abca5|Abca8a|Abcd1|Abcd2|Abcg1|Acsl1|Acsl5|Acsl6|Aldh1a7|Aldh1a2|Aldh1a3|Aldh1b1|Aldh2|Aldh9a1|Apoa1|Aqp9|Atxn1|Cat|Ch25h|Crot|Cyp39a1|Cyp7a1|Cyp7b1|Dhcr24|Dio2|Efhc1|Ephx2|Fads1|Fads3|Fads2|Gc|Gclm|Gstk1|Hao1|Hsd17b11|Rdh1|Rdh16|Rdh9|Rdh19|Hsd3b3|Hsd3b1|Idh1|Idi1|Klf1|Fgr|Fyn|Hck|Lyn|Src|Yes1|Lipe|Nedd4|Npc1|Nr0b2|Nr1h4|Paox|Pecr|Pex11a|Pex11g|Pex13|Pex16|Pex19|Pe…
HALLMARK_CHOLESTEROL_HOMEOSTASIS	0.450563	1	0.0609039	-0.323956	-0.998397	73	Fabp5|Avpr1a|Lpl|Nfil3|Cbs|Sema3b|Tmem97|S100a11|Tnfrsf12a|Gnai1|Acat3|Antxr2|Niban1|Gldc|Cd9|Ethe1|Plaur|Fads2|Alcam|Lgals3|Cpeb2|Anxa5|Scd2|Atf3|Jag1|Acss2|Sc5d|Pdk3|Idi1|Ldlr|Clu|Pnrc1|Actg1|Fbxo6	-0.00390124	0.00159503	-0.00424476	2	32	Cbs|Tnfrsf12a	Fabp5|Avpr1a|Lpl|Nfil3|Sema3b|Tmem97|S100a11|Gnai1|Acat3|Antxr2|Niban1|Gldc|Cd9|Ethe1|Plaur|Fads2|Alcam|Lgals3|Cpeb2|Anxa5|Scd2|Atf3|Jag1|Acss2|Sc5d|Pdk3|Idi1|Ldlr|Clu|Pnrc1|Actg1|Fbxo6	-0.00271353	0.00226334	-0.00419372	23	81	Abca17|Abca1|Acat2|Adh4|Adh6a|Adh6b|Adh1|Adh7|Atxn2|Cbs|Chka|Dhcr7|Fads2b|Fasn|Jag2|Lss|Mal2|Pcyt2|Scd1|Scd3|Scd4|Srebf2|Stx5a	Abca2|Abca4|Abca7|Abca13|Abca12|Acat3|Acss2|Actg1|Actb|Actg2|Acta1|Actc1|Acta2|Adh5|Aldoc|Aldoart2|Aldoart1|Aldoa|Aldoa|Antxr2|Anxa13|Anxa5|Atf3|Atf5|Avpr1a|Cd9|Clu|Cpeb2|Cpeb4|Cxcl16|Cyp51|Ebp|Ech1|Errfi1|Ethe1|Fabp5|Fads2|Fads1|Fads3|Fbxo6|Fbxo44|Fdft1|Fdps|Gldc|Gnai1|Gnai2|Gnai3|Gstm7|Gstm1|Gstm3|Gstm5|Gstm2|Gstm4|Gusb|Hsd17b7|Idi1|Jag1|Ldlr|Lrp8|Vldlr|Lgals3|Lgmn|Lpl|Mvk|Nfil3|Niban1|Nsdhl|Pd…
HALLMARK_COAGULATION	0.687648	1	0.0389556	-0.270648	-0.893013	124	Timp1|Acox2|Hmgcs2|F3|Mmp2|Mmp15|Apoa1|Apoc1|Mmp9|F11|Klkb1|Fn1|Plg|Anxa1|Gng12|Trf|Proz|Mmp8|Thbd|F12|Dusp6|Iscu|Cd9|Cfi|F2|Dct|Cpq|F2rl2|Rac1|Mmp10|S100a1|Plat|Ang	-0.00358714	0.00457863	-0.00620019	8	25	Acox2|Mmp15|F11|Klkb1|Plg|Iscu|Cfi|Dct	Timp1|Hmgcs2|F3|Mmp2|Apoa1|Apoc1|Mmp9|Fn1|Anxa1|Gng12|Trf|Proz|Mmp8|Thbd|F12|Dusp6|Cd9|F2|Cpq|F2rl2|Rac1|Mmp10|S100a1|Plat|Ang	-0.00295882	0.00289239	-0.00495647	48	148	A2m|Tll2|C1rb|Dcbld1|C8a|Cfhr2|Cfi|Thbs4|Thbs3|Crip3|Ctso|4930486L24Rik|Dct|Dpp4|Fap|Dusp14|F9|F11|Klkb1|F13b|F8|Pcsk6|Pcsk4|Blk|Lck|Gda|Iscu|Itgb6|Itgb7|Lrp6|Masp2|Mmp1a|Mmp3|Mmp11|Mmp15|Pdgfb|Plg|Prep|Prss23|Rapgef3|Rapgef4|Serpina1e|Serpina1d|Serpina1a|Serpinc1|Usp11|Usp15|Muc5ac	Mug2|Mug1|Gm7298|A2ml1|Adam9|Ang|Ang2|Ang4|Anxa1|Apoa1|Apoc1|Apoc2|Gm44805|Bmp1|Tll1|C1qa|C1ra|C1s2|C1s1|C2|Cfb|C3|C4b|Hc|C9|C6|C7|C8b|C8g|Capn2|Capn8|Capn1|Capn3|Capn11|Capn9|Capn5|Casp9|Cd9|Cfd|Cfh|Cfhr4|Clu|Comp|Thbs1|Thbs2|Cpb2|Cpn1|Cpq|Crip2|Csrp1|Ctsb|Ctse|Ctsh|Ctsk|Ctss|Ctsl|Dusp6|Dusp7|F10|F2|F3|Fbn1|Fbn2|Fn1|Furin|Pcsk5|Fyn|Fgr|Hck|Lyn|Src|Yes1|Gnb2|Gnb4|Gnb1|Gng12|Gp1ba|Gsn|Scin|Vill|Av…
HALLMARK_COMPLEMENT	0.993213	1	0.0170763	-0.196942	-0.675862	190	Timp1|F3|Me1|Zfpm2|Il6|Pclo|Mmp15|Gzmk|S100a9|Apoc1|Klkb1|Fn1|Cebpb|Plg|Msrb1|Cxcl3|Hpcal4|Gzmb|Mmp8|Klk1|Car2|Mmp13|Timp2|Ctsd|Dusp6|Casp4|F2|Fcer1g|Plaur|Rhog|Atox1|Pla2g4a|Cpq|Itgam|Pla2g7|Cd59b|Ctsc|Plat|Cp|Dock4|Ang|Usp15|Lgals3	-0.00375145	0.00681381	-0.00654814	9	34	Zfpm2|Mmp15|Klkb1|Plg|Cxcl3|Klk1|Mmp13|Cp|Usp15	Timp1|F3|Me1|Il6|Pclo|Gzmk|S100a9|Apoc1|Fn1|Cebpb|Msrb1|Hpcal4|Gzmb|Mmp8|Car2|Timp2|Ctsd|Dusp6|Casp4|F2|Fcer1g|Plaur|Rhog|Atox1|Pla2g4a|Cpq|Itgam|Pla2g7|Cd59b|Ctsc|Plat|Dock4|Ang|Lgals3	-0.00239564	0.00276556	-0.00466932	84	197	Actn2|Adra2b|Akap10|Apobec3|Brpf3|Brd1|C1rb|Dcbld1|Cd36|Cd40lg|Cd46|Cd55b|Cd55|Cfhr2|Cpm|Cr2|Cts8|4930486L24Rik|Ctso|Cxcl3|Dgkd|Dock10|Dock9|Dock2|Dock6|Dpp4|Fap|Dyrk2|Ehd2|F9|F8|Blk|Lck|Gata3|Gmfb|Grap|Gzmc|Gzme|Hspa1a|Hspa1b|Irf2|Irf7|Kcnip2|Kcnip3|Klk1|Klk1b8|Klk1b27|Klk1b9|Klk1b4|Klkb1|F11|Kynu|L3mbtl3|Lipo2|Lrp6|Mmp13|Mmp15|Mmp1a|Pcsk9|Pdgfb|Pdp1|Pfn2|Phex|Pim3|Plg|Prdm4|Prep|Try5|Rasgrp1|Ra…	Actn4|Actn1|Actn3|Adam9|Ang|Ang2|Ang4|Anxa5|Apoa4|Krt20|Apoc1|Brpf1|C1qa|C1qc|C1ra|C1s2|C1s1|C2|Cfb|C3|C4b|Hc|Car2|Calm1|Calm3|Calm2|Casp1|Casp3|Casp4|Casp7|Casp9|Ccl5|Cd59b|Cd59a|Cda|Cdk5r1|Cebpb|Cfh|Cfhr4|Clu|Col4a2|Col4a6|Col4a1|Cpq|Cr1l|Csrp1|Ctsb|Ctsc|Ctsd|Ctsh|Ctsl|Ctsll3|BC051665|Ctss|Ctsk|Cxcl1|Cxcl2|Cxcl15|Dgkh|Dgkk|Dock11|Dock4|Dock3|Dock1|Dock5|Dock7|Dock8|Dusp5|Dusp6|Dusp7|Dyrk3|Ehd1|…
HALLMARK_DNA_REPAIR	1	1	0.114267	0.0867023	0.332355	150	Bcam|Nme4|Npr2|Vps37d|Pnp2|Usp11|Hprt|Clp1|Rev3l|Polh|Zfp707|Rnmt|Nudt21|Rfc4|Cstf3|Rpa2|Cetn2|Bola2|Upf3b|Rrm2b|Pole4|Impdh2|Cda|Fen1|Ssrp1|Srsf6|Dgcr8|Rfc3|Polr2h|Nme1|Polr2g|Rfc5|Smad5|Pola2|Polr1d|Ercc8|Nudt9|Nfx1|Nme3|Rpa3|Mpg|Bcap31|Ercc4|Pold4|Poll|Rad51|Pola1|Polr1c|Tk2|Prim1|Rfc2|Polr2a|Arl6ip1|Tarbp2|Snapc4|Polr2d|Mrpl40|Nt5c|Polb|Polr2k|Ada|Pcna|Gtf3c5|Mpc2|Nelfb|Itpa|Supt5|Polr3gl|Nel…	-0.000407643	0.00116309	-0.00162496	62	80	Nme4|Vps37d|Usp11|Rev3l|Polh|Zfp707|Rnmt|Cstf3|Rpa2|Upf3b|Rrm2b|Pole4|Impdh2|Ssrp1|Srsf6|Dgcr8|Rfc3|Rfc5|Smad5|Pola2|Ercc8|Nfx1|Nme3|Rpa3|Mpg|Ercc4|Rad51|Pola1|Polr1c|Tk2|Prim1|Polr2a|Snapc4|Nt5c|Pcna|Gtf3c5|Supt5|Sf3a3|Ddb2|Ddb1|Rae1|Pold1|Pde4b|Trp53|Vps37b|Ercc2|Pom121|Taf1c|Pold3|Ercc1|Taf6|Ercc5|Lig1|Polr2e|Guk1|Dguok|Aaas|Gtf2h3|Sac3d1|Brf2|Gtf2a2|Rad52	Bcam|Npr2|Pnp2|Hprt|Clp1|Nudt21|Rfc4|Cetn2|Bola2|Cda|Fen1|Polr2h|Nme1|Polr2g|Polr1d|Nudt9|Bcap31|Pold4|Poll|Rfc2|Arl6ip1|Tarbp2|Polr2d|Mrpl40|Polb|Polr2k|Ada|Mpc2|Nelfb|Itpa|Polr3gl|Nelfcd|Taf13|Adcy6|Rbx1|Ncbp2|Cox17|Polr3c|Dut|Adrm1|Tsg101|Zwint|Rala|Gtf2h5|Gtf2h1|Sec61a1|Snapc5|Ercc3|Polr2c|Gtf2f1|Nelfe|Surf1|Gtf2b|Nt5c3|Umps|Hcls1|Tyms|Polr1h|Alyref|Supt4a|Dad1|Cant1|Dctn4|Ak3|Cmpk2|Eif1b|Tme…	-0.000941435	0.00131093	-0.00262267	69	93	Aaas|Adcy7|Adcy3|Gm9774|Ago1|Ago2|Ago3|Alyref2|Brf2|Cstf3|Ddb1|Ddb2|Dgcr8|Dguok|Ercc1|Ercc2|Ercc5|Impdh2|Gtf2a2|Gtf2h3|Gtf3c5|Guk1|Lig1|Nfx1|Nt5c|Nt5c3b|Pcna|Pde4b|Pde4c|Pde4a|Pde6g|Pola1|Pola2|Pold1|Pold3|Pole4|Polh|Polr1c|Polr2a|Polr2e|Pom121|Prim1|Rad51|Rad52|Rae1|Rbx1-ps|Rev3l|Rfc3|Rfc5|Rnmt|Rpa2|Rpa3|Rrm2b|Sac3d1|Sf3a3|Snapc4|Srsf6|Ssrp1|Supt5|Gm4799|Taf6|Trp53|Upf3b|Usp11|Usp15|Tonsl|Vps37b…	Ada|Adcy6|Adcy5|Adcy8|Adcy4|Adcy2|Adcy1|Adrm1|Ago4|Ak1|Ak3|Ak4|Alyref|Gm21293|4931428L18Rik|Gm6763|Bcam|Mcam|Bcap31|Cant1|Cda|Cetn2|Clp1|Cmpk2|Dad1|Dut|Edf1|Ell|Eloa|Ercc3|Bivm|Fen1|Gmpr2|Gpx4|Gsdme|Gtf2b|Gtf2f1|Gtf2h1|Gtf2h5|Hprt|Itpa|Mpc2|Mrpl40|Nelfb|Nelfcd|Nelfe|Nme1|Npr2|Npr1|Nt5m|Nt5c3|Nudt9|Pcna-ps2|Pde4d|Pde6h|Pnp2|Pnp|Polb|Pold4|Gm45928|Poll|Polr1d|Polr1h|Polr2d|Polr2f|Polr2g|Polr2i|Polr…
HALLMARK_E2F_TARGETS	0.495726	1	0.184706	0.24261	0.971564	200	Spc24|Depdc1a|Tfrc|Spag5|Xrcc6|Mthfd2|Shmt1|Kif22|Cdkn2a|Prkdc|Ung|Brca1|Hells|Asf1a|Ctps|Pds5b|Brca2|Smc4|Birc5|Smc6|Rbbp7|Tra2b|Cbx5|Mxd3|Spc25|Xpo1|Kif18b|Orc2|Prim2|Dek|Wee1|Pa2g4|Atad2|Rpa1|Mms22l|Prps1|Mcm6|Pttg1|Ccne1|Tcf19|Nudt21|Pole|Gins3|Msh2|Timeless|Usp1|Rpa2|Gins4|Kif4|Hnrnpd|Ak2|Ube2t|Pop7|Aurka|Syncrip|Cnot9|Nap1l1|Cdc20|Pole4|Dlgap5|Cenpe|Ppm1d|Cdc25a|Rfc1|Luc7l3|Nasp|Plk1|Smc3|P…	3.59435e-05	0.00143473	-0.00268391	70	36	Depdc1a|Tfrc|Spag5|Xrcc6|Prkdc|Ung|Brca1|Hells|Asf1a|Ctps|Pds5b|Brca2|Smc4|Smc6|Rbbp7|Tra2b|Spc25|Xpo1|Orc2|Prim2|Dek|Atad2|Rpa1|Mms22l|Mcm6|Pttg1|Pole|Gins3|Msh2|Timeless|Usp1|Rpa2|Ube2t|Syncrip|Pole4|Ppm1d|Cdc25a|Rfc1|Luc7l3|Nasp|Smc3|Ppp1r8|Ssrp1|Nup153|Mcm2|Bub1b|Rfc3|Mcm7|Ilf3|Orc6|Mre11a|Cse1l|Pola2|Stag1|Pms2|Rpa3|Pnn|Eed|Psmc3ip|Ezh2|Gspt1|Brms1l|Nup205|Ddx39a|Suv39h1|Exosc8|Nop56|Rad50|N…	Spc24|Mthfd2|Shmt1|Kif22|Cdkn2a|Birc5|Cbx5|Mxd3|Kif18b|Wee1|Pa2g4|Prps1|Ccne1|Tcf19|Nudt21|Gins4|Kif4|Hnrnpd|Ak2|Pop7|Aurka|Cnot9|Nap1l1|Cdc20|Dlgap5|Cenpe|Plk1|Paics|Nme1|Stmn1|Cenpm|Ubr7|Trip13|Tubb5|Rrm2|Cdk4	-0.000509719	0.00153584	-0.00262893	122	118	Anp32e|Snrpa1|Asf1a|Atad2|Atad2b|Aurkc|Bard1|Brca1|Brca2|Brms1l|Bub1b|Cdc25b|Chek1|Fhad1|Cse1l|Ctps|Ctps2|Ddx39a|Ddx39b|Dek|Depdc1a|Diaph3|Dnmt1|Donson|Atp5o|Dscc1|Eed|Exosc8|Ezh2|Ezh1|H2ac6|H2ac7|H2ac22|H2ac23|H2ac20|H2ac13|H2aw|Hells|Hus1|Hus1b|Ilf3|Strbp|Ipo8|Kif4-ps|Lig1|Luc7l3|Lyar|Mad2l1|Mcm3|Mcm4|Mcm5|Mcm6|Mcm7|Mms22l|Mre11a|Msh2|Mybl1|Bmyc|Nasp|Nbn|Ncapd2|Nolc1|Gm5124|Nop56|Nup107|Nup153|…	Ak2|Asf1b|Aurka|Aurkb|Birc5|Cbx5|Ccnb2|Ccne1|Cdc20|Cdca3|Cdca8|Cdk1|Cdk4|Cdkn1a|Cdkn1b|Cdkn2a|Cdkn2b|Cdkn2c|Cdkn3|Cenpe|Cenpm|Chek2|Cit|Cks1b|Cks1brt|Cks2|Cnot9|Dck|Dclre1b|Diaph2|Dlgap5|Atp5o|Dut|E2f8|Eif2s1|Espl1|Gins1|Gins4|H2ax|H2ac19|H2ac8|H2ac11|H2ac12|H2ac15|H2ac4|H2ac10|H2ac21|H2aj|H2ac24|H2ac18|H2az1|H2az2|Hmga1|Hmga1b|Hmga2|Hmgb2|Hmgb3|Gm6104|Hnrnpd|Ing3|Ipo7|Jpt1|Kif18b|Kif2c|Kif2a|Kif…
HALLMARK_EPITHELIAL_MESENCHYMAL_TRANSITION	0.0359551	1	0.252961	-0.391504	-1.34751	198	Cdh2|Timp1|Col6a3|Tnc|Gja1|Edil3|Fermt2|Prrx1|Gas1|Cdh6|Igfbp3|Cadm1|Ptx3|Nnmt|Mmp2|Wnt5a|Tnfrsf11b|Serpinh1|Col6a2|Thbs2|Ccn2|Matn3|Il6|Lamc2|Sfrp1|Spp1|Sfrp4|Dcn|Acta2|Basp1|Tgfbi|Glipr1|Lox|Lrrc15|Ntm|Il15|Slc6a8	-0.00549557	0.00331046	-0.00832607	9	28	Col6a3|Tnc|Prrx1|Cdh6|Ptx3|Sfrp1|Sfrp4|Ntm|Slc6a8	Cdh2|Timp1|Gja1|Edil3|Fermt2|Gas1|Igfbp3|Cadm1|Nnmt|Mmp2|Wnt5a|Tnfrsf11b|Serpinh1|Col6a2|Thbs2|Ccn2|Matn3|Il6|Lamc2|Spp1|Dcn|Acta2|Basp1|Tgfbi|Glipr1|Lox|Lrrc15|Il15	-0.00307017	0.00242194	-0.00524279	78	200	Adam12|Tll2|Ccn1|Cdh4|Col5a3|Col11a2|Col12a1|Col14a1|Col2a1|Col5a2|Wdr33|Col6a1|Col6a3|Col6a5|Col8a2|Colgalt1|Colgalt2|Thbs4|Thbs3|Crlf1|Cthrc1|Cxcl3|Cxcl12|Macf1|Ecm2|Fbln5|Eln|Eno2|Eno3|Fap|Dpp4|Fermt1|Flnb|Fzd5|Gem|Igfbp4|Itga8|Itgb6|Itgb7|Lama1|Ntn1|Loxl2|Lrp6|Lum|Matn2|Mcm7|Mmp1a|Mmp15|Mmp3|Msx1|Msx2|Ntm|Pcolce|Plod2|Pmp22|Prrx1|Prrx2|Try5|Pthlh|Pvr|Sdc1|Sdc4|Sfrp1|Sfrp5|Sfrp4|Sgcb|Sgcg|Slc6…	Acta2|Actg2|Acta1|Actc1|Actb|Actg1|Adam19|Anpep|Aplp1|Areg|Bdnf|Bgn|Bmp1|Tll1|Cadm1|Cald1|Calu|Cap2|Capg|Ccn2|Cd44|Cd59b|Cd59a|Cdh2|Cdh1|Cdh3|Col11a1|Col16a1|Col1a1|Col1a2|Col3a1|Col4a1|Col4a3|Col4a6|Col4a2|Col5a1|Col6a2|Col6a4|Col6a6|Cercam|Comp|Thbs1|Thbs2|Copa|Copb2|Cxcl1|Cxcl2|Cxcl15|Cxcl5|Dcn|Dkk1|Dst|Dsp|Plec|Ecm1|Efemp2|Emp3|Eno1b|Eno1|Fas|Tnfrsf23|Fbln1|Fbn1|Fbn2|Fermt2|Fermt3|Fgf2|Flna|F…
HALLMARK_ESTROGEN_RESPONSE_EARLY	0.13888	1	0.249247	0.288277	1.14878	196	Cyp26b1|Tff1|Rapgefl1|Gfra1|Tmprss3|Krt19|Slc1a1|Prss23|Frk|Syt12|Krt13|Sybu|Myb|Sult2b1|Cldn7|Ret|Slc7a2|Adcy1|Krt15|Elf3|Aqp3|Car12|Mpped2|Wwc1|Kazn|Tpbg|Klk10|Zfp185|Stc2|Podxl|Muc1|Rasgrp1|Celsr1|Rhod|Celsr2|Tjp3|Cxcl12|Mreg|Lad1|Cish|Mlph|Ccn5|Pdzk1|Tubb2b|Bhlhe40|Slc16a1|Igfbp4	-0.00113036	0.00219805	-0.00405937	22	25	Rapgefl1|Krt19|Slc1a1|Prss23|Frk|Krt13|Myb|Krt15|Elf3|Car12|Mpped2|Klk10|Zfp185|Rasgrp1|Celsr1|Rhod|Celsr2|Tjp3|Cxcl12|Ccn5|Slc16a1|Igfbp4	Cyp26b1|Tff1|Gfra1|Tmprss3|Syt12|Sybu|Sult2b1|Cldn7|Ret|Slc7a2|Adcy1|Aqp3|Wwc1|Kazn|Tpbg|Stc2|Podxl|Muc1|Mreg|Lad1|Cish|Mlph|Pdzk1|Tubb2b|Bhlhe40	-0.00157922	0.00261859	-0.0040853	97	165	Ablim1|Ablim2|Adcy7|Adcy3|Aff1|Aldh3b2|Ar|Asb13|Bcl11b|Bcl11a|Bcl2|Blvrb|Car12|Calcrl|Ccn5|Celsr1|Celsr2|Cxcl12|Cyp26c1|Dhcr7|Egr3|Elf1|Elf3|Fam102a|Farp2|Fasn|Fcmr|Fkbp4|Foxc1|Foxc2|Frk|Igfbp4|Inpp5f|Isg20l2|Aen|Isg20|Kcnk5|Kdm4b|Klk10|Krt13|Krt15|Krt19|Krt8|Med13l|Med13|Med24|Mpped2|Myb|Mybbp1a|Mybl1|Bmyc|Otof|Fer1l4|Fer1l5|Nadsyn1|Nav2|Ncor2|Npy1r|Nrip1|Olfml3|Ovol2|Pdlim3|Pgr|Plaat3|Prss23|Ra…	Abhd2|Ablim3|Adcy1|Adcy8|Adcy6|Adcy5|Adcy4|Adcy2|Add3|Add1|Add2|Akap1|Aldh3b1|Aldh3b3|Anxa9|Aqp3|Areg|Arl3|B4galt1|Bag1|Cant1|Ccnd1|Ccnd2|Ccnd3|Cd44|Celsr3|Chpt1|Cept1|Cldn7|Clic3|Cyp26b1|Deptor|Dhrs2|Dhrs4|Dhrs3|Dlc1|Stard13|Stard8|Dynlt3|Elovl2|Elovl5|Endod1|Farp1|Fdft1|Fhl2|Fkbp5|Fos|Gab2|Gfra1|Gja1|Gja6|Gla|Greb1|Greb1l|Hr|Hspb8|Igf1r|Insrr|Insr|Inhbb|Inhba|Itpk1|Jak2|Tyk2|Jak1|Jak3|Kazn|Klf1…
HALLMARK_ESTROGEN_RESPONSE_LATE	0.413793	1	0.204295	0.251727	1.00407	197	Cyp26b1|Agr2|Ltf|Tff1|Rapgefl1|Gjb3|Tmprss3|Krt19|Prlr|Prss23|Frk|Krt13|Fgfr3|Myb|Sult2b1|Ret|Trim29|Klk11|Car12|Cxcl14|Perp|Tpbg|Klk10|Tfpi2|Dlg5	-0.00176444	0.00394392	-0.00703369	12	13	Agr2|Rapgefl1|Krt19|Prlr|Prss23|Frk|Krt13|Myb|Trim29|Klk11|Car12|Klk10	Cyp26b1|Ltf|Tff1|Gjb3|Tmprss3|Fgfr3|Sult2b1|Ret|Cxcl14|Perp|Tpbg|Tfpi2|Dlg5	-0.00196663	0.00231324	-0.00396795	87	189	Aff1|Agr2|Aldh3b2|Bcl2|Blvrb|Btg3|Gm7334|Car12|Calcrl|Cav1|Ccn5|Celsr2|Celsr1|Chst8|Chst9|Cpe|Cxcl12|Cyp26c1|Cyp4f15|Cyp4f17|Cbr2|Dhcr7|Dusp2|Egr3|Fam102a|Farp2|Fgfr4|Fkbp4|Foxc1|Foxc2|Frk|Hsph1|Idh2|Igfbp4|Isg20|Aen|Isg20l2|Kcnk5|Klk10|Klk11|Krt13|Krt15|Krt19|Llgl2|Llgl1|Mapk12|Mdk|Mettl3|Myb|Otof|Fer1l4|Fer1l5|Nab2|Ncor2|Nmu|Npy1r|Nrip1|Ovol2|Pdcd4|Pdlim3|Pgr|Plaat3|Plk4|Prss23|Rabep1|Rapgefl1|…	Abhd2|Add3|Add1|Add2|Aldh3a2|Aldh3a1|Aldh3b1|Aldh3b3|Anxa9|Areg|Arl3|Ass1|Gm5424|Atp2b4|Atp2b1|Atp2b2|Atp2b3|Bag1|Batf|Car2|Ccna1|Ccnd1|Ccnd2|Ccnd3|Cd44|Cd9|Cdc20|Cdc6|Celsr3|Chpt1|Cept1|Ckb|Ckm|Clic3|Cox6c|Cox6c2|Cyp26b1|Cyp4f14|Cyp4f40|Cyp4f18|Cyp4f16|Cyp4f13|Cyp4f37|Cyp4f39|Cyp4a31|Cyp4a30b|Cyp4a32|Cyp4a10|Dcxr|Dhrs2|Dhrs4|Dlg5|Dnajc1|Dnajc12|Dynlt3|Elovl5|Elovl2|Etfb|Fabp5|Farp1|Fdft1|Fgfr3|F…
HALLMARK_FATTY_ACID_METABOLISM	1	1	0.0182442	-0.185643	-0.625365	152	Hmgcs2|Me1|Pcbd1|Car4|Gad2|Aqp7|G0s2|Lgals1|Gapdhs|Ltc4s|Reep6|Mif|Car2|Acat3|Idh1|Mcee|Prdx6|Acsl1|Crat|Aldh1a1|Hsd17b11|Ywhah|Aadat|Rdh1|Fabp2|Mgll|Cel|Acox1|Cpt2|Blvra|Ugdh|Hpgd|Car6|Odc1|Acadm|Adh1|Nthl1|Gabarapl1|Serinc1|Nbn|Fmo1|Hmgcl|Gpd2	-0.00379155	0.00265705	-0.00549853	9	34	Gad2|Aqp7|Aldh1a1|Cel|Hpgd|Adh1|Nthl1|Nbn|Fmo1	Hmgcs2|Me1|Pcbd1|Car4|G0s2|Lgals1|Gapdhs|Ltc4s|Reep6|Mif|Car2|Acat3|Idh1|Mcee|Prdx6|Acsl1|Crat|Hsd17b11|Ywhah|Aadat|Rdh1|Fabp2|Mgll|Acox1|Cpt2|Blvra|Ugdh|Car6|Odc1|Acadm|Gabarapl1|Serinc1|Hmgcl|Gpd2	-0.00206176	0.00250085	-0.00382699	55	148	Acat2|Acot2|Acot6|Acsl3|Acss1|Adh1|Adh4|Adh6a|Adh6b|Adh7|Adsl|Alad|Aldh1a1|Aoc3|Aoc2|Aqp7|Bckdhb|Cbr1|Gm5678|Cd1d1|Cd1d2|Cd36|Cel|Cidea|Cpt1b|Cpt1c|Cyp4a14|Cyp4b1|D2hgdh|Decr1|Eno2|Eno3|Ephx1|Fasn|Fh1|Fmo1|Gad2|Gcdh|Gstz1|Hmgcll1|Hpgd|Hsd17b13|Hsph1|Idh2|Il4i1|Metap1|Nbn|Ncaph2|Ppara|Rdh16f2|Sms|Sms-ps|Ube2l6|Urod|Xist	Aadat|Acaa2|Acadl|Acadm|Acads|Acadvl|Acat3|Aco2|Acot1|Acot4|Acot8|Acox1|Acsl1|Acsl5|Acsl6|Acsl4|Adh5|Adipor2|Aldh1a7|Aldh1a2|Aldh1a3|Aldh1b1|Aldh2|Aldh3a1|Aldh3a2|Aldh9a1|Apex1|Auh|Blvra|Bmpr1b|Bmpr1a|Bphl|Car2|Car4|Car6|Cbr3|Cidec|Cpt1a|Cpt2|Crat|Chat|Cryz|Cyp1a1|Cyp1a2|Cyp4a31|Cyp4a32|Cyp4a10|Cyp4a12b|Cyp4a12a|Cyp4a30b|Cyp4x1|Dhcr24|Dld|Dlst|Ech1|Echs1|Eci2|Eci3|Elovl5|Elovl2|Eno1b|Eno1|Erp29|E…
HALLMARK_G2M_CHECKPOINT	1	1	0.0163561	-0.120709	-0.41516	199	Pbk|Dmd|Kif2c|Ccnd1|Hoxc10|Hmmr|Meis2|Cdkn2c|Cdk1|Bcl3|Cks2|Ccnb2|Lmnb1|Ube2c|Marcks|Cenpf|Kif23|Nek2|Tgfb1|Nusap1|Meis1|Sap30	-0.00177108	0.00236927	-0.00269116	4	18	Dmd|Hoxc10|Ube2c|Nusap1	Pbk|Kif2c|Ccnd1|Hmmr|Meis2|Cdkn2c|Cdk1|Bcl3|Cks2|Ccnb2|Lmnb1|Marcks|Cenpf|Kif23|Nek2|Tgfb1|Meis1|Sap30	-0.000659697	0.00155122	-0.00237054	115	149	Abl1|Abl2|Arid4a|Atrx|Aurkc|Bard1|Brca2|Casp8ap2|Cbx1|Ccnt1|Cdc25b|Cdc7|Cenpa|Chek1|Cul4a|Cul5|Dbf4|Ddx39a|Ddx39b|Dkc1|Dmd|Utrn|Drp2|Dtymk|Egf|Ewsr1|Exo1|Ezh2|Ezh1|Fancc|Fbxo5|Foxn3|H2ac6|H2ac7|H2ac22|H2ac23|H2ac20|H2ac13|H2aw|H2bc7|H2bc8|H2bc15|H2bc22|H2bu2|H2bc21|Hira|Gm20379|Hnrnpu|Hoxc10|Hspa1a|Hspa1b|Hus1|Hus1b|Ilf3|Strbp|Katnal1|Kif20b|Kif4-ps|Knl1|Lig3|Mad2l1|Mapk11|Mcm3|Mcm5|Mcm6|Mtf2|Myb…	Amd1|Amd2|Atf5|Aurka|Aurkb|Bcl3|Birc5|Bub1|Bub3|Ccna2|Ccnb2|Ccnd1|Ccnd2|Ccnd3|Cdc20|Cdc27|Cdc45|Cdc6|Cdk1|Cdk4|Cdkn1b|Cdkn2c|Cdkn3|Cenpe|Cenpf|Chaf1a|Cks1b|Cks1brt|Cks2|Cul1|Cul3|Cul4b|Dr1|E2f1|E2f2|E2f3|Espl1|H2ax|H2ac19|H2ac8|H2ac11|H2ac12|H2ac15|H2ac4|H2ac10|H2ac21|H2aj|H2ac24|H2ac18|H2az1|H2az2|H2bc12|H2bc4|H2bc6|H2bc11|H2bc13|H2bc14|H2bc18|H2bc9|H2bc23|H2bc24|Hif1a|Hmga1|Hmga1b|Hmga2|Hmgb3|G…
HALLMARK_GLYCOLYSIS	0.561862	1	0.0461379	-0.280172	-0.960005	195	Sox9|Me1|Igfbp3|Ak4|Sdc2|Cldn3|Chst1|Stc1|Dcn|Gal3st1|Tgfbi|Nol3|Vldlr|Pygl|Hmmr|Vcan|Cdk1|Txn1|Ddit4|Slc16a3|Cxcr4|Adora2b|Met|Plod1|Egln3|Dsc2|Gapdhs|Mif|Aldob|Il13ra1|Ier3|Sdc3|Cd44|Taldo1|Lhpp|Idh1|Spag4|Kif20a|Slc25a13|Eno1|Gpc1|Chst12|Slc25a10|Pgk1|Hk2|G6pdx|Tpi1|Sap30|Agrn|Ang|Vegfa	-0.00423384	0.00326933	-0.0050494	5	46	Gal3st1|Dsc2|Sdc3|Lhpp|Spag4	Sox9|Me1|Igfbp3|Ak4|Sdc2|Cldn3|Chst1|Stc1|Dcn|Tgfbi|Nol3|Vldlr|Pygl|Hmmr|Vcan|Cdk1|Txn1|Ddit4|Slc16a3|Cxcr4|Adora2b|Met|Plod1|Egln3|Gapdhs|Mif|Aldob|Il13ra1|Ier3|Cd44|Taldo1|Idh1|Kif20a|Slc25a13|Eno1|Gpc1|Chst12|Slc25a10|Pgk1|Hk2|G6pdx|Tpi1|Sap30|Agrn|Ang|Vegfa	-0.00211669	0.00211838	-0.00390481	74	180	Adora2a|Ankzf1|Artn|B3galt6|Bik|Bpnt1|Cenpa|Chpf|Cldn4|Cog2|Col5a3|Col11a2|Depdc1a|Dpysl4|Crmp1|Dsc2|Dsc3|Ecd|Efna3|Egfr|Erbb2|Elf3|Eno2|Eno3|Ext2|Fbp2|Fkbp4|Gal3st1|Gclc|Gfpt1|Gne|Gpc6|Hs2st1|Hs6st1|Hspa1a|Hspa1b|Idh2|Irs2|Isg20|Aen|Isg20l2|Klb|Lhpp|Hdhd2|Lhx9|Lhx2|Med24|Tyro3|Axl|Nanp|Gm6741|Nasp|P4ha2|Paxip1|Pcx|Pfkfb1|Pgam2|Pgk2|Phka1|Plod2|Ppfia1|Prps1l3|Prps2|Sdc1|Sdc3|Slc16a8|Sox10|Sox8|Sp…	Abcb6|Adora2b|Agl|Agrn|Ak3|Ak4|Akr1a1|Aldh9a1|Aldob|Ang|Ang2|Ang4|Angptl4|Arpp19|Aurka|B3gat2|B3gat3|B3gnt3|B3gnt6|B4galt1|B4galt2|Capn5|Casp6|Cd44|Cdk1|Chpf2|Chst1|Chst12|Cited2|Cldn3|Cln6|Col5a1|Col11a1|Cth|Cxcr4|Cyb5a|Dcn|Ddit4|Dld|Dpysl3|Dpysl2|Dpys|Dsc1|Erbb4|Erbb3|Egln3|Eno1|Eno1b|Ero1a|Ext1|Fbp1|Fut8|G6pdx|G6pd2|Gale|Galk1|Galk2|Gapdhs|Gfpt2|Gfus|Glce|Gmppa|Got1|Gpc1|Gpc3|Gpc4|Gusb|Gys1|Ha…
HALLMARK_HEDGEHOG_SIGNALING	0.887812	1	0.0341946	-0.257206	-0.712391	35	Nrcam|Gli1|Vldlr|Nkx6-1|Plg|Hey2|Ets2	0.00193255	0.00671161	-0.00443953	4	3	Gli1|Nkx6-1|Plg|Hey2	Nrcam|Vldlr|Ets2	-0.000744712	0.00256697	-0.00320422	30	41	Amot|Celsr1|Celsr2|Crmp1|Dpysl4|Gli1|Hey2|Ldb1|Myh3|Myh8|Myh13|Myh14|Myh10|Myh15|Nkx6-1|Nkx6-3|Arhgap42|Plg|Pml|Ptch1|Rtn1|Dhh|Slit1|Slit3|Slit2|Thy1|Tle1|Tle4|Unc5c|Unc5a	Ache|Bche|Cdk5r1|Cdk6|Celsr3|Cntfr|Dpysl3|Dpysl2|Dpys|Ets2|Hey1|L1cam|Nrcam|Nfasc|Chl1|Myh9|Myh11|Myh2|Myh1|Myh4|Myh7|Myh7b|Nf1|Nkx6-2|Nrp1|Nrp2|Ophn1|Arhgap10|Arhgap26|Arhgap26|Ptch2|Scg2|Ihh|Tle3|Tle2|Unc5d|Unc5b|Vegfa|Vldlr|Lrp8|Ldlr
HALLMARK_HEME_METABOLISM	1	1	0.0165176	-0.17782	-0.609752	194	Hba-x|Rap1gap|Asns|Slc6a8|Selenbp2|Mocos|Mgst3|Tns1|Tyr|Osbp2|Car2|Gypa|Epb42|Slc2a1|Nudt4|Slc7a11|Car1|Atg4a|Mpp1|Sdcbp|Sec14l1|Pdzk1ip1|Slc6a9|H4c1|Usp15|Ackr1|Gclm|Ftcd|Ucp2|Cat|Mxi1|Picalm|Cir1|Tfdp2|Bsg|Bach1|Prdx2|Hagh|Blvra|Rad23a|Rbm38|Nfe2|C3|Ell2|H4c3|Tspan5|Pcx|Rhd|Gata1|Tmem9b|Slc30a1|Gypc|Kdm7a|Ctns|Hbq1b|Synj1|Atp6v0a1|Bmp2k|Tal1|Htatip2|Daam1|Lamp2|Cpox|Btg2|Ppox|Ctse|Ccnd3|Kel|Vez…	-0.00171929	0.00130862	-0.00267252	17	54	Hba-x|Slc6a8|Tyr|Gypa|Car1|Usp15|Ftcd|Ucp2|Tfdp2|Hagh|Rad23a|Ell2|Pcx|Rhd|Hbq1b|Bmp2k|Kel	Rap1gap|Asns|Selenbp2|Mocos|Mgst3|Tns1|Osbp2|Car2|Epb42|Slc2a1|Nudt4|Slc7a11|Atg4a|Mpp1|Sdcbp|Sec14l1|Pdzk1ip1|Slc6a9|H4c1|Ackr1|Gclm|Cat|Mxi1|Picalm|Cir1|Bsg|Bach1|Prdx2|Blvra|Rbm38|Nfe2|C3|H4c3|Tspan5|Gata1|Tmem9b|Slc30a1|Gypc|Kdm7a|Ctns|Synj1|Atp6v0a1|Tal1|Htatip2|Daam1|Lamp2|Cpox|Btg2|Ppox|Ctse|Ccnd3|Vezf1|Add2|H4c14	-0.00111317	0.00140561	-0.00250137	97	176	Abcg2|Acp5|Alad|Alas2|Aldh6a1|Blvrb|Bmp2k|Bnip3l|Bnip3l-ps|Bpgm|Btrc|Car1|Epb41|Epb41l2|Ermap|Ezh1|Ezh2|Fbxo34|Fbxo7|Fbxo9|Fech|Fn3k|Fn3krp|Ftcd|Gclc|Glrx5|Gypa|H4c17|Hbb-bt|Hbb-bs|Hbb-bh2|Hebp1|Htra2|Igsf3|Isca1|AK157302|Phf2|Phf8|Kel|Khnyn|Lmo2|Lpin1|Lpin3|Marchf2|Mark3|Mboat2|Mfhas1|Mkrn1|Mkrn3|Myl4|Ciao3|Ncoa4|Nfe2l1|Nudt10|Optn|Pcx|Ppp2r5e|Rad23a|Rbm24|Rhag|Rhd|Sec14l5|Sidt1|Slc11a2|Slc25a37…	Abcb6|Abcg3|Ackr1|Add1|Add3|Add2|Adipor1|Agpat4|Agpat3|Alas1|Ank1|Ank2|Aqp3|Arhgef12|Asns|Atg4a|Atg4a-ps|Atp6v0a1|Atp6v0a2|Atp6v0a4|Tcirg1|Bach1|Bcam|Mcam|Blvra|Bsg|Btg2|Btg1b|Btg1c|Btg1|Fbxw11|C3|C4b|Hc|Car2|Cat|Ccdc28a|Ccnd3|Ccnd1|Ccnd2|Cdc27|Cir1|Clcn3|Clcn4|Clcn5|Ctns|Ctsb|Ctse|Daam1|Dcaf10|Dcaf11|Dmtn|E2f2|Eif2ak1|Endod1|Epb41l3|Epb42|Epor|Foxj2|Foxo3|Gapvd1|Gata1|Gclm|Gypc|H1f0|H4c14|H4c3|H…
HALLMARK_HYPOXIA	0.741573	1	0.0327971	-0.253462	-0.872384	198	F3|Igfbp3|Pkp1|Ak4|Cav1|Sdc2|Ccn2|Stc1|Il6|Hoxb9|Dcn|Fbp1|Tgfbi|Lox|Gck|Ppp1r3c|Selenbp2|Vldlr|Inha|Nfil3|Dusp1|Fos|Gcnt2|Lxn|Ddit4|Cxcr4|Adora2b|Kif5a|Pck1|Gapdhs|Dtna|Tpd52|Mif|Aldob|Fosl2|Ier3|Sdc3|Slc2a1|Hexa|Gapdh|S100a4|Hmox1|Ampd3|Plaur|Plin2|Anxa2|Cdkn1a|Ncan|Eno1|Gpc1|Pgk1|Hk2|Tpi1|Sap30|Cp|Vegfa|Zfp36	-0.00470743	0.00182439	-0.00547588	6	51	Pkp1|Cav1|Inha|Sdc3|Ncan|Cp	F3|Igfbp3|Ak4|Sdc2|Ccn2|Stc1|Il6|Hoxb9|Dcn|Fbp1|Tgfbi|Lox|Gck|Ppp1r3c|Selenbp2|Vldlr|Nfil3|Dusp1|Fos|Gcnt2|Lxn|Ddit4|Cxcr4|Adora2b|Kif5a|Pck1|Gapdhs|Dtna|Tpd52|Mif|Aldob|Fosl2|Ier3|Slc2a1|Hexa|Gapdh|S100a4|Hmox1|Ampd3|Plaur|Plin2|Anxa2|Cdkn1a|Eno1|Gpc1|Pgk1|Hk2|Tpi1|Sap30|Vegfa|Zfp36	-0.00228516	0.00259255	-0.00407455	76	211	Adm|Adora2a|Akap12|Ampd1|Ankzf1|Atp7b|B3galt6|B4galnt2|Bcan|Bcl2|Bnip3l|Bnip3l-ps|Car12|Cav1|Ccn1|Ccn5|Chst3|Col5a3|Col11a2|Dpysl4|Crmp1|Dtnb|Efna1|Efna3|Egfr|Erbb2|Eno2|Eno3|Ets1|Fbp2|Gpc6|Hoxc9|Hs3st1|Hspa1a|Hspa1b|Ilvbl|Inha|Irs2|Isg20|Aen|Isg20l2|Jmjd6|Kdm3a|Kdm3b|Myh3|Myh8|Myh13|Myh14|Myh10|Myh15|Ncan|Nedd4l|P4ha2|Pdgfb|Pfkfb1|Pgam2|Pgk2|Pim3|Pkp1|Ppargc1a|Ppfia1|Ppp1r15a|Prkcb|Rora|Sdc3|Sdc…	Ackr3|Adora2b|Ak4|Ak3|Aldob|Aldoc|Aldoart2|Aldoart1|Aldoa|Aldoa|Ampd3|Ampd2|Angptl4|Anxa2|Atf3|Atp7a|Bgn|Brs3|Btg1|Btg1b|Btg1c|Btg2|Casp6|Cavin1|Cavin3|Cavin2|Ccn2|Ccng2|Cdkn1a|Cdkn1b|Cdkn1c|Cited2|Col5a1|Col11a1|Csrp2|Cxcr4|Dcn|Ddit3|Ddit4|Dpysl3|Dpysl2|Dpys|Dtna|Edn2|Erbb4|Erbb3|Eno1|Eno1b|Ero1a|Errfi1|Ext1|F3|Fbp1|Fos|Fosl2|Foxo3|Gaa|Mgam|Sis|Galk1|Gapdh|Gm3839|Gm10358|Gapdh-ps15|Gm5069|Gm6316…
HALLMARK_IL2_STAT5_SIGNALING	0.785714	1	0.147331	0.222333	0.882838	198	Il10|Drc1|Ncs1|Il2ra|Nt5e|Rgs16|Pth1r|Tnfsf11|Irf6|Gpr83|She|Gsto1|Rragd|Bcl2l1|Eno3|Phlda1|Plpp1|Maff|Muc1|Ctla4|Il18r1|Csf2|Abcb1a|Ccr4|Rora|Cdcp1|Prkch|Emp1|Twsg1|Icos|Il1rl1|Pnp2|Itgae|Cish|Cd79b	-0.00129425	0.00142894	-0.00254238	11	24	Pth1r|Tnfsf11|Irf6|Eno3|Plpp1|Ctla4|Rora|Twsg1|Icos|Itgae|Cd79b	Il10|Drc1|Ncs1|Il2ra|Nt5e|Rgs16|Gpr83|She|Gsto1|Rragd|Bcl2l1|Phlda1|Maff|Muc1|Il18r1|Csf2|Abcb1a|Ccr4|Cdcp1|Prkch|Emp1|Il1rl1|Pnp2|Cish	-0.00175134	0.00234915	-0.00348472	82	196	Abcb1b|Gm4737|Arl4a|Bcl2|Bmp2|Cd48|Cd79b|Col6a1|Ctla4|Cxcl10|Dennd5b|Eno3|Eno2|Enpp1|Enpp3|Fam126b|Flt3l|Pcsk6|Pcsk4|Gbp3|Gbp8|Gbp6|Gbp9|Gbp10|Gbp4|Gbp11|Gbp5|Gsto2|Huwe1|Icos|Il10ra|Il2rb|Irf4|Irf6|Itga3|Itgae|Itga8|Lclat1|Lrrc8e|Lrrc8a|Ltb|Map3k8|Bmyc|Myo1c|Myo1e|Myo1a|Myo1b|Myo1h|Myo1g|Ncoa3|Ncoa2|Nop2|P2rx4|P4ha2|Pdcd2l|Phtf1|Pim3|Plagl1|Macf1|Pou2f1|Prkce|Ptch1|Ptrh2|Rabgap1|Rhoh|Gm28729|Ror…	Abcb1a|Abcb4|Abcb11|Ager|Ahcy|Ahnak|Ahnak2|Ahr|Anxa4|Aplp1|Batf|Batf3|Bcl2l1|Bmpr2|Car2|Capg|Capn3|Capn11|Capn9|Capn8|Capn1|Capn2|Casp3|Ccnd2|Ccnd1|Ccnd3|Ccne1|Cd44|Cd81|Cd83|Cdc6|Cdkn1c|Ckap4|Coch|Col6a2|Csf1|Cst7|Ctsz|Cyfip1|Cyfip2|Dcps|Dennd5a|Dhrs3|Drc1|Ecm1|Eef1akmt1|Emp1|Eno1b|Eno1|Enpp2|Etfbkmt|Etv4|Fah|Fgl2|Furin|Pcsk5|Gabarapl1|Gadd45b|Galm|Gata1|Gbp7|Gbp2|Gbp2b|Glipr2|Gpr65|Gpr83|Gpr165…
HALLMARK_IL6_JAK_STAT3_SIGNALING	0.65641	1	0.119348	0.237958	0.87191	85	Cxcl1|Cntfr|Pdgfc|Il2ra|Lepr|Tnf|Osmr|Il1r1|Il9r|Il18r1|Csf2	-0.0036651	0.00110626	-0.00472541	2	9	Osmr|Il9r	Cxcl1|Cntfr|Pdgfc|Il2ra|Lepr|Tnf|Il1r1|Il18r1|Csf2	-0.00276259	0.00141336	-0.00403833	25	84	A2m|Acvr1c|Cblb|Ccl11|Cd36|Cxcl3|Cxcl10|Dntt|Grap|Ifnar1|Il2rg|Il7|Il9r|Inhbe|Itga4|Itga9|Itgb6|Itgb7|Ltb|Map3k8|Pim3|Reg2|Stat1|Stat4|Stat2	Mug2|Mug1|Gm7298|A2ml1|Acvr1b|Tgfbr1|Acvrl1|Bak1|Cbl|Ccl7|Ccl12|Ccl2|Cd38|Bst1|Cd44|Cd9|Cntfr|Crlf2|Csf1|Csf2ra|Il3ra|Csf2rb2|Csf2rb|Il4ra|Csf3r|Cxcl1|Cxcl2|Cxcl15|Cxcl11|Cxcl13|Cxcl9|Ebi3|Fas|Tnfrsf23|Grb2|Hax1|Hmox1|Ifngr1|Ifngr2|Il10rb|Il12rb1|Il13ra1|Il15ra|Il17ra|Il18r1|Il1b|Il1r1|Il1r2|Il2ra|Il6|Irf9|Itgb3|Itgb2l|Itgb1|Itgb2|Itgb5|Jun|Junb|Jund|Lepr|Ltbr|Pdgfc|Pf4|Pik3r5|Pim1|Pla2g2a|Ptpn1|…
HALLMARK_INFLAMMATORY_RESPONSE	0.682074	1	0.0369161	-0.26163	-0.899839	199	Timp1|F3|Ccl7|Sele|Prok2|Il6|Lif|Ndp|Clec5a|Il1b|Ccl2|Csf3r|Ccl12|Ptger2|Msr1|Cx3cl1|Sphk1|Ifitm1|Il15|Mefv|C5ar1|Tnfaip6|Ros1|Stab1|Nlrp3|Fpr1|Ahr|Ccl22|Rtp4|Osm|Ccl24|Ptafr|Nmur1|Kcnj2|Aqp9|Adora2b|Met|Cd14|Axl	-0.00803345	0.00204707	-0.0088735	3	36	Ndp|Ros1|Axl	Timp1|F3|Ccl7|Sele|Prok2|Il6|Lif|Clec5a|Il1b|Ccl2|Csf3r|Ccl12|Ptger2|Msr1|Cx3cl1|Sphk1|Ifitm1|Il15|Mefv|C5ar1|Tnfaip6|Stab1|Nlrp3|Fpr1|Ahr|Ccl22|Rtp4|Osm|Ccl24|Ptafr|Nmur1|Kcnj2|Aqp9|Adora2b|Met|Cd14	-0.00321818	0.00283287	-0.00559611	77	200	Abca1|Abca17|Acvr1c|Adm|Adora2a|Gm9774|Aplnr|Axl|Tyro3|Bdkrb1|Calcrl|Ccl11|Ccl20|Ccr7|Cd40|Cd48|Cd55b|Cd55|Cd69|Csf3|Cxcl10|Nox1|Eif2ak2|Ereg|Fpr-rs4|Fzd5|Gch1|Gpr132|Gpr183|Has3|Icosl|Ifnar1|Il10ra|Il2rb|Irf7|Itga8|Itgb6|Itgb7|Itgb8|Kcna2|Kcna4|Kcna6|Lck|Blk|Lta|Mmp15|Bmyc|Ndp|Nfkb1|P2rx4|Pcdh20|Pde4b|Pde4c|Pde4a|Ptprf|Ptprs|Pvr|Rasgrp1|Rasgrp3|Ripk2|Rnf144b|Ros1|Scarf2|Slc11a2|Slc28a2|Slc28a2b|…	Abca4|Abca7|Abca13|Abca12|Abca2|Abi1|Abi2|Acvr1b|Tgfbr1|Acvr2a|Acvr2b|Adgre1|Adora2b|Adrm1|Ahr|Aqp9|Atp2a2|Atp2a1|Atp2a3|Atp2b1|Atp2b2|Atp2b3|Atp2b4|Mertk|Best1|Bst2|Btg2|Btg1b|Btg1c|Btg1|C3ar1|C5ar1|C5ar2|Ccl2|Ccl12|Ccl7|Ccl24|Ccl5|Cd70|Cd82|Cd37|Cdkn1a|Clec5a|Cmklr1|Csf1|Csf3r|Cxcl11|Cxcl5|Cxcl15|Cxcl9|Cybb|Ebi3|Edn1|Emp3|F3|Ffar2|Fpr1|Fpr3|Fpr2|Fzd8|Gabbr1|Gna15|Gnai3|Gnai1|Gnai2|Gp1ba|Gpc3|Ha…
HALLMARK_INTERFERON_ALPHA_RESPONSE	0.86618	1	0.0290688	-0.244647	-0.785703	98	Ifitm2|Ifitm1|Il15|H2-Q10|Oas1g|Rtp4|Ifi27l2b|Csf1|Ifitm3|Gbp2|Parp12|Usp18|Ifih1|Oasl1|Gmpr|Mov10|Batf2|Tmem140|Ifit3|Irf7|Dhx58|Ifit2|Oas1a|Isg20|Trim12c|Cxcl10|B2m|Il7|Irf9|Sell|Eif2ak2|Ddx60|Stat2|Slc25a28|Cmpk2|Rnf31|Trafd1|Helz2	-0.00203245	0.00133452	-0.00378328	13	25	Usp18|Oasl1|Ifit3|Irf7|Ifit2|Isg20|Cxcl10|Il7|Eif2ak2|Stat2|Slc25a28|Rnf31|Helz2	Ifitm2|Ifitm1|Il15|H2-Q10|Oas1g|Rtp4|Ifi27l2b|Csf1|Ifitm3|Gbp2|Parp12|Ifih1|Gmpr|Mov10|Batf2|Tmem140|Dhx58|Oas1a|Trim12c|B2m|Irf9|Sell|Ddx60|Cmpk2|Trafd1	-0.00105057	0.00173621	-0.00371571	75	80	Adar|Casp8|Cxcl10|Eif2ak2|Elf1|Epsti1|Gbp8|Gbp3|Gbp6|Gbp5|Gbp9|Gbp11|Gbp10|Gbp4|Helz2|Herc6|Herc3|H2-M3|H2-Q2|H2-Q7|H2-Bl|H2-K1|H2-Q4|H2-M10.4|H2-M10.6|Gm8909|H2-Q6|H2-T3|H2-T10|Ifi27l2a|Ifi35|Ifi44|Ifit2|Ifit3|Ifit3b|Il7|Irf2|Irf7|Isg20|Aen|Isg20l2|Mx2|Mx1|Ncoa7|Oas1c|Oas1e|Oas1b|Oasl1|Pnpt1|Psma3|Psme2b|Ripk2|Rnf31|Rsad2|Samd9l|Slc25a28|Sp110|Sp100|Gm15753|Gm16026|Stat2|Tap1|Tent5a|Tent5c|Trim1…	B2m|Batf2|Bst2|C1s2|C1s1|Casp1|Cmpk2|Cmtr1|Cnp|Csf1|Cxcl11|Ddx60|Dhx58|Gbp2|Gbp2b|Gbp7|Gmpr|Herc4|H2-D1|H2-Q10|H2-T23|Gm7030|H2-M2|H2-Q1|H2-M11|Gm11127|H2-M5|H2-T22|H2-M9|H2-T24|Ifi27|Ifi27l2b|Ifi30|Ifi44l|Ifih1|Ifitm1|Ifitm3|Ifitm7|Ifitm2|Ifitm6|2200002J24Rik|Ifitm5|Il15|Irf9|Isg15|Lap3|Lgals3bp|Lpar6|Ly6e|Mov10|Mvb12a|Oxr1|Nmi|Nub1|Oas1a|Oas1g|Oas1d|Oasl2|Ogfr|Parp12|Procr|Psmb8|Psmb9|Psme1|Psm…
HALLMARK_INTERFERON_GAMMA_RESPONSE	0.971591	1	0.0188533	-0.215218	-0.739453	203	Ccl7|Il6|Ccl2|Ifitm2|Apol6|Ccl12|Fgl2|Xcl1|Fcgr1|Il15|H2-Q10|Tnfaip6|Socs3|Oas2|Fpr1|Rtp4|Tnfaip2|Gm8909|Gbp10|Upp1|Ifi27l2b|Ifitm3|Oas3|Parp12|Usp18|Ptgs2|Xaf1|Casp4|Ifih1|Myd88|Oasl1|Pla2g4a|Cdkn1a|Fas|Batf2|Ifit3|Irf7|Stat3|Nampt|Dhx58|Ifit2|Isg20|Zbp1|Gzma|Psmb2|Lcp2|Ptpn1|Cxcl10|Csf2rb2|Il15ra|B2m|Il7|Stat1|Cfh|Cd69|Irf9|Hif1a|Klrk1|Eif2ak2|Ddx60|Ptpn6|Stat2|Slc25a28|Casp3|Samhd1|Mvp|Cmpk2|D…	-0.0022329	0.00236486	-0.00443983	24	50	Xcl1|Gm8909|Gbp10|Usp18|Ptgs2|Xaf1|Oasl1|Ifit3|Irf7|Ifit2|Isg20|Gzma|Cxcl10|Il7|Stat1|Cd69|Klrk1|Eif2ak2|Stat2|Slc25a28|Ddx58|Rnf31|Gpr18|Helz2	Ccl7|Il6|Ccl2|Ifitm2|Apol6|Ccl12|Fgl2|Fcgr1|Il15|H2-Q10|Tnfaip6|Socs3|Oas2|Fpr1|Rtp4|Tnfaip2|Upp1|Ifi27l2b|Ifitm3|Oas3|Parp12|Casp4|Ifih1|Myd88|Pla2g4a|Cdkn1a|Fas|Batf2|Stat3|Nampt|Dhx58|Zbp1|Psmb2|Lcp2|Ptpn1|Csf2rb2|Il15ra|B2m|Cfh|Irf9|Hif1a|Ddx60|Ptpn6|Casp3|Samhd1|Mvp|Cmpk2|Ifnar2|Cmklr1|Trafd1	-0.00155366	0.00177869	-0.00402495	118	161	Adar|Arid5b|Arl4a|Auts2|Bank1|Bpgm|C1rb|Dcbld1|Casp8|Ccl11|Cd40|Cd69|Cfhr2|Cxcl10|Ddx58|Eif2ak2|Epsti1|Fpr-rs4|Gbp3|Gbp8|Gbp6|Gbp9|Gbp10|Gbp4|Gbp11|Gbp5|Gch1|Gpr18|Helz2|Herc6|Herc3|H2-Q2|H2-Q7|H2-Bl|H2-K1|H2-Q4|Gm8909|H2-M3|H2-Q6|H2-M10.4|H2-M10.6|Gm10499|H2-T3|H2-T10|H2-DMa|H2-Aa|H2-Eb1|H2-Eb2|Ifi27l2a|Ifi35|Ifi44|Ifit1bl1|Ifit1|Ifit2|Ifit3|Ifit3b|Il10ra|Il2rb|Il7|Irf2|Irf4|Irf7|Isg20|Aen|Isg20…	Apol6|B2m|Batf2|Bst2|Btg1|Btg1b|Btg1c|Btg2|C1ra|C1s2|C1s1|Casp1|Casp3|Casp4|Casp7|Ccl2|Ccl12|Ccl7|Ccl5|Cd274|Cd38|Bst1|Cdkn1a|Cfb|C2|Cfh|Cfhr4|Cmklr1|Cmpk2|Cmtr1|Csf2rb2|Csf2rb|Il4ra|Cxcl11|Cxcl9|Ddx60|Dhx58|Fas|Tnfrsf23|Fcgr1|Fgl2|Fpr1|Fpr3|Fpr2|Gbp7|Gbp2|Gbp2b|Herc4|Hif1a|H2-D1|H2-Q10|H2-Q1|H2-T23|Gm7030|H2-M2|H2-M11|Gm11127|H2-M5|H2-T22|H2-M9|H2-T24|Icam1|Icam5|Ido1|Ifi27|Ifi27l2b|Ifi30|Ifi44l…
HALLMARK_KRAS_SIGNALING_DN	0.458904	1	0.0557104	-0.295123	-1.0061	181	Sox10|Tfap2b|Pkp1|Akr1b8|Pax3|Cdh16|Scgb1a1|Pde6b|Smpx|Hc|Col2a1|Nphs1|Hsd11b2|Gpr3|Krt1|Ckm|Nudt11|Cacng1|Slc30a3|Adra2c|Myh7|Nudt10|Tgm1|Abcb11|Itih3|Efhd1|Synpo|Mefv|Ccdc106	-0.00453191	0.00259456	-0.00956237	12	17	Sox10|Tfap2b|Pkp1|Pax3|Cdh16|Smpx|Col2a1|Gpr3|Cacng1|Slc30a3|Adra2c|Nudt10	Akr1b8|Scgb1a1|Pde6b|Hc|Nphs1|Hsd11b2|Krt1|Ckm|Nudt11|Myh7|Tgm1|Abcb11|Itih3|Efhd1|Synpo|Mefv|Ccdc106	-0.0010937	0.00248011	-0.00439367	205	224	Abcb1b|Abcg4|Adra2c|Akr1b7|Alox12b|Atp12a|Bard1|Brdt|AI182371|Cacna1e|Cacna1a|Cacna1d|Cacng1|Camk1d|Cd40lg|Cdkal1|Celsr2|Celsr1|Chrng|Cldn8|Col2a1|Coq8a|Cpeb3|Cyp11b2|Cyp11b1|Neo1|Dtnb|Egf|Ephb3|Ephb6|Epha10|Epha7|Epha4|Fgf16|Fgf20|Fgf22|Fgfr4|Gpr19|Gpr3|Gprc5b|Gtf3c5|Ifi44|Ifng|Insl5|Irs4|Itgb1bp2|Kcnd1|Kcnq5|Klk7|Kmt2d|Kmt2c|Krt13|Krt15|Krt4|Krt5|Krt6a|Krt6b|Gm5478|Mfng|Lypd3|Mast4|Mthfr|Mx2|Mx…	Abcb11|Abcb4|Abcb1a|Abcg1|Actc1|Actg2|Acta1|Acta2|Actb|Actg1|Akr1b8|Akr1b10|Alox8|Aloxe3|Alox5|Ambn|Asb7|Atp4a|Atp1a4|Atp1a1|Atp1a2|Atp1a3|Atp6v1b1|Atp6v1b2|Bmpr1b|Bmpr1a|Btg2|Btg1b|Btg1c|Btg1|Hc|C3|C4b|Cacna1f|Cacna1c|Cacna1s|Cacna1b|Calcb|Calca|Calm4|Calm5|Camk1|Capn9|Capn3|Capn11|Capn8|Capn1|Capn2|Ccdc106|Ccna1|Cd207|Celsr3|Ckm|Ckb|Cldn13|Cldn17|Clps|Clstn3|Clstn1|Clstn2|Cntfr|Col1a1|Col1a2|Co…
HALLMARK_KRAS_SIGNALING_UP	0.18623	1	0.102822	-0.332906	-1.14376	197	Il33|Sox9|Prrx1|Aldh1a3|Tspan7|Prkg2|Igfbp3|Sparcl1|Nap1l2|Apod|Snap91|Retn|Ush1c|Spp1|Mpzl2|Lif|Etv4|Mafb|Cpe|Adam8|Il1b|Plek2|Serpina3n|Hkdc1|Tmem158|Mmp9|Pcsk1n|Wnt7a	-0.00489206	0.00204901	-0.00720575	7	21	Il33|Prrx1|Prkg2|Sparcl1|Snap91|Cpe|Wnt7a	Sox9|Aldh1a3|Tspan7|Igfbp3|Nap1l2|Apod|Retn|Ush1c|Spp1|Mpzl2|Lif|Etv4|Mafb|Adam8|Il1b|Plek2|Serpina3n|Hkdc1|Tmem158|Mmp9|Pcsk1n	-0.00238661	0.00216391	-0.0043857	92	213	Abcb1b|Ace|Ace3|Adgra2|Akap12|Akt3|Aldh1a1|Anxa10|Avl9|Birc3|Birc2|Bmp2|Bpgm|Btbd6|Btc|Cab39l|Cblb|Cbx8|Ccl20|Cfhr2|Cidea|Cpe|Cxcl10|Eng|Epb41|Ephb3|Ephb6|Epha10|Epha7|Epha4|Ereg|Ets1|Evi5|Tgm4|Fgf20|Fgf16|Gabra2|Gngt1|H2bu2|H2bc7|H2bc8|H2bc15|H2bc22|Hdac9|Hdac7|Ikzf1|Il10ra|Il2rg|Il33|Itgb6|Itgb7|Kcnn4|Lat2|Mall|Map4k1|Map7|Mmd2|Mmp3|Mmp11|Pdcd1lg2|Pigr|Ppp1r15a|Prdm1|Prkg2|Prrx1|Prrx2|Ptbp2|Ptb…	Abcb1a|Abcb4|Abcb11|Adam17|Adam8|Adamdec1|Adam28|Adgra3|Adgrl4|Akt2|Akt1|Aldh1a2|Aldh1a7|Aldh1a3|Aldh1b1|Aldh2|Ammecr1|Ammecr1l|Angptl4|Ano1|Ano2|Ano6|Ano4|Ano5|Ano3|Arg1|Naip5|Naip6|Naip1|Naip2|Btbd3|C3ar1|Car2|Cbl|Cbr4|Ccnd2|Ccnd1|Ccnd3|Ccser2|Cd37|Cd82|Cdadc1|Cfb|C2|Cfh|Cfhr4|Cidec|Clec4a3|Clec4a1|Clec4a2|Clec4a4|Clec4b1|Clec4b2|Clec4d|Clec4n|Cmklr1|Crot|Csf2ra|Il3ra|Ctss|Ctsk|Cxcr4|Dnmbp|Dusp…
HALLMARK_MITOTIC_SPINDLE	1	1	0.0163561	-0.175781	-0.604572	199	Cdc42ep1|Kif2c|Bcar1|Wasf1|Anln|Synpo|Arap3|Cdk1|Myh10|Pxn|Ccnb2|Dst|Lmnb1|Marcks|Cenpf|Kif23|Kifap3|Nek2|Fgd4|Pkd2|Nusap1|Tiam1|Dock4|Farp1|Palld|Trio|Arhgap10|Septin9|Cttn|Mid1ip1|Myo9b|Ophn1|Arl8a|Prex1|Bcr|Abr|Fbxo5|Nf1|Capzb|Espl1|Fscn1|Tubd1|Tpx2|Pdlim5|Gsn|Top2a|Itsn1|Arhgdia|Cep131|Incenp|Ywhae|Tlk1|Actn4|Cyth2|Kif3b|Ect2|Ccdc88a	-0.00229369	0.00162391	-0.00302824	9	48	Cdc42ep1|Bcar1|Myh10|Nusap1|Fbxo5|Tubd1|Itsn1|Cep131|Ect2	Kif2c|Wasf1|Anln|Synpo|Arap3|Cdk1|Pxn|Ccnb2|Dst|Lmnb1|Marcks|Cenpf|Kif23|Kifap3|Nek2|Fgd4|Pkd2|Tiam1|Dock4|Farp1|Palld|Trio|Arhgap10|Septin9|Cttn|Mid1ip1|Myo9b|Ophn1|Arl8a|Prex1|Bcr|Abr|Nf1|Capzb|Espl1|Fscn1|Tpx2|Pdlim5|Gsn|Top2a|Arhgdia|Incenp|Ywhae|Tlk1|Actn4|Cyth2|Kif3b|Ccdc88a	-0.000949045	0.00159818	-0.00264325	126	190	Abl1|Abl2|Actn2|Alms1|Als2|Arfgef2|Arfip2|Arhgap42|Arhgap27|Arhgap29|Arhgap4|Arhgap35|Atg4b|Brca2|Ccdc88c|Cd2ap|Cdc42bpg|Cdc42ep1|Cdk5rap2|Cenpj|Tcp10b|Tcp10c|Cep131|Mad1l1|Cep192|Cep250|Cep57|Ckap5|Clasp1|Clasp2|Cntrl|Cntrob|Spag5|Cyth1|Cyth3|Dock2|Macf1|Dync1h1|Dnah17|Dnah7b|Dnah8|Dnah5|Dnah12|Dnah1|Dync2h1|Epb41|Epb41l2|Farp2|Fbxo5|Fgd1|Fgd2|Fgd6|Flnb|Gemin4|Hdac6|Hdac7|Hook1|Hook2|Itsn1|Katna…	Abi1|Abi2|Abr|Bcr|Actn4|Actn1|Actn3|Akap13|Alms1-ps2|Anln|Arf6|Arfgef1|Arhgap10|Ophn1|Arhgap26|Arhgap26|Srgap2|Srgap1|Srgap3|Arhgap5|Arhgdia|Arhgef11|Arhgef12|Arhgef2|Arhgef7|Arhgef6|Arl8a|Arl8b|Aurka|Bcl2l11|Bin1|Birc5|Bub1|Capzb|Ccdc88a|Ccnb2|Cdc27|Cdc42|Cdc42bpa|Cdc42bpb|Cdc42ep2|Cdc42ep4|Cdk1|Cenpe|Cenpf|Tcp10a|Clip1|Clip2|Rrbp1|Csnk1d|Csnk1e|Cttn|Cyth2|Dlgap5|Dock4|Dock3|Dock1|Dock5|Dst|Dsp|…
HALLMARK_MTORC1_SIGNALING	0.917514	1	0.0220116	-0.226789	-0.780625	201	Me1|Ak4|Serpinh1|Stc1|Asns|Fgl2|Vldlr|Nfil3|Gsr|Cfp|Ddit4|Tmem97|Cxcr4|Egln3|Slc2a1|Idh1|Gapdh|Slc7a11|Niban1|Cd9|Cdkn1a|Skap2|Slc1a4|Eno1|Xbp1|Pgk1|Hk2|G6pdx|Gla|Tpi1|Ctsc|Fads2	-0.00499544	NaN	-0.00499544	0	32		Me1|Ak4|Serpinh1|Stc1|Asns|Fgl2|Vldlr|Nfil3|Gsr|Cfp|Ddit4|Tmem97|Cxcr4|Egln3|Slc2a1|Idh1|Gapdh|Slc7a11|Niban1|Cd9|Cdkn1a|Skap2|Slc1a4|Eno1|Xbp1|Pgk1|Hk2|G6pdx|Gla|Tpi1|Ctsc|Fads2	-0.00194391	0.00156068	-0.00300717	58	193	Acsl3|Actr3b|Arpc5l|Cct6a|Ddx39a|Ddx39b|Dhcr7|Eef1e1|Gm9892|Eno2|Eno3|Eprs|Fads2b|Fdxr|Gclc|Hspa1a|Hspa1b|Hspd1|Hspe1|Hspe1-rs1|Idh2|Ifrd2|Immt|Itgb6|Itgb7|Mcm4|Nfyc|Nmt2|Nufip1|Nup205|P4ha2|Pgk2|Phgdh|Pik3r3|Pik3r1|Ppp1r15a|Psma3|Psme3|Psmg1|Rpa1|Rrm2b|Scd1|Scd3|Scd4|Slc1a5|Slc2a4|Stip1|Sytl2|Tbk1|Ikbke|Tcea2|Tomm40|Tuba3b|Tubal3|Tubg1|Tubg2|Txnrd3|Ung	Abcf2|Acaca|Acacb|Acly|Acsl4|Actr2|Actr3|Add3|Add1|Add2|Adipor2|Ak4|Ak3|Asns|Atp2a2|Atp2a1|Atp2a3|Atp5g1|Atp5g3|Atp6v1d|Aurka|Bcat1|Btg2|Btg1b|Btg1c|Btg1|Bub1|Cacybp|Calr|Cct6b|Cd9|Cdkn1a|Cfp|Cops5|Cth|Ctsc|Cxcr4|Cyp51|Dapp1|Ddit3|Ddit4|Dhcr24|Ebp|Egln3|Eif2s2|Elovl5|Elovl2|Elovl6|Eno1|Eno1b|Ero1a|Fads1|Fads3|Fads2|Fgl2|Fkbp2|G6pdx|G6pd2|Gapdh|Gm3839|Gm10358|Gapdh-ps15|Gm5069|Gm6316|Gm12117|Gm152…
HALLMARK_MYC_TARGETS_V1	0.046125	1	0.321776	0.317362	1.26782	201	Hddc2|Xrcc6|Prps2|Hspe1|Gnl3|Hnrnpa3|Ctps|Rrm1|Tra2b|Hprt|Xpo1|Snrpd1|Orc2|Dek|Srsf3|Npm1|Pa2g4|Mcm6|Rps2|Ifrd1|Stard7|Hnrnpa2b1|Eef1b2|Rfc4|Usp1|Cad|Cbx3|Dhx15|Hnrnpd|Eif3j2|Cnbp|Cstf2|Srpk1|Ddx18|Exosc7|Nop16|Syncrip|Nap1l1|Cdc20|Mrpl9|Tardbp|Impdh2|Ddx21|Rps6|G3bp1|Erh|Sf3b3|Set|Rps3|Mcm2|Tomm70a|Fbl|Snrpa1|Apex1|C1qbp|Mcm7|Rack1|Cops5|Rsl1d1|Hdgf|Nme1|Abce1|Hnrnpa1|Cct3|Tcp1|Kpnb1|Hnrnpr|Ilf2…	-0.000351309	0.000867751	-0.00122357	83	116	Hddc2|Xrcc6|Prps2|Hspe1|Gnl3|Hnrnpa3|Ctps|Rrm1|Tra2b|Xpo1|Orc2|Dek|Srsf3|Mcm6|Hnrnpa2b1|Usp1|Cad|Dhx15|Cnbp|Cstf2|Srpk1|Ddx18|Exosc7|Syncrip|Tardbp|Impdh2|Ddx21|G3bp1|Sf3b3|Mcm2|Tomm70a|Fbl|Snrpa1|Mcm7|Rsl1d1|Abce1|Hnrnpa1|Cct3|Hnrnpr|Ilf2|Ncbp1|Trim28|Hnrnpu|Eif3j1|Uba2|Gspt1|Aimp2|Cct4|Nop56|Mrps18b|Ssb|Hspd1|Sf3a1|Xpot|Ruvbl2|U2af1|Vbp1|Nolc1|Iars|Pcna|Txnl4a|Eprs|Srsf1|Cdk2|Mcm5|Smarcc1|Lsm7|…	Hprt|Snrpd1|Npm1|Pa2g4|Rps2|Ifrd1|Stard7|Eef1b2|Rfc4|Cbx3|Hnrnpd|Eif3j2|Nop16|Nap1l1|Cdc20|Mrpl9|Rps6|Erh|Set|Rps3|Apex1|C1qbp|Rack1|Cops5|Hdgf|Nme1|Tcp1|Kpnb1|Rpl22|Tufm|Rpl6|Rpl18|Ccna2|Rpl14|Eif3b|Pwp1|Cdk4|Eif2s2|Psmd7|Cul1|Eif4h|Psmd8|Psmd14|Psma6|Snrpd3|Prdx4|Phb2|Eif2s1|Nhp2|Eif1ax|Rad23b|Serbp1|Eif4g2|Psmc6|Cct5|Rpl34|Rplp0|Rps10|Cct7|Ran|Canx|Bub3|Rps5|Ncbp2|Ppm1g|Etf1|Ywhaq|Cct2|Hnrnpc|…	-0.000498118	0.00126315	-0.00190274	101	127	Abce1|Acp1|Aimp2|Cad|Cps1|Cct3|Cct4|Cdk2|Cstf2|Cstf2t|Ctps|Ctps2|Ddx18|Ddx21|Ddx50|Dek|Dhx15|Dhx8|Dhx16|Dhx35|Eif1ad7|Eif1ad10|Eif1ad18|Eif1ad12|Eif1ad6|Gm9892|Eif3d|Eif3j1|Eif4a2|Ddx20|Eif4e|Eif4e1b|Eprs|Fam120c|Fbl|Fbll1|Glo1|Hdac2|Hdac1|Hddc2|Hnrnpa1|Hnrnpa3|Hnrnpa2b1|Gm6793|Hnrnpr|Syncrip|Hnrnpu|Hspd1|Hspe1|Hspe1-rs1|Iars|Ifrd2|Ilf2|Lsm7|Mad2l1|Mcm4|Mcm5|Mcm6|Mcm7|Mrpl23|Mrps18b|Bmyc|Ncbp1|No…	Apex1|Bub3|C1qbp|Cbx3|Ccna2|Cct2|Cct7|Cdc20|Cdc45|Cdk4|Clns1a|Cops5|Cox5a|Cul1|Cyc1|Dhx38|Dut|Eef1b2|Eif1ax|Eif1a|Eif1ad19|Eif1ad17|Eif2s1|Eif2s2|Eif3b|Eif3j2|Eif4a1|Eif4g2|Eif4h|Erh|Gm10131|Fam120a|H2az1|H2az2|Hdac1-ps|Hdgf|Hnrnpa1l2-ps2|Gm9242|Hnrnpc|Hnrnpd|Hprt|Hsp90ab1|Hsp90aa1|Ifrd1|Kpna2|Gm10184|Kpnb1|Ldha|Lsm2|Gm10146|Mrpl9|Myc|Nap1l1|Nme1|Odc1|Pa2g4|Pabpc1l|Pabpc4|Pcbp1|Pcna-ps2|Pgk1|Pgk1…
HALLMARK_MYC_TARGETS_V2	0.440329	1	0.132147	0.287469	0.979168	58	Hspe1|Gnl3|Ung|Ndufaf4|Pus1|Ipo4|Npm1|Pa2g4|Utp20|Slc19a1|Las1l|Cbx3|Tcof1|Ddx18|Nop16|Grwd1|Tfb2m|Plk1|Nip7|Wdr74|Pes1|Rrp12|Supv3l1|Mybbp1a|Mphosph10|Nop2|Rcl1|Prmt3|Exosc5|Pprc1|Aimp2|Wdr43|Nop56|Cdk4|Plk4|Imp4|Hspd1	0.000573983	0.00117424	-0.000676561	25	12	Hspe1|Gnl3|Ung|Ndufaf4|Ipo4|Utp20|Slc19a1|Las1l|Tcof1|Ddx18|Grwd1|Nip7|Wdr74|Supv3l1|Mybbp1a|Mphosph10|Nop2|Prmt3|Pprc1|Aimp2|Wdr43|Nop56|Plk4|Imp4|Hspd1	Pus1|Npm1|Pa2g4|Cbx3|Nop16|Tfb2m|Plk1|Pes1|Rrp12|Rcl1|Exosc5|Cdk4	-5.6957e-05	0.00127893	-0.00183815	36	27	Aimp2|Ddx18|Dusp2|Farsa|Grwd1|Hspd1|Hspe1|Hspe1-rs1|Imp4|Ipo4|Las1l|Mcm4|Mcm5|Mphosph10|Mrto4-ps1|Mrto4-ps2|Mybbp1a|Bmyc|Ndufaf4|Noc4l|Nolc1|Gm5124|Nop2|Nop56|Plk4|Ppan|Pprc1|Prmt3|Slc19a1|Slc19a2|Supv3l1|Tbrg4|Ung|Utp20|Wdr43|Wdr74	Bysl|Cbx3|Cdk4|Exosc5|Hk2|Hkdc1|Hk3|Hk1|Map3k6|Map3k5|Map3k15|Mrto4|Myc|Pa2g4|Pes1|Phb|1700071K01Rik|Pus1|Rabepk|Rcl1|Rrp12|Slc29a2|Sord|Srm|Tfb2m|Gm1818|Tmem97
HALLMARK_MYOGENESIS	0.244344	1	0.0870516	-0.323253	-1.10876	196	Col6a3|Tead4|Igfbp3|Igfbp7|Myh1|Apod|Ak1|Fabp3|Col6a2|Chrna1|Reep1|Hrc|Dmd|Des|Ckm|Cacng1|Myh7|Acta1|Cryab|Myl2|Myl1|Myh4|Mybph|Sphk1|Ppp1r3c|Slc6a8|Myog|Cox7a1|Myoz1|Pkia|Myom2|Mybpc3|Pdlim7|Chrng|Ckmt2|Dtna|Sln|Schip1|Ldb3|App|Ncam1|Tnnc2	-0.00560951	0.00175742	-0.0073429	8	34	Col6a3|Dmd|Des|Cacng1|Myl1|Slc6a8|Myog|Chrng	Tead4|Igfbp3|Igfbp7|Myh1|Apod|Ak1|Fabp3|Col6a2|Chrna1|Reep1|Hrc|Ckm|Myh7|Acta1|Cryab|Myl2|Myh4|Mybph|Sphk1|Ppp1r3c|Cox7a1|Myoz1|Pkia|Myom2|Mybpc3|Pdlim7|Ckmt2|Dtna|Sln|Schip1|Ldb3|App|Ncam1|Tnnc2	-0.00273311	0.00229804	-0.00516637	98	206	Ablim1|Ablim2|Actn2|Adam12|Aebp1|Cpxm2|Akt3|Ankrd1|Ankrd23|Aplnr|Cacng1|Cd36|Chrnb1|Chrng|Cnn3|Col2a1|Wdr33|Col6a1|Col6a3|Col6a5|Dapk2|Dapk3|Des|Dmd|Utrn|Drp2|Dmpk|Dtnb|Eno3|Eno2|Egfr|Erbb2|Fabp3-ps1|Fhl4|Foxo4|Hdac7|Hdac9|Hspb2|Ifrd2|Itga3|Itgb6|Itgb7|Kcnh5|Kcnh2|Lama1|Lpin1|Lpin3|Mapk12|Mb|Mef2d|Mybpc2|Myf6|Myh3|Myh8|Myh13|Myh14|Myh10|Myh15|Myl1|Myl4|Myo1c|Myo1e|Myo1a|Myo1b|Myo1h|Myo1g|Myog|Nav…	Ablim3|Ache|Bche|Acsl1|Acsl5|Acsl6|Acta1|Actg2|Actc1|Acta2|Actb|Actg1|Actn4|Actn1|Actn3|Adam19|Cpxm1|Agl|Agrn|Ak1|Akt2|Akt1|Ankrd2|App|Atp6ap1|Bag1|Bdkrb2|Bin1|Camk2b|Camk2d|Camk2a|Camk2g|Casq1|Casq2|Cdkn1a|Cfd|Chrna1|Ckb|Ckm|Clu|Cnn1|Col15a1|Col1a1|Col1a2|Col3a1|Col4a2|Col4a6|Col4a1|Col6a2|Col6a4|Col6a6|Cox7a1|Crat|Chat|Cryab|Csrp3|Denn2b|Dennd2a|Dennd2c|Prph|Vim|Dtna|Efs|Eno1b|Eno1|Erbb3|Erbb4|…
HALLMARK_NOTCH_SIGNALING	0.741844	1	0.0436251	-0.30786	-0.829519	32	Wnt5a|Ccnd1	-0.00176377	NaN	-0.00176377	0	2		Wnt5a|Ccnd1	-0.00123665	0.0020548	-0.00236808	11	32	Dll1|Dtx1|Dtx2|Fzd5|Hey2|Jag2|Kat2a|Mfng|Maml2|Prkcb|Rbx1-ps	Aph1a|Arrb1|Arrb2|Ccnd1|Ccnd2|Ccnd3|Cul1|Dtx4|Fzd1|Fzd7|Fzd2|Fzd8|Heyl|Jag1|Kat2b|Lfng|Rfng|Notch1|Notch2|Notch4|Notch3|Ppard|Prkca|Prkcg|Psen2|Psenen|Rbx1|Rnf7|Sap30|Sap30l|Tcf7l2|Wnt2
HALLMARK_OXIDATIVE_PHOSPHORYLATION	0.986471	1	0.017313	-0.206022	-0.708582	199	Pdk4|Maob|Bdh2|Mgst3|Cycs|Mpc1|Por|Idh1|Alas1|Gpx4|Uqcr11|Iscu|Mrps15|Timm8b|Atp6v1f|Cox7b|Atp6v0c|Ndufs6|Timm50|Atp5j2|Atp6v0b|Polr2f|Uqcrb|Ndufa7|Cox8a|Ldhb|Acadm|Cox5b|Phyh|Ndufa4|Uqcr10|Vdac1|Cyb5a|Atp6v0e|Atp6ap1|Acadsb|Mrps12|Atp6v1g1|Uqcrq|Atp5j|Got2|Gpi1|Atp5h|Cox6a1|Atp5o|Slc25a12|Cox7c|Ndufa6|Idh3g|Cyb5r3|Cox6c|Ndufab1|Atp5g1|Cox5a|Glud1|Mdh2|Ndufc1|Vdac3|Atp6v1d|Atp5l|Aco2|Sucla2|Prdx3…	-0.00226496	0.000875287	-0.00259551	10	95	Bdh2|Iscu|Timm50|Ldhb|Atp5o|Ndufab1|Immt|Decr1|Mrps22|Oxa1l	Pdk4|Maob|Mgst3|Cycs|Mpc1|Por|Idh1|Alas1|Gpx4|Uqcr11|Mrps15|Timm8b|Atp6v1f|Cox7b|Atp6v0c|Ndufs6|Atp5j2|Atp6v0b|Polr2f|Uqcrb|Ndufa7|Cox8a|Acadm|Cox5b|Phyh|Ndufa4|Uqcr10|Vdac1|Cyb5a|Atp6v0e|Atp6ap1|Acadsb|Mrps12|Atp6v1g1|Uqcrq|Atp5j|Got2|Gpi1|Atp5h|Cox6a1|Atp5o|Slc25a12|Cox7c|Ndufa6|Idh3g|Cyb5r3|Cox6c|Atp5g1|Cox5a|Glud1|Mdh2|Ndufc1|Vdac3|Atp6v1d|Atp5l|Aco2|Sucla2|Prdx3|Cyc1|Cox7a2|Ldha|Cox6b1|Tcirg…	-0.00163914	0.00121355	-0.00234004	38	157	Aldh6a1|Atp1b1|Gm10250|Atp5o|Atp6v1h|Bdh2|Cox10|Cox11|Cpt1b|Cpt1c|Csl|Gm10108|Cyct|Decr1|Dlat|Fh1|Fxn|Htra2|Idh2|Idh3a|Immt|Isca1|AK157302|Iscu|Ldhb|Lrpprc|Mfn1|Ndufs3|Oxa1l|Pdhx|Pdp1|Rhot1|Rhot2|Supv3l1|Timm10|Timm50|Timm9|Uqcrh-ps1	Abcb7|Acaa2|Acadm|Acadsb|Acadvl|Acat1|Aco2|Afg3l2|Afg3l1|Aifm1|Atp5a1|Atp5b|Atp5c1|Atp5d|Atp5e|Atp5g1|Atp5g3|Atp5g2|Gm10175|Atp5k|Atp5j2|Atp5l|Gm5426|Atp5pb|Atp5h|Gm4953|Atp5j|Atp5o|Atp6ap1|Atp6v0b|Atp6v1c1|Atp6v1d|Atp6v1e1|Atp6v1f|Atp6v1g1|Atp6v1g3|Bax|Bckdha|Casp7|Cox15|Cox5a|Cox5b|Cox5b-ps|Cox6a1|Cox6b1|Cox6c|Cox6c2|Cox7a2|Cox7a2l|Cox7b|Cox8a|Cpt1a|Cs|Cyb5a|Cyb5r3|Cyc1|Cycs|Gm10053|Dld|Dlst|Ec…
HALLMARK_P53_PATHWAY	1	1	0.0164369	-0.163155	-0.560551	197	Ak1|Inhbb|Lif|Gpx2|Sphk1|Fos|Tcn2|Ninj1|Osgin1|Ddit4|Vdr|Bmp2|Gadd45a|Upp1|Plk3|App|Mxd1|Ier3|Steap3|Slc7a11|S100a4|Hmox1|Ctsd|Tm4sf1|Iscu|H2aj|Notch1|Cdkn1a|Tgfb1|Ptpre|Abhd4|Cebpa|Fas|Dram1|Cd81|Tnfsf9|Stom|Tchh|Prmt2|Zbtb16|Vwa5a|Blcap|Rnf19b|Tax1bp3|Rxra|Rhbdf2|Ldhb|Tsc22d1|Tm7sf3|Jun|Gm2a|Atf3|Ndrg1|Rps27l|Tob1|Zfp36l1|H2aw|Rap2b|Prkab1|Xpc|Aen|Hras|Bak1|Fuca1|Sertad3|Btg2	-0.00325977	0.00134046	-0.00363684	5	61	Bmp2|Iscu|Ldhb|H2aw|Aen	Ak1|Inhbb|Lif|Gpx2|Sphk1|Fos|Tcn2|Ninj1|Osgin1|Ddit4|Vdr|Gadd45a|Upp1|Plk3|App|Mxd1|Ier3|Steap3|Slc7a11|S100a4|Hmox1|Ctsd|Tm4sf1|H2aj|Notch1|Cdkn1a|Tgfb1|Ptpre|Abhd4|Cebpa|Fas|Dram1|Cd81|Tnfsf9|Stom|Tchh|Prmt2|Zbtb16|Vwa5a|Blcap|Rnf19b|Tax1bp3|Rxra|Rhbdf2|Tsc22d1|Tm7sf3|Jun|Gm2a|Atf3|Ndrg1|Rps27l|Tob1|Zfp36l1|Rap2b|Prkab1|Xpc|Hras|Bak1|Fuca1|Sertad3|Btg2	-0.00167324	0.00166678	-0.0033256	93	189	Acvr1c|Aen|Isg20|Isg20l2|Alox12b|Bmp2|Cdkn2aip|Clca2|Clca4a|Clca4c-ps|Coq8a|Csrnp2|Cbr2|Ddb2|Dgka|Dnttip2|Ephb3|Ephb6|Epha10|Epha7|Epha4|Ephx1|Eps8l2|Ercc5|Fbxw7|Fdxr|Fgf13|Gls|H2ac6|H2ac7|H2ac22|H2ac23|H2ac20|H2ac13|H2aw|Hsph1|Lrmp|Irak1|Iscu|Jag2|Kif13b|Krt17|Krt14|Krt16|Ldhb|Mxd4|Nol8|Nudt15|Pcna|Pidd1|Plxna3|Plxna2|Plxna1|Plxnb1|Pmm1|Polh|Pom121|Ppm1d|Ppp1r15a|Ptpn14|Ptpn21|Ptprf|Ptprs|Pvt1|R…	Abhd4|Acvr1b|Tgfbr1|Ada|Ak1|Alox8|Aloxe3|Alox5|Apaf1|App|Atf3|Baiap2|Bak1|Bax|Blcap|Btg1|Btg1b|Btg1c|Btg2|Casp1|Ccnd2|Ccnd1|Ccnd3|Ccnk|Cd81|Cd82|Cd37|Cdk5r1|Cdkn1a|Cdkn2a|Cdkn2b|Cebpa|Cgrrf1|Clca3a1|Clca1|Clca3a2|Clca4b|Clca3b|Ctsd|Ctsf|Dcxr|Ddit3|Ddit4|Def6|Dgkb|Dgkg|Dram1|Ei24|Elp1|Epha2|Ephb4|Epha1|Epha6|Epha8|Ephb1|Ephb2|Epha3|Epha5|Bivm|Fas|Tnfrsf23|Fgf12|Fgf14|Fos|Foxo3|Fuca1|Gadd45a|Gadd45…
HALLMARK_PANCREAS_BETA_CELLS	0.117232	1	0.152145	-0.484742	-1.31584	33	Pax6|Gcg|Mafb|Dcx|Ins2|Gck|Isl1|G6pc2|Nkx6-1|Vdr|Pcsk2	-0.00269331	0.000683561	-0.00462295	4	7	Pax6|Ins2|Isl1|Nkx6-1	Gcg|Mafb|Dcx|Gck|G6pc2|Vdr|Pcsk2	-0.00217574	0.00136611	-0.0036846	16	39	Abcc1|Abcc6|Abcc10|Akt3|Dpp4|Fap|Elp4|Foxo1|Ins2|Lmo2|Nkx6-1|Nkx6-3|Pak3|Pax6|Pdx1|Scgn	Abcc8|Abcc9|Abcc5|Abcc2|Abcc3|Abcc12|Abcc4|Akt2|Akt1|Chga|Dcx|G6pc2|Gcg|Gck|Hnf1a|Iapp|Ins1|Insm1|Insm2|Mafb|Maf|Neurod1|Neurog3|Nkx2-2|Nkx6-2|Pak1|Pak2|Pax4|Pcsk2|Pklr|Pkm|Sec11a|Sec11c|Srp14|Srp9|Stxbp1|Stxbp2|Syt13|Vdr
HALLMARK_PEROXISOME	0.986731	1	0.0215798	-0.200705	-0.646586	99	Cadm1|Scgb1a1|Hsd11b2|Pex11a|Dio1|Hsd3b7|Abcd2|Idh1|Dhrs3|Slc27a2|Fabp6|Acsl1|Crat|Aldh1a1|Hsd17b11|Ywhah|Nr1i2|Cat|Ttr|Cel|Acox1|Abcb4|Cln8|Prdx5|Hmgcl|Sod1|Pabpc1|Idi1|Tspo|Hras|Mvp|Top2a|Ephx2|Prdx1|Abcd1|Pex14|Eci2	-0.00208814	0.00319194	-0.0031101	6	31	Dio1|Slc27a2|Aldh1a1|Cel|Pabpc1|Pex14	Cadm1|Scgb1a1|Hsd11b2|Pex11a|Hsd3b7|Abcd2|Idh1|Dhrs3|Fabp6|Acsl1|Crat|Hsd17b11|Ywhah|Nr1i2|Cat|Ttr|Acox1|Abcb4|Cln8|Prdx5|Hmgcl|Sod1|Idi1|Tspo|Hras|Mvp|Top2a|Ephx2|Prdx1|Abcd1|Eci2	-0.00208706	0.00215997	-0.00394408	44	104	Abcb1b|Abcc1|Abcc6|Abcc10|Abcd3|Acsl3|Aldh1a1|Cacna1a|Cacna1e|Cacna1d|Cel|Crabp1|Crabp2|Ctps|Ctps2|Dio1|Dlg1|Dlg3|Ercc1|Fads2b|Gnpat|Hmgcll1|Hsd17b13|Ide|Idh2|Msh2|Nudt19|Pabpc1|Pabpc2|Pabpc6|Pex11b|Pex14|Pex6|Sema3e|Sema3g|Slc23a2|Slc23a1|Slc25a19|Slc27a2|Slc27a6|Slc35b2|Sult2a8|Sult2a3|Top2b	Abcb1a|Abcb4|Abcb11|Abcb9|Tap2|Abcc8|Abcc9|Abcc5|Abcc2|Abcc3|Abcc12|Abcc4|Abcd1|Abcd2|Acot8|Acox1|Acsl1|Acsl5|Acsl6|Acsl4|Alb|Aldh1a7|Aldh1a2|Aldh1a3|Aldh1b1|Aldh2|Aldh9a1|Atxn1|Bcl10|Cacna1b|Cacna1c|Cacna1f|Cacna1s|Cadm1|Cat|Cln6|Cln8|Crat|Chat|Ctbp1|Ctbp2|Dhcr24|Dhrs3|Dlg4|Dlg2|Ech1|Eci2|Eci3|Elovl5|Elovl2|Ephx2|Ercc3|Esr2|Fads1|Fads3|Fads2|Fdps|Fis1|Gstk1|Hmgcl|Hras|Hsd17b11|Idh1|Idi1|Itgb1bp1…
HALLMARK_PI3K_AKT_MTOR_SIGNALING	1	1	0.0205626	-0.154547	-0.500523	105	Fgf6|Fgf17|Cdk1|Tnfrsf1a|Cxcr4|Ngf|Ralb|Slc2a1|Myd88|Pla2g12a|Cdkn1a|Rac1|Plcb1|Tiam1|Prkaa2|Mapk10|Irak4|Vav3|Arf1|Pfn1|Fasl|Arpc3|Mknk1|Ap2m1|E2f1|Csnk2b|Stat2|Hras|Akt1|Arhgdia|Atf1|Rit1|Cdkn1b|Mapk1|Itpr2|Tsc2|Ppp1ca|Grb2|Raf1|Ywhab|Ripk1|Cfl1|Grk2|Eif4e|Dapp1|Map2k3|Fgf22|Cab39|Rps6ka1	-0.00180923	0.00143009	-0.00253807	9	40	Fgf6|Fgf17|Prkaa2|Fasl|Stat2|Itpr2|Tsc2|Eif4e|Fgf22	Cdk1|Tnfrsf1a|Cxcr4|Ngf|Ralb|Slc2a1|Myd88|Pla2g12a|Cdkn1a|Rac1|Plcb1|Tiam1|Mapk10|Irak4|Vav3|Arf1|Pfn1|Arpc3|Mknk1|Ap2m1|E2f1|Csnk2b|Hras|Akt1|Arhgdia|Atf1|Rit1|Cdkn1b|Mapk1|Ppp1ca|Grb2|Raf1|Ywhab|Ripk1|Cfl1|Grk2|Dapp1|Map2k3|Cab39|Rps6ka1	-0.00103012	0.00155503	-0.00236035	49	96	Actr3b|Akt3|Creb1|Cab39l|Cdk2|Cfl2|Ecsit|Egfr|Erbb2|Eif4e|Eif4e1b|Fasl|Fgf17|Fgf18|Fgf22|Fgf6|Gna11|Gngt1|Grap|Grk3|Il2rg|Itpr2|Itpr1|Itpr3|Lck|Blk|Map3k7|Mapk8|Mapk9|Pak4|Pfn2|Pik3r3|Pik3r1|Pikfyve|Pin1|Pitx2|Plcb2|Plcg1|Ppp2r1b|Prkaa2|Rptor|Sfn|Slc2a4|Stat2|Tbk1|Ikbke|Them4|Traf2|Vav2	Acaca|Acacb|Actr2|Actr3|Akt1|Akt2|Akt1s1|Arf1|Arf2|Arhgdia|Arpc3|Atf1|Atf1-ps|Cab39|Calr|Cdk1|Cdk4|Cdkn1a|Cdkn1b|Cfl1|Cltc|Csnk2b|Cxcr4|Dapp1|Ddit3|Dusp3|E2f1|Erbb4|Erbb3|Fgf8|Gna14|Gnaq|Gng11|Grb2|Grk2|Hras|Hsp90b1|Irak4|Fgr|Fyn|Hck|Lyn|Src|Yes1|Map2k3|Map2k6|Mapk1|Mapk3|Mapk10|Mapkap1|Mknk1|Mknk2|Nfkbib|Ngf|Nod1|Pdk1|Pfn1|Pik3r2|Pin1rt1|Pla2g12a|Plcb1|Plcb3|Plcb4|Plcg2|Ppp1ca|Ppp1cc|Ppp1ccb|Ppp…
HALLMARK_PROTEIN_SECRETION	0.350303	1	0.0716527	-0.331234	-1.06038	95	Scrn1|Krt18|Cav2|Bnip3|Tpd52|Galc|Dst|Tom1l1|Cd63|Ica1|Gla|Arfip1|Ap3s1|Ctsc|Napa|Snap23|Pam|Stx7|Rab22a|Arf1|Scamp1|Cope|Arfgap3|Rab2a|Ppt1|Ap2m1|Scamp3|Sod1|Sec24d|Vamp3|Sec22b|Lamp2|Tmed2|Tmed10|Atp7a|Stx12|Ocrl	-0.00351651	NaN	-0.00351651	0	37		Scrn1|Krt18|Cav2|Bnip3|Tpd52|Galc|Dst|Tom1l1|Cd63|Ica1|Gla|Arfip1|Ap3s1|Ctsc|Napa|Snap23|Pam|Stx7|Rab22a|Arf1|Scamp1|Cope|Arfgap3|Rab2a|Ppt1|Ap2m1|Scamp3|Sod1|Sec24d|Vamp3|Sec22b|Lamp2|Tmed2|Tmed10|Atp7a|Stx12|Ocrl	-0.00199224	0.00187476	-0.00292181	25	104	Abca1|Abca17|Anp32e|Snrpa1|Arfgef2|Atp12a|Atp6v1h|Atp7b|Cd63-ps|Cog2|Dop1a|Macf1|Egfr|Erbb2|Gbf1|Lman1l|Mon2|Napb|Napg|Sec24c|Sspn|Tmed10-ps|Tspan8|Yipf6|Zw10	Abca4|Abca7|Abca13|Abca12|Abca2|Adam10|Ap2b1|Ap1b1|Ap2s1|Arcn1|Arf1|Arf2|Arfgap3|Arfgef1|Arfip1|Atp1a1|Atp1a4|Atp1a2|Atp1a3|Atp4a|Atp6v1b1|Atp6v1b2|Atp7a|Bet1|Bnip3|Cav2|Cd63|Clcn3|Clcn4|Clcn5|Cln5|Clta|Cltb|Cltc|Copb1|Cope|Ctsc|Dnm1l|Dop1b|Dst|Dsp|Plec|Erbb4|Erbb3|Ergic3|Galc|Gla|Gnas|Gnal|Gosr2|Ica1|Igf2r|Kif1b|Kif1a|Kif1c|Krt18|Lamp2|Lman1|M6pr|Mapk1|Mapk3|Napa|Ocrl|Inpp5b|Ppt1|Rab14|Rab22a|Ra…
HALLMARK_REACTIVE_OXYGEN_SPECIES_PATHWAY	0.336449	1	0.0787114	-0.370833	-1.07886	49	Gsr|Txn1|Fes|Sbno2|Msra|Junb|Gpx4|Prdx6|Atox1|Cdkn2d|Mgst1|G6pdx|Gclm|Glrx|Pdlim1|Cat|Prdx2|Lamtor5|Sod1|Lsp1|Ndufa6|Gpx3|Ftl1|Srxn1|Prdx1	-0.00393845	NaN	-0.00393845	0	25		Gsr|Txn1|Fes|Sbno2|Msra|Junb|Gpx4|Prdx6|Atox1|Cdkn2d|Mgst1|G6pdx|Gclm|Glrx|Pdlim1|Cat|Prdx2|Lamtor5|Sod1|Lsp1|Ndufa6|Gpx3|Ftl1|Srxn1|Prdx1	-0.0031426	0.00136726	-0.00368378	6	50	Egln2|Ercc2|Gclc|Scaf4|Txnrd3|Txnrd2	Cat|Cdkn2d|Fes|Fer|Ftl1|Ftl1-ps1|Ftl1-ps2|Ftl2-ps|G6pdx|G6pd2|Gclm|Glrx2|Gpx4|Gsr|Hhex|Ipcef1|Junb|Jun|Jund|Lamtor5|Lsp1|Mbp|Mgst1|Mpo|Epx|Lpo|Msra|Ndufa6|Ndufs2|Pdlim1|Pfkp|Pfkl|Pfkm|Prdx1|Prdx2|Prdx4|Prdx6|Prdx6b|Prnp|Ptpa|Sbno2|Sbno1|Selenos|Sod1|Sod2|Srxn1|Stk25|Txn1|Txndc8|Txnrd1
HALLMARK_SPERMATOGENESIS	0.63789	1	0.0428451	-0.278696	-0.916424	126	Elovl3|Jam3|Il13ra2|Hba-x|Snap91|Gpr182|Kif2c|Tuba3a|Dnajb8|Pcsk1n|Papolb|Septin4|Cdk1|Actl7b|Ncaph|Gapdhs|Crisp2|Adad1|Sycp1|Dpep3|Ccnb2|Ddx4|Taldo1|Hspa1l	-0.0013836	0.00335561	-0.00422713	9	15	Il13ra2|Hba-x|Snap91|Papolb|Septin4|Ncaph|Crisp2|Sycp1|Ddx4	Elovl3|Jam3|Gpr182|Kif2c|Tuba3a|Dnajb8|Pcsk1n|Cdk1|Actl7b|Gapdhs|Adad1|Dpep3|Ccnb2|Taldo1|Hspa1l	-0.00121586	0.00232379	-0.00389646	82	111	Ace|Ace3|Acrbp|Actl7a|Akap3|Arl4a|Art2b|Araf|Cct6a|Chrm4|Clgn|Clvs1|Cnih2|Coil|Crisp2|Crisp3|Dbf4|Neo1|Ddx25|Ddx19b|Dmrt1|Ezh2|Ezh1|Gad2|Gfi1|Gmcl1|Btbd35f14|Grm8|Grm4|Grm2|Hoxd1|Hspa1a|Hspa1b|Hsph1|Htr5a|Ide|Ift88|Il12rb2|Il13ra2|Lpin1|Lpin3|Map7|Mast4|Mep1b|Mllt10|Mtor|Ncaph|Nf2|Nos3|Papolb|Papola|Papolg|Parp2|Parp1|Pcsk4|Pcsk6|Pbp2|Pgk2|Pias2|Pias1|Psmg1|Scg5|Septin4|Sirt1|Snap91|Spata6|Strbp|…	Acrv1|Actl7b|Adad1|Adam2|Adcyap1|Agfg1|Alox15|Alox12e|Alox12|Art3|Aurka|Braf|Raf1|Bub1|Ccna1|Ccnb2|Cct6b|Cdk1|Cdkn3|Cftr|Chfr|Canx|Clpb|Clvs2|Cnih3|Crisp1|Dcc|Ddx19a|Dmc1|Elovl3|Gad1|Gad1-ps|Gapdhs|Gfi1b|Btbd35f29|Btbd35f6|Gpr182|Grm1|Grm5|Grm6|Gsg1|Gstm5|Gstm3|Gstm7|Gstm1|Gstm2|Gstm4|H1f6|Hoxb1|Hspa1l|Hspa8|Hspa5|Hspa2|Hspa4l|Hspa4|Htr5b|Jam3|Kif2c|Kif2a|Ldhc|Lpin2|Mast2|Mast1|Mast3|Mtnr1b|Naa10…
HALLMARK_TGF_BETA_SIGNALING	0.655759	1	0.0455878	-0.298506	-0.887444	54	Acvr1|Bmp2|Bmpr1a|Pmepa1|Junb|Eng|Rab31|Tgfb1|Id1|Furin|Nog|Bmpr2|Id2|Fnta|Ifngr2|Fkbp1a|Lefty2|Ltbp2|Thbs1|Ski|Klf10|Ctnnb1|Ppm1a	-0.00262029	0.00246594	-0.00310469	2	21	Bmp2|Eng	Acvr1|Bmpr1a|Pmepa1|Junb|Rab31|Tgfb1|Id1|Furin|Nog|Bmpr2|Id2|Fnta|Ifngr2|Fkbp1a|Lefty2|Ltbp2|Thbs1|Ski|Klf10|Ctnnb1|Ppm1a	-0.00161385	0.00187311	-0.00313237	27	62	Arid4b|Bcar3|Bmp2|Eng|Pcsk6|Pcsk4|Hdac1|Hdac2|Id3|Map3k7|Ncor2|Ppp1r15a|Slc20a1|Slc20a2|Smad1|Smad5|Smad7|Smurf1|Sptbn2|Sptbn5|Acvr1c|Tgif1|Thbs4|Thbs3|Tjp3|Trim33|Trim24	Acvr1|Bmpr1a|Bmpr1b|Bmpr2|Cdk9|Cdkn1c|Fkbp1a|Fkbp1b|Fnta|Furin|Pcsk5|Hdac1-ps|Hipk2|Hipk1|Hipk3|Id1|Id2|Ifngr2|Junb|Jun|Jund|Klf10|Lefty2|Lefty1|Ltbp2|Ltbp1|Ltbp3|Ltbp4|Nog|Pmepa1|Ppm1a|Ppm1n|Ppp1ca|Ppp1cc|Ppp1ccb|Rab31|Rab22a|Serpine1|Ski|Smad9|Smad3|Smad2|Smad6|Smurf2|Sptbn1|Sptbn4|Sptb|Tgfb1|Tgfbr1|Acvr1b|Thbs1|Comp|Thbs2|Tjp1|Tjp2|Ube2d3|Ube2d2a|Xiap|Naip5|Naip6|Naip1|Naip2
HALLMARK_TNFA_SIGNALING_VIA_NFKB	0.580791	1	0.0444181	-0.276995	-0.952567	200	Tnc|Msc|F3|Ptx3|Phlda2|Il6|Lif|Cebpd|Ccnd1|Il1b|Ccl2|Ccl12|Sphk1|Tnfaip6|Socs3|Nfil3|Dusp1|Fos|Ninj1|Cebpb|G0s2|Tnfaip2|Cxcl3|Bmp2|Gadd45a|Litaf|Csf1|Bcl3|Ets2|Dusp4|Pmepa1|Cd80|Mxd1|Fosl2|Fosb|Ier3|Cd44|Kdm6b|Egr1|Egr3|Marcks|Junb|Bcl6|Slc2a6|Ptgs2|Tnfrsf9|Ifih1|Plaur|Rhob|Cdkn1a|Nfe2l2|Ptpre|Ccl4|Dram1|Tlr2|Vegfa|Zfp36|Trib1	-0.00303868	0.004821	-0.00448229	9	49	Tnc|Ptx3|Phlda2|Cxcl3|Bmp2|Dusp4|Fosb|Egr3|Ptgs2	Msc|F3|Il6|Lif|Cebpd|Ccnd1|Il1b|Ccl2|Ccl12|Sphk1|Tnfaip6|Socs3|Nfil3|Dusp1|Fos|Ninj1|Cebpb|G0s2|Tnfaip2|Gadd45a|Litaf|Csf1|Bcl3|Ets2|Pmepa1|Cd80|Mxd1|Fosl2|Ier3|Cd44|Kdm6b|Egr1|Marcks|Junb|Bcl6|Slc2a6|Tnfrsf9|Ifih1|Plaur|Rhob|Cdkn1a|Nfe2l2|Ptpre|Ccl4|Dram1|Tlr2|Vegfa|Zfp36|Trib1	-0.00207686	0.00248109	-0.00372071	66	183	Abca1|Abca17|Birc2|Birc3|Bmp2|Btg3|Gm7334|Ccl11|Ccl20|Ccn1|Cd69|Clcf1|Cxcl3|Cxcl10|Ddx58|Dennd5b|Dusp2|Dusp4|Efna1|Egr3|Ehd2|Fosb|Gch1|Gem|Gpr183|Icosl|Ifit2|Ifit3|Ifit3b|Irs2|Jag2|Kynu|Lamb3|Map3k8|Bmyc|Nfkb1|Nfkb2|Nfkbie|Nr4a2|Nr4a3|Pde4b|Pde4c|Pde4a|Pfkfb1|Phlda2|Plpp3|Ppp1r15a|Ptgs2|Ptprf|Ptprs|Rel|Relb|Ripk2|Sdc4|Sik1|Sik2|Spsb1|Tap1|Tgif1|Tnc|Tnfaip3|Traf1|Trip10|Yrdc|Zbtb10|Zc3h12a	Abca4|Abca7|Abca13|Abca12|Abca2|Ackr3|Areg|Atf3|Atp2b1|Atp2b2|Atp2b3|Atp2b4|B4galt1|B4galt5|Bcl2a1a|Bcl2a1d|Bcl2a1b|Bcl2a1c|Bcl3|Naip5|Naip6|Naip1|Naip2|Btg1|Btg1b|Btg1c|Btg2|Ccl2|Ccl12|Ccl7|Ccl4|Ccl5|Ccn2|Ccnd1|Ccnd2|Ccnd3|Cd44|Cd83|Cdkn1a|Cebpb|Cebpd|Cflar|Csf1|Cxcl1|Cxcl2|Cxcl15|Cxcl11|Cxcl5|Dennd5a|Dnajb4|Dram1|Dusp1|Dusp5|Edn1|Egr2|Ehd1|Ehd3|Ehd4|Eif1|Eif1b|Ets2|F3|Fjx1|Fos|Fosl1|Fosl2|Fut4|…
HALLMARK_UNFOLDED_PROTEIN_RESPONSE	1	1	0.0210003	-0.113518	-0.37027	113	Asns|Ccl2|Ccl12|Eif4ebp1|Ddit4|Cebpb|Fkbp14|Slc1a4|Xbp1|Atp6v0d1|Preb|Vegfa	-0.00427292	NaN	-0.00427292	0	12		Asns|Ccl2|Ccl12|Eif4ebp1|Ddit4|Cebpb|Fkbp14|Slc1a4|Xbp1|Atp6v0d1|Preb|Vegfa	-0.00156819	0.00114646	-0.00291332	46	94	Arfgap1|Ccl11|Cnot2|Cnot4|Cxxc1|Ddx10|Dkc1|Dnaja4|Eftud2|Eif2ak3|Eif4a2|Ddx20|Eif4a3l1|Eif4e|Eif4e1b|Exosc1|Exosc10|Exosc2|Gemin4|H2ac6|H2ac7|H2ac22|H2ac23|H2ac20|H2ac13|H2aw|Hspa1a|Hspa1b|Iars|Ifit1bl1|Ifit1|Imp3|Nfya|Nfyb|Nolc1|Gm5124|Nop14|Nop56|Pop4|Sdad1|Arxes1|Arxes2|Tspyl2|Wipi2|Xpot|Zbtb17	Aldh18a1|Asns|Atf3|Atf4|Atf6|Bag3|Banf1|Calr|Ccl2|Ccl12|Ccl7|Cebpb|Cebpg|Chac1|Cks1b|Cks1brt|Dctn1|Ddit4|Dnajb9|Dnajc3|Eef2|Eif2s1|Eif4a1|Eif4a3|Eif4a3l2|Eif4ebp1|Eif4ebp2|Ern1|Ern2|Ero1a|Exoc2|Exosc4|Exosc5|Exosc9|Fkbp14|Gosr2|H2ax|H2ac19|H2ac8|H2ac11|H2ac12|H2ac15|H2ac4|H2ac10|H2ac21|H2aj|H2ac24|H2ac18|Hsp90b1|Hspa5|Hspa8|Hspa1l|Hspa2|Hyou1|Ifit1bl2|Kdelr3|Kdelr2|Kdelr1|Khsrp|Kif5b|Kifc3|Kif5a|…
HALLMARK_UV_RESPONSE_DN	0.960373	1	0.0211456	-0.216601	-0.724835	144	Gja1|F3|Cav1|Sdc2|Arhgef9	-0.00944116	0.000642325	-0.011962	1	4	Cav1	Gja1|F3|Sdc2|Arhgef9	-0.00190862	0.00221023	-0.00386187	83	176	Adgrl2|Adgrl1|Adora2a|Akt3|Apbb2|Atrx|Bckdhb|Cacna1a|Cacna1e|Cacna1d|Cav1|Ccn1|Cdc42bpg|Cdk13|Cdk12|Cdon|Celf1|Col5a3|Col11a2|Col2a1|Col5a2|Wdr33|Dbp|Dmac2l|Dyrk1a|Efemp1|Erbb2|Egfr|Fbln5|Blk|Lck|Has3|Inpp4b|Irs1|Itgb6|Itgb7|Kcnma1|Kcnu1|Ntn1|Magi2|Map2k5|Mapk11|Mios|Mmp15|Mrps31|Mta2|Bmyc|Nfix|Nfkb1|Pex14|Phf3|Pias2|Pias1|Pik3ca|Pik3r3|Pik3r1|Plcb2|Plpp3|Pmp22|Prdm2|Prkcb|Prkce|Ptpn21|Ptpn14|Ptp…	Acvr2a|Acvr2b|Add3|Add1|Add2|Adgrl3|Adora2b|Akt2|Akt1|Amph|Anxa2|Anxa4|Arhgef9|Spata13|Arhgef4|Atp2b1|Atp2b2|Atp2b3|Atp2b4|Atrn|Atrnl1|Atxn1|Bdnf|Bmpr1a|Bmpr1b|Cacna1b|Cacna1c|Cacna1f|Cacna1s|Cap2|Ccn2|Cdc42bpa|Cdc42bpb|Cdkn1b|Celf2|Cited2|Col11a1|Col1a1|Col1a2|Col3a1|Ddah1|Ddah2|Dlc1|Stard13|Stard8|Dyrk1b|Erbb4|Erbb3|F3|Efemp2|Fhl2|Fyn|Fgr|Hck|Lyn|Src|Yes1|Fzd2|Fzd7|Fzd1|Gcnt1|Gja1|Gja6|Grk5|Grk…
HALLMARK_UV_RESPONSE_UP	1	1	0.114751	0.169862	0.658945	156	Cxcl1|Shox2|Igfbp2|Ret|Aqp3|Mapk8ip2|Aldoa|Eno2|Cyp1a1|Nupl1|Tfrc|Abcb1a|Ntrk3|Cdo1|Rasgrp1	-0.00203717	0.00243024	-0.00471761	6	10	Eno2|Nupl1|Tfrc|Ntrk3|Cdo1|Rasgrp1	Cxcl1|Shox2|Igfbp2|Ret|Aqp3|Mapk8ip2|Aldoa|Aldoa|Cyp1a1|Abcb1a	-0.00178814	0.00191863	-0.00393342	98	176	Abcb1b|Ago2|Ago1|Ago3|Apom|Bmp2|Btg3|Gm7334|Ube2r2|Gm9045|Gm9044|Cdk2|Chka|Col2a1|4930486L24Rik|Cxcl3|Ddx21|Ddx50|Dlg1|Dlg3|Dnaja1|Dnajb1|E2f5|E2f4|Eno2|Eno3|Ephx1|Fkbp4|Fmo1|Fosb|Pcsk6|Pcsk4|Gch1|Gls|H2ac6|H2ac7|H2ac22|H2ac23|H2ac20|H2ac13|H2aw|H2-M3|H2-Q2|H2-Q7|H2-K1|H2-Q4|H2-Bl|H2-Q6|H2-M10.4|H2-M10.6|Gm8909|H2-T3|H2-T10|Hnrnpu|Hspa1a|Hspa1b|Kcnh2|Lhx2|Lhx9|Blk|Lck|Mark3|Mmp15|Mrpl23|Msx1|Msx2…	Abcb1a|Abcb4|Abcb11|Ago4|Amd1|Amd2|Ap2s1|Aqp3|Arrb2|Arrb1|Asns|Atf3|Atp6v1c1|Atp6v1f|Bak1|Bcl2l11|Bid|Bsg|Btg1|Btg1b|Btg1c|Btg2|Car2|Casp3|Ccnd3|Ccnd1|Ccnd2|Ccne1|Cdc34|Cdc34b|Cdc5l|Gm32717|Cdkn1c|Cdkn2b|Cebpg|Chrna5|Cnp|Col1a1|Col1a2|Creg1|Ctsl|Cxcl1|Cxcl2|Cxcl15|Cyb5r1|Cyp1a1|Cyp1a2|Dgat1|Dlg4|Dlg2|Eif2s3x|Eif2s3y|Eif5|Eno1b|Eno1|Epcam|Fen1|Fmo2|Fmo5|Fmo6|Gm4847|Fos|Furin|Pcsk5|Gal|Ggh|Gls2|Gri…
HALLMARK_WNT_BETA_CATENIN_SIGNALING	0.146154	1	0.231127	0.387146	1.24176	41	Wnt6|Dkk4|Wnt5b|Nkd1|Jag2|Hey1|Hdac11|Lef1	0.00313818	0.00375587	-0.00118563	7	1	Wnt6|Dkk4|Wnt5b|Nkd1|Jag2|Hdac11|Lef1	Hey1	-0.000686854	0.00248491	-0.00271326	23	36	Axin2|Axin1|Dkk4|Dll1|Dvl2|Dvl3|Dvl1|Fzd5|Hdac2|Hdac1|Hdac7|Hdac9|Hey2|Jag2|Kat2a|Lef1|Bmyc|Ncor2|Ptch1|Trp53|Wnt1|Wnt5b|Wnt6	Adam17|Ccnd2|Ccnd1|Ccnd3|Csnk1e|Csnk1d|Cul1|Dkk1|Peg12|Frat1|Frat2|Fzd1|Fzd7|Fzd2|Fzd8|Gnai1|Gnai2|Gnai3|Hdac1-ps|Hdac5|Hdac4|Hey1|Jag1|Kat2b|Myc|Ncstn|Notch1|Notch2|Notch4|Notch3|Numb|Ppard|Psen2|Ptch2|Rbpj|Wnt5a
HALLMARK_XENOBIOTIC_METABOLISM	0.473684	1	0.0543434	-0.29013	-0.991811	187	Acox2|Atoh8|Cyp2j9|Cyp4f15|Akr1c18|Cyp2c55|Bcar1|Rap1gap|Hgfac|Arg2|Pdk4|Ces1d|Tat|Fbp1|Fetub|Papss2|F11|Cyp2e1|Crp|Cyp17a1|Gcnt2|Gsr|Ninj1|Tnfrsf1a|Aqp9|Tmem97|Plg|Abcc3|Upp1|Ets2|Tyr|Comt|Dhrs7|Por|Car2|Abcd2|Pgd|Idh1|Alas1|Hmox1|Apoe|Ppard	-0.00393973	0.00417551	-0.00647574	10	32	Acox2|Cyp4f15|Cyp2c55|Bcar1|F11|Crp|Cyp17a1|Plg|Tyr|Apoe	Atoh8|Cyp2j9|Akr1c18|Rap1gap|Hgfac|Arg2|Pdk4|Ces1d|Tat|Fbp1|Fetub|Papss2|Cyp2e1|Gcnt2|Gsr|Ninj1|Tnfrsf1a|Aqp9|Tmem97|Abcc3|Upp1|Ets2|Comt|Dhrs7|Por|Car2|Abcd2|Pgd|Idh1|Alas1|Hmox1|Ppard	-0.00263178	0.00203924	-0.00461962	85	209	Abcc1|Abcc6|Abcc10|Acp1|Adh1|Adh4|Adh6a|Adh6b|Adh7|Gm4737|Akr1cl|Aldh1a1|Aox2|Apoe|Blvrb|Cbr1|Gm5678|Ccl25|Cd36|Tomt|Crp|Cyp17a1|Cyp27a1|Cyp2c55|Cyp2c39|Cyp2j13|Cyp2j8|Cyp2ab1|Cyp4f15|Cyp4f17|Cbr2|Dhps|Entpd5|Ephb3|Ephb6|Epha10|Epha7|Epha4|Ephx1|Esr1|F9|F11|Klkb1|Fbp2|Fmo1|Gad2|Gart|Gch1|Gckr|Gclc|Gnmt|Gsto2|Gstt2|Idh2|Igfbp4|Kynu|Lonp1|Lpin1|Lpin3|Man1a|Man1a2|Mthfd1|Mthfd1l|Nfs1|Nmt2|Npc1l1|Pcx…	Abcc2|Abcc5|Abcc8|Abcc9|Abcc3|Abcc12|Abcc4|Abcd2|Abcd1|Aco2|Acox1|Acox3|Acp2|Adh5|Ahcy|Akr1c21|Akr1c12|Akr1c18|Akr1c14|Akr1c13|Akr1c19|Aldh2|Aldh1b1|Aldh1a2|Aldh1a7|Aldh1a3|Aldh3a1|Aldh3a2|Aldh9a1|Angptl3|Aox1|Aox3|Aox4|Xdh|Ap4b1|Aqp9|Arg1|Arg2|Arpp19|Asl|Atoh8|Atp2a2|Atp2a1|Atp2a3|Bcat1|Bphl|Car2|Casp6|Cat|Cda|Cfb|C2|Cndp2|Cndp1|Comt|Crot|Mptx2|Apcs|Csad|Gadl1|Cyb5a|Cyp1a1|Cyp1a2|Cyp26a1|Cyp2c37…

## Sheet: TOTO-postRx.vs.c1_DEGs
gene_id	gene_name	basepairs	gene_type	baseMean	log2FoldChange	lfcSE	stat	pvalue	padj	c1_mean	TOTO-postRx_mean	eigenvalue	eigengene_value	CML_contribution
ENSMUSG00000000031.17	H19	2615	lncRNA	5.23838	3.73257	1.06784	3.49544	0.00047328	0.00477528	0.608106	8.24805	0.00276922	-0.00276922	Anti
ENSMUSG00000000215.12	Ins2	64726	protein_coding	10.3377	-10.9782	0.693018	-15.8412	1.61711e-56	3.25345e-52	26.1001	0.0921167	7.74852e-05	7.74852e-05	Pro
ENSMUSG00000003617.17	Cp	52092	protein_coding	12.2493	2.69564	0.545016	4.94599	7.57592e-07	3.92835e-05	2.09215	18.8515	0.000658835	-0.000658835	Anti
ENSMUSG00000013338.17	Fer1l4	33809	protein_coding	3.47785	2.1662	0.678455	3.19284	0.0014088	0.0104976	0.806829	5.21401	0.00536039	-0.00536039	Anti
ENSMUSG00000016529.6	Il10	5130	protein_coding	2.35059	3.88536	1.30721	2.97225	0.00295623	0.0182219	0.0728374	3.83113	-0.00391236	0.00391236	Pro
ENSMUSG00000018593.14	Sparc	28684	protein_coding	37.0195	3.66522	0.877071	4.17893	2.92886e-05	0.00063361	2.16146	59.6772	-0.0105528	0.0105528	Pro
ENSMUSG00000020241.14	Col6a2	27869	protein_coding	8.55509	2.8266	0.884222	3.19671	0.00139006	0.0103993	0.48198	13.8026	-0.000380757	0.000380757	Pro
ENSMUSG00000020905.12	Usp43	67631	protein_coding	1.31556	2.31482	0.79195	2.92293	0.0034675	0.0205245	0.249665	2.0084	-0.00252968	0.00252968	Pro
ENSMUSG00000020911.15	Krt19	7856	protein_coding	133.397	2.32211	0.571815	4.06094	4.88749e-05	0.000900471	36.5122	196.372	0.00302384	-0.00302384	Anti
ENSMUSG00000021362.8	Gcm2	9609	protein_coding	5.64813	2.17715	0.396191	5.49521	3.90251e-08	3.60159e-06	1.94922	8.05242	-0.00976333	0.00976333	Pro
ENSMUSG00000021795.11	Sftpd	12936	protein_coding	5.97261	4.03934	1.6006	2.52365	0.0116145	0.0496328	0	9.8548	-0.000463427	0.000463427	Pro
ENSMUSG00000022057.9	Adamdec1	18716	protein_coding	34.5664	2.36607	0.419747	5.6369	1.7314e-08	1.83337e-06	8.30775	51.6345	-0.0122627	0.0122627	Pro
ENSMUSG00000022340.16	Sybu	116208	protein_coding	3.49238	2.43237	0.664767	3.65899	0.000253215	0.00300911	0.338746	5.54225	-0.00617333	0.00617333	Pro
ENSMUSG00000024044.20	Epb41l3	214307	protein_coding	3.51778	2.17416	0.60197	3.61174	0.000304153	0.00343972	0.791646	5.28976	-0.000526641	0.000526641	Pro
ENSMUSG00000026185.9	Igfbp5	16953	protein_coding	8.01856	2.69874	0.772655	3.49282	0.00047795	0.00480857	1.1834	12.4614	-0.0105595	0.0105595	Pro
ENSMUSG00000026835.16	Fcnb	8508	protein_coding	3.14399	2.28648	0.625487	3.65551	0.00025667	0.00303941	0.829707	4.64827	-0.026672	0.026672	Pro
ENSMUSG00000027225.8	Duoxa2	3986	protein_coding	37.7899	3.28962	0.613024	5.36622	8.04046e-08	6.44486e-06	2.32342	60.8431	-0.00310891	0.00310891	Pro
ENSMUSG00000027750.17	Postn	29929	protein_coding	11.6724	3.56119	1.19313	2.98474	0.0028382	0.0176349	0.30391	19.062	-0.00594225	0.00594225	Pro
ENSMUSG00000029675.13	Eln	44731	protein_coding	18.007	5.12906	1.22238	4.19597	2.71707e-05	0.000600052	0.418071	29.4398	0.00124428	-0.00124428	Anti
ENSMUSG00000029710.16	Ephb4	28561	protein_coding	1.7614	2.53644	0.895221	2.83331	0.00460684	0.0253307	0.392887	2.65093	-0.00690652	0.00690652	Pro
ENSMUSG00000029816.11	Gpnmb	34384	protein_coding	31.6559	2.38985	0.584444	4.0891	4.33058e-05	0.000825847	5.26173	48.8121	-0.010127	0.010127	Pro
ENSMUSG00000029868.15	Trpv6	15782	protein_coding	2.19394	2.87182	1.10798	2.59193	0.00954379	0.0429177	0.238977	3.46467	-0.0026387	0.0026387	Pro
ENSMUSG00000030268.18	Bcat1	82350	protein_coding	1.78926	2.27261	0.776044	2.92845	0.00340652	0.0202469	0.660053	2.52324	-0.0115841	0.0115841	Pro
ENSMUSG00000030518.18	Fam189a1	400480	protein_coding	3.56324	2.14769	0.842978	2.54774	0.0108423	0.0471156	1.15587	5.12802	0.00579597	-0.00579597	Anti
ENSMUSG00000031375.18	Bgn	12332	protein_coding	13.2656	2.84244	0.845198	3.36305	0.000770866	0.00671679	0.882112	21.3149	-0.0114203	0.0114203	Pro
ENSMUSG00000031740.9	Mmp2	26130	protein_coding	6.10344	2.48171	0.87653	2.83129	0.00463607	0.0254467	0.436421	9.78701	-0.0124402	0.0124402	Pro
ENSMUSG00000032484.9	Ngp	3266	protein_coding	603.173	4.37913	0.760486	5.75833	8.49482e-09	1.08155e-06	45.9992	965.335	-0.0250349	0.0250349	Pro
ENSMUSG00000032496.8	Ltf	23497	protein_coding	2285.79	2.61308	0.602318	4.33838	1.4354e-05	0.000362615	415.795	3501.28	-0.0142767	0.0142767	Pro
ENSMUSG00000032702.17	Kank1	197522	protein_coding	2.22307	2.55281	0.778469	3.27927	0.00104077	0.00847053	0.148686	3.57141	-0.00536759	0.00536759	Pro
ENSMUSG00000033227.8	Wnt6	13431	protein_coding	16.5022	2.75974	0.613291	4.4999	6.7987e-06	0.000203726	3.54439	24.9248	0.00973556	-0.00973556	Anti
ENSMUSG00000034437.9	Gm9761	492	processed_pseudogene	18.8512	3.90351	1.26839	3.07753	0.00208721	0.0141104	2.23395	29.6525	-0.01747	0.01747	Pro
ENSMUSG00000035557.10	Krt17	4813	protein_coding	21.9543	2.6079	0.77103	3.38236	0.000718668	0.00639208	2.04895	34.8928	0.000384326	-0.000384326	Anti
ENSMUSG00000035804.6	Ins1	1180	protein_coding	5.30313	-24.8866	3.10794	-8.00743	1.17135e-15	1.57109e-12	13.4618	0	-0.00219199	-0.00219199	Anti
ENSMUSG00000036298.11	Slc2a13	305566	protein_coding	2.08169	2.34334	0.627882	3.73214	0.000189857	0.00244698	0.49605	3.11236	-0.00555174	0.00555174	Pro
ENSMUSG00000036887.6	C1qa	2887	protein_coding	6.00559	3.52943	0.729838	4.83591	1.32536e-06	6.20116e-05	0.655511	9.48314	-0.0223359	0.0223359	Pro
ENSMUSG00000036896.6	C1qc	3262	protein_coding	9.17511	3.0055	0.716672	4.19369	2.74454e-05	0.00060479	1.5416	14.1369	-0.0212549	0.0212549	Pro
ENSMUSG00000037974.17	Muc5ac	30260	protein_coding	76.5009	2.30591	0.912998	2.52564	0.0115487	0.0494147	15.3699	116.236	0.00335261	-0.00335261	Anti
ENSMUSG00000038067.3	Csf3	2367	protein_coding	2.28868	-2.09833	0.678937	-3.09061	0.00199746	0.0136505	3.76636	1.32819	0.00823593	0.00823593	Pro
ENSMUSG00000038242.13	Aox4	58201	protein_coding	2.20037	2.15258	0.64553	3.33459	0.000854261	0.00727333	0.746199	3.14558	-0.014366	0.014366	Pro
ENSMUSG00000039246.9	Lyplal1	29580	protein_coding	1.19699	2.48511	0.705794	3.52102	0.000429898	0.00444456	0.223548	1.82973	-0.0116672	0.0116672	Pro
ENSMUSG00000039405.8	Prss23	19405	protein_coding	97.8304	2.04158	0.402391	5.07362	3.90328e-07	2.26402e-05	19.0356	149.047	0.00281319	-0.00281319	Anti
ENSMUSG00000040264.11	Gbp2b	24333	protein_coding	2.54669	2.09602	0.562982	3.72306	0.000196823	0.00251103	1.02315	3.53699	-0.0214774	0.0214774	Pro
ENSMUSG00000040938.17	Slc16a11	3666	protein_coding	71.2498	2.13936	0.485862	4.40323	1.06653e-05	0.000290898	20.4023	104.301	0.00243222	-0.00243222	Anti
ENSMUSG00000041324.15	Inhba	19771	protein_coding	6.56078	2.06647	0.719965	2.87024	0.00410164	0.0232415	1.45341	9.88058	-0.0252845	0.0252845	Pro
ENSMUSG00000042834.16	Nrep	27011	protein_coding	2.78922	2.53063	0.711098	3.55877	0.000372592	0.00400782	0.449518	4.31003	-0.00812883	0.00812883	Pro
ENSMUSG00000043029.3	Trpv3	32976	protein_coding	4.0135	2.35121	0.60766	3.86928	0.000109158	0.00162198	0.705827	6.16349	-0.00562008	0.00562008	Pro
ENSMUSG00000043333.13	Rhbdl2	42031	protein_coding	8.21381	2.12305	0.602175	3.52563	0.000422475	0.00439492	1.6388	12.4876	-0.00293653	0.00293653	Pro
ENSMUSG00000043430.6	Psapl1	2548	protein_coding	4.46741	3.46698	1.27953	2.70958	0.00673689	0.033417	0.733652	6.89435	0.00351356	-0.00351356	Anti
ENSMUSG00000044309.9	Apol7c	8465	protein_coding	2.34408	2.40873	0.790506	3.04707	0.00231084	0.0151884	0.63147	3.45728	-0.0175001	0.0175001	Pro
ENSMUSG00000044393.16	Dsg2	46448	protein_coding	7.69713	2.05536	0.472597	4.34907	1.36716e-05	0.000349059	1.91313	11.4567	-0.00734171	0.00734171	Pro
ENSMUSG00000045095.17	Magi1	608463	protein_coding	6.04782	2.219	0.674872	3.28802	0.00100893	0.00828316	1.61861	8.92681	-0.00353879	0.00353879	Pro
ENSMUSG00000045545.9	Krt14	4387	protein_coding	31.3988	2.79218	1.09534	2.54914	0.010799	0.0469862	3.08835	49.8006	0.00448985	-0.00448985	Anti
ENSMUSG00000046523.6	Kctd4	11198	protein_coding	4.41896	2.02243	0.7674	2.63542	0.00840321	0.0392807	0.676139	6.85179	-0.00207842	0.00207842	Pro
ENSMUSG00000048699.5	Krt90	10595	protein_coding	12.607	2.63511	0.663587	3.97102	7.15657e-05	0.00119093	1.30917	19.9506	-0.000782672	0.000782672	Pro
ENSMUSG00000052504.8	Epha3	320642	protein_coding	1.83454	2.50079	0.707886	3.53275	0.000411261	0.00431585	0.362499	2.79137	-0.00087629	0.00087629	Pro
ENSMUSG00000052631.16	Sh2d6	8067	protein_coding	5.34211	2.13665	0.462855	4.61624	3.90753e-06	0.00013744	1.52069	7.82603	-0.00423445	0.00423445	Pro
ENSMUSG00000052974.9	Cyp2f2	13752	protein_coding	8.14072	2.26704	0.744776	3.04392	0.00233516	0.0153033	1.4395	12.4965	0.00553692	-0.00553692	Anti
ENSMUSG00000054537.9	Tmprss11e	40630	protein_coding	2.93298	2.16095	0.664932	3.24987	0.00115456	0.00911819	0.505845	4.51063	-0.00313555	0.00313555	Pro
ENSMUSG00000056399.3	Prss34	1772	protein_coding	60.0471	2.52562	0.595479	4.24133	2.22202e-05	0.000510911	14.4529	89.6833	-0.0147881	0.0147881	Pro
ENSMUSG00000058625.7	Gm17383	1355	processed_pseudogene	1.20329	-2.37773	0.842606	-2.82187	0.00477445	0.0259506	2.14868	0.588784	-0.0125832	-0.0125832	Anti
ENSMUSG00000058626.17	Capn11	29122	protein_coding	21.9578	4.48419	1.22903	3.64855	0.000263726	0.00310832	1.2298	35.4311	-0.000857076	0.000857076	Pro
ENSMUSG00000062170.13	Fmr1nb	42729	protein_coding	2.77484	-3.71612	0.716776	-5.18449	2.16602e-07	1.4103e-05	5.32948	1.11432	0.00350462	0.00350462	Pro
ENSMUSG00000063011.8	Msln	5766	protein_coding	3.09898	3.10286	0.722572	4.29419	1.75334e-05	0.000423475	0.512553	4.78015	-0.00665317	0.00665317	Pro
ENSMUSG00000064352.1	mt-Ts1	69	Mt_tRNA	1.85985	-3.22086	0.620133	-5.19383	2.06016e-07	1.37702e-05	3.85751	0.561378	0.00485013	0.00485013	Pro
ENSMUSG00000064968.3	Snord47	77	snoRNA	1.67334	-3.38469	0.785184	-4.3107	1.62739e-05	0.000398799	2.79652	0.94327	-0.012024	-0.012024	Anti
ENSMUSG00000066714.7	Gm8062	444	processed_pseudogene	1.28401	-2.0029	0.660173	-3.03389	0.00241419	0.0156752	2.43993	0.532667	0.0163683	0.0163683	Pro
ENSMUSG00000068243.7	Gm7079	171	processed_pseudogene	1.43695	-2.11568	0.655049	-3.2298	0.00123875	0.00955098	2.6358	0.657704	0.0184174	0.0184174	Pro
ENSMUSG00000068452.9	Duox2	19203	protein_coding	31.3098	2.0716	0.527604	3.92644	8.62139e-05	0.00136578	5.77933	47.9047	0.00080388	-0.00080388	Anti
ENSMUSG00000069302.6	H2ac12	405	protein_coding	2.77221	3.74462	1.43718	2.60553	0.00917318	0.0416791	0.223028	4.42917	-0.0339718	0.0339718	Pro
ENSMUSG00000069743.6	Zfp820	28888	protein_coding	2.37688	-2.02652	0.515024	-3.9348	8.32666e-05	0.00133379	4.50758	0.991926	0.00480485	0.00480485	Pro
ENSMUSG00000069873.5	4930438A08Rik	19491	protein_coding	9.94564	3.11964	0.658906	4.73458	2.1951e-06	9.16923e-05	1.48436	15.4455	-0.0251526	0.0251526	Pro
ENSMUSG00000070867.5	Trabd2b	208375	protein_coding	7.647	2.8203	0.385214	7.3214	2.45393e-13	1.5926e-10	1.74323	11.4844	-0.00888387	0.00888387	Pro
ENSMUSG00000071311.3	Gpr31b	1283	protein_coding	1.39196	2.91111	0.876666	3.32066	0.000898041	0.00757873	0.284245	2.11198	-0.0183938	0.0183938	Pro
ENSMUSG00000072875.3	Gpr27	2388	protein_coding	3.3617	2.66101	1.03221	2.57799	0.00993782	0.0441464	0.661681	5.11671	-0.0346486	0.0346486	Pro
ENSMUSG00000072940.6	Gm10443	210	processed_pseudogene	2.36374	-23.7854	3.10797	-7.65301	1.96325e-14	1.74585e-11	6.00027	0	0.00681261	0.00681261	Pro
ENSMUSG00000074483.3	Bglap	964	protein_coding	2.70094	2.94404	1.08611	2.71062	0.00671571	0.0333531	0.425096	4.18025	0.000787644	-0.000787644	Anti
ENSMUSG00000078173.4	Lenep	1806	protein_coding	1.81118	-23.5417	3.10799	-7.57458	3.603e-14	2.78803e-11	4.59761	1.49397	0.00353294	0.00353294	Pro
ENSMUSG00000080365.3	Gm25776	143	snoRNA	45.8176	-2.65959	0.304426	-8.73641	2.40638e-18	1.21035e-14	87.0282	19.0307	-0.00143518	-0.00143518	Anti
ENSMUSG00000081239.4	Gm11836	441	processed_pseudogene	1.12946	-2.32062	0.690563	-3.36048	0.000778081	0.006765	2.17115	0.452355	-0.0109054	-0.0109054	Anti
ENSMUSG00000081251.2	Gm12164	551	processed_pseudogene	1.62996	-2.47447	0.787481	-3.14226	0.00167649	0.0119523	3.265	0.567188	-0.00644616	-0.00644616	Anti
ENSMUSG00000082424.5	Gm13292	1000	processed_pseudogene	2.16806	3.79275	1.37181	2.76478	0.00569613	0.0295896	0	3.57731	-0.0216833	0.0216833	Pro
ENSMUSG00000082645.4	Gm15481	539	processed_pseudogene	1.65681	-2.09125	0.699004	-2.99175	0.0027738	0.0173311	3.14932	0.686672	0.0155162	0.0155162	Pro
ENSMUSG00000083118.2	Gm11609	1343	processed_pseudogene	2.59834	-2.16098	0.448944	-4.81346	1.48338e-06	6.76739e-05	4.92969	1.08296	0.0138507	0.0138507	Pro
ENSMUSG00000083365.2	Gm12895	226	processed_pseudogene	2227.28	-3.44408	1.1241	-3.06386	0.002185	0.0145853	4937.47	465.646	-0.00588566	-0.00588566	Anti
ENSMUSG00000083833.5	Gm13841	483	processed_pseudogene	1.51485	-2.63739	0.833904	-3.16271	0.0015631	0.0113652	3.27585	0.370196	-0.00252072	-0.00252072	Anti
ENSMUSG00000083863.2	Gm13341	672	unprocessed_pseudogene	2.61886	-2.07674	0.41545	-4.99879	5.76924e-07	3.14557e-05	4.78927	1.2081	-0.00438921	-0.00438921	Anti
ENSMUSG00000085109.2	Gm15356	3355	lncRNA	2.2695	-2.2183	0.529893	-4.18633	2.83503e-05	0.000618868	4.35619	0.913158	0.010574	0.010574	Pro
ENSMUSG00000085917.2	Gm15899	238	processed_pseudogene	12.0295	-6.87709	1.61497	-4.25834	2.05947e-05	0.000478458	28.1841	1.52894	0.00450229	0.00450229	Pro
ENSMUSG00000085931.2	Gm12648	336013	lncRNA	3.85754	2.77181	0.747192	3.70964	0.000207555	0.00260939	0.81788	5.83331	-0.00862375	0.00862375	Pro
ENSMUSG00000086231.2	Rapgef4os3	4011	lncRNA	1.23132	-2.78636	0.776512	-3.58831	0.000332832	0.00369505	2.49011	0.413106	0.00914446	0.00914446	Pro
ENSMUSG00000087642.4	Ighe	3989	IG_C_gene	1.90466	3.33558	0.992879	3.3595	0.000780826	0.00678008	0.152626	3.04347	-0.0138154	0.0138154	Pro
ENSMUSG00000090362.3	Vmn2r79	48827	protein_coding	1.44637	-2.55384	0.717347	-3.56012	0.000370682	0.00399451	2.73978	0.605653	-0.00119149	-0.00119149	Anti
ENSMUSG00000094103.3	Fam177a2	17577	protein_coding	9.11729	-26.0802	3.10793	-8.39151	4.79926e-17	1.20695e-13	23.1439	0	0.000176512	0.000176512	Pro
ENSMUSG00000094439.2	Gm21969	59506	protein_coding	2.50404	-2.09207	0.710392	-2.94496	0.00322999	0.0194564	3.70325	1.72456	0.00395237	0.00395237	Pro
ENSMUSG00000096519.2	Gm10721	1205	protein_coding	1.66795	-2.61172	0.545766	-4.78541	1.70636e-06	7.5451e-05	3.31092	6.16874	-0.00314388	-0.00314388	Anti
ENSMUSG00000098975.8	Gm27177	101123	lncRNA	311.327	-5.62555	1.58664	-3.54557	0.000391771	0.00414845	763.046	17.7091	0.0100761	0.0100761	Pro
ENSMUSG00000100147.3	1700047M11Rik	15336	lncRNA	8.04305	2.4752	0.638886	3.87424	0.00010696	0.00160114	2.11489	11.8964	-0.0212716	0.0212716	Pro
ENSMUSG00000100426.2	Gm4208	11016	lncRNA	1.82006	2.10793	0.692755	3.04282	0.00234373	0.0153371	0.518698	2.66595	0.00459772	-0.00459772	Anti
ENSMUSG00000100552.2	Gm29019	5106	lncRNA	1.93476	-2.03274	0.66571	-3.0535	0.00226189	0.0149448	3.3351	1.02454	-0.00872174	-0.00872174	Anti
ENSMUSG00000101878.2	Gm8203	387	processed_pseudogene	77.6548	2.66818	0.894124	2.98413	0.00284384	0.0176488	20.8008	114.61	-0.0115308	0.0115308	Pro
ENSMUSG00000102880.2	4930517J16Rik	1568	TEC	1.17494	-2.58823	0.725264	-3.56867	0.000358799	0.00389357	2.16811	0.529384	0.009136	0.009136	Pro
ENSMUSG00000104222.2	Gm7292	2527	lncRNA	1.22174	-2.2925	0.806085	-2.84399	0.00445521	0.0246994	2.12183	133.689	-0.00802187	-0.00802187	Anti
ENSMUSG00000104869.2	Gm42544	3242	TEC	1.5683	-3.06169	0.806896	-3.7944	0.000147999	0.00204224	3.59559	0.250556	0.00966772	0.00966772	Pro
ENSMUSG00000105814.3	Mir703	109	miRNA	1.79118	-3.24453	0.63407	-5.11699	3.10453e-07	1.89848e-05	4.01285	0.3471	-0.00280141	-0.00280141	Anti
ENSMUSG00000106133.2	Gm3724	349	processed_pseudogene	2.88127	-2.46796	0.610266	-4.04408	5.25296e-05	0.00094872	5.75913	1.01067	0.00388339	0.00388339	Pro
ENSMUSG00000108506.2	Gm44705	339	processed_pseudogene	1.80678	-2.06359	0.654394	-3.15344	0.00161358	0.0116066	3.43303	0.749707	-0.00834566	-0.00834566	Anti
ENSMUSG00000108849.2	Gm35147	4650	lncRNA	3.01038	2.38498	0.83432	2.85859	0.00425529	0.0238408	0.741872	4.48492	-0.00985655	0.00985655	Pro
ENSMUSG00000109781.2	Gm45509	1229	lncRNA	2.00861	-2.17667	0.573309	-3.79669	0.000146643	0.0020305	3.60318	0.97213	0.00583073	0.00583073	Pro
ENSMUSG00000110276.2	Gm45330	8348	lncRNA	2.13186	-2.37133	0.799031	-2.96776	0.00299976	0.0184014	4.03211	0.896703	0.0030081	0.0030081	Pro
ENSMUSG00000111027.2	Gm2981	694	processed_pseudogene	26.8005	3.92053	1.22901	3.18999	0.00142277	0.0105744	3.33381	42.0538	-0.0209069	0.0209069	Pro
ENSMUSG00000111971.2	Gm48678	60549	lncRNA	1.36645	-2.06094	0.587959	-3.50525	0.000456187	0.00464203	2.50634	0.625527	0.00362369	0.00362369	Pro
ENSMUSG00000112594.2	Gm48333	266	processed_pseudogene	1.2551	-2.52877	0.847939	-2.98225	0.00286135	0.0177459	2.28317	0.586862	0.0120944	0.0120944	Pro
ENSMUSG00000114851.2	Gm46409	40258	lncRNA	1.61106	2.49617	0.986836	2.52947	0.0114236	0.0490567	0.304196	2.46052	-0.010936	0.010936	Pro
ENSMUSG00000116016.2	Gm49496	110719	protein_coding	95.3103	2.48529	0.899781	2.7621	0.00574311	0.0297491	25.0389	140.987	-0.0103618	0.0103618	Pro
ENSMUSG00000117763.2	9830166K06Rik	11537	lncRNA	2.90009	3.08639	0.962091	3.208	0.00133661	0.0101209	0.381199	4.53737	-0.0222474	0.0222474	Pro
ENSMUSG00000119262.1	Snord3b1	215	snoRNA	13.6913	-26.1651	3.10792	-8.41884	3.80242e-17	1.09287e-13	34.7548	0	-0.00253698	-0.00253698	Anti
ENSMUSG00000119286.1	Rnu5g	116	snRNA	4.72889	-2.85335	0.580093	-4.91878	8.70862e-07	4.39011e-05	9.1704	1.84191	-0.00362391	-0.00362391	Anti
ENSMUSG00000119640.1	Gm24871	116	snRNA	2.79825	-4.63816	0.809299	-5.73108	9.97925e-09	1.2168e-06	6.3602	0.482987	-0.00651158	-0.00651158	Anti
ENSMUSG00002075660.1	ENSMUSG00002075660	70	miRNA	1.78477	3.11159	1.08845	2.85874	0.00425332	0.0238363	0.180582	2.8275	0.0047126	-0.0047126	Anti
ENSMUSG00002076329.1	ENSMUSG00002076329	144	miRNA	1.11394	2.33992	0.871496	2.68495	0.00725402	0.0351587	0.267414	1.66419	0.00485898	-0.00485898	Anti
HSA_BCR_gene	HSA_BCR_gene	6783	transgene	20.6147	2.37942	0.419385	5.67359	1.39833e-08	1.57168e-06	6.48903	29.7963	-0.0312466	0.0312466	Pro

## Sheet: TOTO-postRx.vs.c1_GSEA
pathway	pval	padj	log2err	ES	NES	size	leadingEdge	leadingEdge.CML_contribution	leadingEdge.pro-CML_cont	leadingEdge.anti-CML_cont	leadingEdge.pro-CML_gene_count	leadingEdge.anti-CML_gene_count	leadingEdge.pro-CML_genes	leadingEdge.anti-CML_genes	fullHallmark.CML_contribution	fullHallmark.pro-CML_cont	fullHallmark.anti-CML_cont	fullHallmark.pro-CML_gene_count	fullHallmark.anti-CML_gene_count	fullHallmark.pro-CML_genes	fullHallmark.anti-CML_genes
HALLMARK_EPITHELIAL_MESENCHYMAL_TRANSITION	9.69864e-22	4.84932e-20	1.20398	0.628415	2.81412	201	Eln|Sparc|Col1a1|Postn|Col5a2|Col16a1|Col6a3|Bgn|Col6a2|Col3a1|Mmp2|Dcn|Tnc|Col1a2|Inhba|Dpysl3|Col5a3|Fbn1|Mmp14|Fbn2|Mfap5|Pcolce|Lox|Fermt2|Lum|Gpx7|Col4a1|Igfbp3|Ccn1|Serpinh1|Dab2|Col12a1|Col11a1|Pdgfrb|Anpep|Col5a1|Thbs2|Col4a2|Slit2|Cadm1|Nnmt|Tgm2|Spp1|Prrx1|Fbln2|Nt5e|Cxcl1|Mgp|Fstl1|Lrp1|Lama3|Lamc2|Bmp1|Tpm2|Plod3|Oxtr|Igfbp2|Fstl3|Capg|Col7a1|Fn1|Scg2|Comp|Jun|Sdc4|Itga5|Fzd8|Snai2|Ni…	-0.0046181	0.00312927	-0.00648816	14	58	Eln|Col5a2|Col6a3|Tnc|Col5a3|Pcolce|Lum|Ccn1|Col12a1|Slit2|Prrx1|Col7a1|Sdc4|Slit3	Sparc|Col1a1|Postn|Col16a1|Bgn|Col6a2|Col3a1|Mmp2|Dcn|Col1a2|Inhba|Dpysl3|Fbn1|Mmp14|Fbn2|Mfap5|Lox|Fermt2|Gpx7|Col4a1|Igfbp3|Serpinh1|Dab2|Col11a1|Pdgfrb|Anpep|Col5a1|Thbs2|Col4a2|Cadm1|Nnmt|Tgm2|Spp1|Fbln2|Nt5e|Cxcl1|Mgp|Fstl1|Lrp1|Lama3|Lamc2|Bmp1|Tpm2|Plod3|Oxtr|Igfbp2|Fstl3|Capg|Fn1|Scg2|Comp|Jun|Itga5|Fzd8|Snai2|Nid2|Htra1|Serpine1	-0.00307017	0.00242194	-0.00524279	78	200	Adam12|Tll2|Ccn1|Cdh4|Col5a3|Col11a2|Col12a1|Col14a1|Col2a1|Col5a2|Wdr33|Col6a1|Col6a3|Col6a5|Col8a2|Colgalt1|Colgalt2|Thbs4|Thbs3|Crlf1|Cthrc1|Cxcl3|Cxcl12|Macf1|Ecm2|Fbln5|Eln|Eno2|Eno3|Fap|Dpp4|Fermt1|Flnb|Fzd5|Gem|Igfbp4|Itga8|Itgb6|Itgb7|Lama1|Ntn1|Loxl2|Lrp6|Lum|Matn2|Mcm7|Mmp1a|Mmp15|Mmp3|Msx1|Msx2|Ntm|Pcolce|Plod2|Pmp22|Prrx1|Prrx2|Try5|Pthlh|Pvr|Sdc1|Sdc4|Sfrp1|Sfrp5|Sfrp4|Sgcb|Sgcg|Slc6…	Acta2|Actg2|Acta1|Actc1|Actb|Actg1|Adam19|Anpep|Aplp1|Areg|Bdnf|Bgn|Bmp1|Tll1|Cadm1|Cald1|Calu|Cap2|Capg|Ccn2|Cd44|Cd59b|Cd59a|Cdh2|Cdh1|Cdh3|Col11a1|Col16a1|Col1a1|Col1a2|Col3a1|Col4a1|Col4a3|Col4a6|Col4a2|Col5a1|Col6a2|Col6a4|Col6a6|Cercam|Comp|Thbs1|Thbs2|Copa|Copb2|Cxcl1|Cxcl2|Cxcl15|Cxcl5|Dcn|Dkk1|Dst|Dsp|Plec|Ecm1|Efemp2|Emp3|Eno1b|Eno1|Fas|Tnfrsf23|Fbln1|Fbn1|Fbn2|Fermt2|Fermt3|Fgf2|Flna|F…
HALLMARK_ESTROGEN_RESPONSE_EARLY	4.3256e-15	1.0814e-13	0.996986	0.568859	2.60112	197	Sybu|Krt19|Tsku|Prss23|Cldn7|Kazn|Mpped2|Krt13|Elf3|Tff1|Wwc1|Muc1|Gfra1|Cyp26b1|Frk|Mlph|Ret|Krt8|Foxc1|Tpbg|Rapgefl1|Slc7a2|Slc1a1|Ptges|Rhod|P2ry2|Krt18|Zfp185|Tgm2|Krt15|Tmprss3|Myof|Anxa9|Mreg|Akap1|Wfs1|Tjp3|Sult2b1|Pdzk1|Aldh3b1|Rab17|Pex11a|Adcy1|Rps6ka2|Lad1|Cish|Tiam1|Kcnk5|Olfm1|Car12|Nbl1|Klf4|Klf10|Stc2|Hes1|Hr|Bhlhe40|Rrp12|Scarb1|Abat|Fos|Hspb8|Sec14l2|Cxcl12|Rara|Rab31	-0.00264761	0.00256556	-0.00460255	18	48	Krt19|Prss23|Mpped2|Krt13|Elf3|Frk|Krt8|Foxc1|Rapgefl1|Slc1a1|Rhod|Zfp185|Krt15|Tjp3|Kcnk5|Car12|Hes1|Cxcl12	Sybu|Tsku|Cldn7|Kazn|Tff1|Wwc1|Muc1|Gfra1|Cyp26b1|Mlph|Ret|Tpbg|Slc7a2|Ptges|P2ry2|Krt18|Tgm2|Tmprss3|Myof|Anxa9|Mreg|Akap1|Wfs1|Sult2b1|Pdzk1|Aldh3b1|Rab17|Pex11a|Adcy1|Rps6ka2|Lad1|Cish|Tiam1|Olfm1|Nbl1|Klf4|Klf10|Stc2|Hr|Bhlhe40|Rrp12|Scarb1|Abat|Fos|Hspb8|Sec14l2|Rara|Rab31	-0.00157922	0.00261859	-0.0040853	97	165	Ablim1|Ablim2|Adcy7|Adcy3|Aff1|Aldh3b2|Ar|Asb13|Bcl11b|Bcl11a|Bcl2|Blvrb|Car12|Calcrl|Ccn5|Celsr1|Celsr2|Cxcl12|Cyp26c1|Dhcr7|Egr3|Elf1|Elf3|Fam102a|Farp2|Fasn|Fcmr|Fkbp4|Foxc1|Foxc2|Frk|Igfbp4|Inpp5f|Isg20l2|Aen|Isg20|Kcnk5|Kdm4b|Klk10|Krt13|Krt15|Krt19|Krt8|Med13l|Med13|Med24|Mpped2|Myb|Mybbp1a|Mybl1|Bmyc|Otof|Fer1l4|Fer1l5|Nadsyn1|Nav2|Ncor2|Npy1r|Nrip1|Olfml3|Ovol2|Pdlim3|Pgr|Plaat3|Prss23|Ra…	Abhd2|Ablim3|Adcy1|Adcy8|Adcy6|Adcy5|Adcy4|Adcy2|Add3|Add1|Add2|Akap1|Aldh3b1|Aldh3b3|Anxa9|Aqp3|Areg|Arl3|B4galt1|Bag1|Cant1|Ccnd1|Ccnd2|Ccnd3|Cd44|Celsr3|Chpt1|Cept1|Cldn7|Clic3|Cyp26b1|Deptor|Dhrs2|Dhrs4|Dhrs3|Dlc1|Stard13|Stard8|Dynlt3|Elovl2|Elovl5|Endod1|Farp1|Fdft1|Fhl2|Fkbp5|Fos|Gab2|Gfra1|Gja1|Gja6|Gla|Greb1|Greb1l|Hr|Hspb8|Igf1r|Insrr|Insr|Inhbb|Inhba|Itpk1|Jak2|Tyk2|Jak1|Jak3|Kazn|Klf1…
HALLMARK_INFLAMMATORY_RESPONSE	3.88917e-11	6.48195e-10	0.851339	0.509749	2.31131	199	Il10|Marco|Has2|Il12b|Inhba|Ffar2|Tnfsf15|Mmp14|Best1|Osmr|Pdpn|Tpbg|Cxcl10|Rgs16|Sphk1|Slc7a2|P2ry2|Hbegf|Hpn|Slc4a4|Itgb8|Ccl17|Gpc3|Scarf1|Il1a|Edn1|Aplnr|Hrh1|Adora2b|Slc31a2|Adgre1|Ccrl2|Tnfrsf1b|Ldlr|Nod2|Chst2|Cybb|Fpr1|Tlr2|Sgms2|Bst2|Axl|Cd14|Irf1|Icam1|P2rx7|Met|Ebi3|Osm|Gna15|Tapbp|Ly6e|Itga5|Serpine1|Scn1b|Sema4d|C5ar1|Ahr|Csf1|Prok2|Cmklr1|Ptgir|Il10ra|Cxcl9|Ptger4|Ptafr|Slc1a2|Mefv|…	-0.00516633	0.00258631	-0.00652828	13	74	Osmr|Cxcl10|Itgb8|Aplnr|Hrh1|Axl|Il10ra|Ptger4|Cd40|Irak2|Lamp3|Slc11a2|Slc7a1	Il10|Marco|Has2|Il12b|Inhba|Ffar2|Tnfsf15|Mmp14|Best1|Pdpn|Tpbg|Rgs16|Sphk1|Slc7a2|P2ry2|Hbegf|Hpn|Slc4a4|Ccl17|Gpc3|Scarf1|Il1a|Edn1|Adora2b|Slc31a2|Adgre1|Ccrl2|Tnfrsf1b|Ldlr|Nod2|Chst2|Cybb|Fpr1|Tlr2|Sgms2|Bst2|Cd14|Irf1|Icam1|P2rx7|Met|Ebi3|Osm|Gna15|Tapbp|Ly6e|Itga5|Serpine1|Scn1b|Sema4d|C5ar1|Ahr|Csf1|Prok2|Cmklr1|Ptgir|Cxcl9|Ptafr|Slc1a2|Mefv|Il18|Rhog|Nlrp3|Plaur|Rela|Ccl5|Acvr1b|Nfkbia|C…	-0.00321818	0.00283287	-0.00559611	77	200	Abca1|Abca17|Acvr1c|Adm|Adora2a|Gm9774|Aplnr|Axl|Tyro3|Bdkrb1|Calcrl|Ccl11|Ccl20|Ccr7|Cd40|Cd48|Cd55b|Cd55|Cd69|Csf3|Cxcl10|Nox1|Eif2ak2|Ereg|Fpr-rs4|Fzd5|Gch1|Gpr132|Gpr183|Has3|Icosl|Ifnar1|Il10ra|Il2rb|Irf7|Itga8|Itgb6|Itgb7|Itgb8|Kcna2|Kcna4|Kcna6|Lck|Blk|Lta|Mmp15|Bmyc|Ndp|Nfkb1|P2rx4|Pcdh20|Pde4b|Pde4c|Pde4a|Ptprf|Ptprs|Pvr|Rasgrp1|Rasgrp3|Ripk2|Rnf144b|Ros1|Scarf2|Slc11a2|Slc28a2|Slc28a2b|…	Abca4|Abca7|Abca13|Abca12|Abca2|Abi1|Abi2|Acvr1b|Tgfbr1|Acvr2a|Acvr2b|Adgre1|Adora2b|Adrm1|Ahr|Aqp9|Atp2a2|Atp2a1|Atp2a3|Atp2b1|Atp2b2|Atp2b3|Atp2b4|Mertk|Best1|Bst2|Btg2|Btg1b|Btg1c|Btg1|C3ar1|C5ar1|C5ar2|Ccl2|Ccl12|Ccl7|Ccl24|Ccl5|Cd70|Cd82|Cd37|Cdkn1a|Clec5a|Cmklr1|Csf1|Csf3r|Cxcl11|Cxcl5|Cxcl15|Cxcl9|Cybb|Ebi3|Edn1|Emp3|F3|Ffar2|Fpr1|Fpr3|Fpr2|Fzd8|Gabbr1|Gna15|Gnai3|Gnai1|Gnai2|Gp1ba|Gpc3|Ha…
HALLMARK_APICAL_JUNCTION	8.64398e-11	1.0805e-09	0.839089	0.517251	2.33207	192	Col16a1|Mmp2|Speg|Cldn7|Fbn1|Col17a1|Fscn1|Pcdh1|Nectin2|Flnc|Nectin4|Itga9|Shroom2|Mpzl1|Alox8|Grb7|Cadm3|Tjp1|Slit2|Egfr|Acta1|Adamts5|Cdh3|Actg2|Actn3|Nectin1|Cldn4|Crb3|Sdc3|Lama3|Cdh1|Lamc2|Bmp1|Adam15|Insig1|Dsc3|Rras|Ctnnd1|Sirpa|Lima1|Atp1a3|Cd274|Cd34|Icam1|Ppp2r2c|Nlgn2|Itgb4|Mvd|Nectin3|Inppl1|Mapk13	-0.0034183	0.00244093	-0.0060968	16	35	Speg|Col17a1|Itga9|Shroom2|Grb7|Cadm3|Slit2|Egfr|Nectin1|Cldn4|Crb3|Sdc3|Dsc3|Ppp2r2c|Nectin3|Inppl1	Col16a1|Mmp2|Cldn7|Fbn1|Fscn1|Pcdh1|Nectin2|Flnc|Nectin4|Mpzl1|Alox8|Tjp1|Acta1|Adamts5|Cdh3|Actg2|Actn3|Lama3|Cdh1|Lamc2|Bmp1|Adam15|Insig1|Rras|Ctnnd1|Sirpa|Lima1|Atp1a3|Cd274|Cd34|Icam1|Nlgn2|Itgb4|Mvd|Mapk13	-0.0015195	0.00273581	-0.00398026	112	198	Actn2|Adamts1|Akt3|Alox12b|Amh|Amigo1|Amigo2|Atp12a|Tll2|Cadm3|Cd209b|Cd209d|Cd209e|Cd209a|Cd209c|Cdh4|Cdk8|Cdsn|Colgalt1|Colgalt2|Cldn19|Cldn4|Cldn5|Cldn8|Cntn1|Cntn2|Cntn3|Col17a1|Col9a1|Crb3|Arvcf|Dhx16|Dhx15|Dhx8|Dhx35|Dmp1|Dsc2|Dsc3|Egfr|Erbb2|Epb41l2|Epb41|Evl|Flnb|Grb7|Icam2|Inppl1|Irs1|Itga10|Itga11|Itga3|Itgb6|Itgb7|Kcnh2|Lama1|Lamb3|Map4k2|Map4k3|Map4k5|Mapk11|Mapk12|Mdk|Myh10|Myh14|Myh…	Acta1|Actg2|Actc1|Acta2|Actb|Actg1|Actn1|Actn4|Actn3|Adam15|Adam23|Adam11|Adam22|Adam9|Adamts5|Adamts4|Adamts8|Adamts9|Adamts15|Adamts20|Akt2|Akt1|Alox8|Aloxe3|Alox5|Arhgef6|Arhgef7|Arpc2|Atp1a3|Atp1a4|Atp1a1|Atp1a2|Atp4a|B4galt1|Baiap2|Bmp1|Tll1|Cap1|Cd209g|Cd274|Cd276|Cd34|Cdh1|Cdh2|Cdh3|Cdk19|Cercam|Cldn14|Cldn15|Cldn13|Cldn3|Cldn7|Cldn17|Cnn2|Cntn4|Cntn5|Col16a1|Crat|Chat|Ctnnd1|Dhx38|Dsc1|Er…
HALLMARK_MYOGENESIS	2.74089e-10	2.74089e-09	0.814036	0.494374	2.26328	196	Sparc|Col1a1|Col6a3|Col6a2|Col3a1|Speg|Cryab|Ephb3|Cdh13|Aebp1|Csrp3|Igfbp3|Wwtr1|Ldb3|Igf1|Hspb2|Sphk1|Cox6a2|Col15a1|Hbegf|Spdef|Col4a2|Acta1|Klf5|Kifc3|Fabp3|Actn3|Plxnb2|Efs|Aplnr|Ncam1|Ppfia4|Pvalb|Eno3|Mapk12|Large1|Gpx3|Fxyd1|Tpm2|Sh3bgr|Myh3|Ryr1|Apod|Cox7a1|Itga7|Myl2|App|Stc2|Itgb4|Bhlhe40|Syngr2|Fdps|Tnni2|Hspb8|Gadd45b|Ache|Tead4|Fkbp1b|Lsp1|Myom2|Gaa|Sspn|Psen2	-0.00384322	0.00303486	-0.00546159	12	51	Col6a3|Speg|Ephb3|Cdh13|Aebp1|Hspb2|Cox6a2|Aplnr|Eno3|Mapk12|Myh3|Sspn	Sparc|Col1a1|Col6a2|Col3a1|Cryab|Csrp3|Igfbp3|Wwtr1|Ldb3|Igf1|Sphk1|Col15a1|Hbegf|Spdef|Col4a2|Acta1|Klf5|Kifc3|Fabp3|Actn3|Plxnb2|Efs|Ncam1|Ppfia4|Pvalb|Large1|Gpx3|Fxyd1|Tpm2|Sh3bgr|Ryr1|Apod|Cox7a1|Itga7|Myl2|App|Stc2|Itgb4|Bhlhe40|Syngr2|Fdps|Tnni2|Hspb8|Gadd45b|Ache|Tead4|Fkbp1b|Lsp1|Myom2|Gaa|Psen2	-0.00273311	0.00229804	-0.00516637	98	206	Ablim1|Ablim2|Actn2|Adam12|Aebp1|Cpxm2|Akt3|Ankrd1|Ankrd23|Aplnr|Cacng1|Cd36|Chrnb1|Chrng|Cnn3|Col2a1|Wdr33|Col6a1|Col6a3|Col6a5|Dapk2|Dapk3|Des|Dmd|Utrn|Drp2|Dmpk|Dtnb|Eno3|Eno2|Egfr|Erbb2|Fabp3-ps1|Fhl4|Foxo4|Hdac7|Hdac9|Hspb2|Ifrd2|Itga3|Itgb6|Itgb7|Kcnh5|Kcnh2|Lama1|Lpin1|Lpin3|Mapk12|Mb|Mef2d|Mybpc2|Myf6|Myh3|Myh8|Myh13|Myh14|Myh10|Myh15|Myl1|Myl4|Myo1c|Myo1e|Myo1a|Myo1b|Myo1h|Myo1g|Myog|Nav…	Ablim3|Ache|Bche|Acsl1|Acsl5|Acsl6|Acta1|Actg2|Actc1|Acta2|Actb|Actg1|Actn4|Actn1|Actn3|Adam19|Cpxm1|Agl|Agrn|Ak1|Akt2|Akt1|Ankrd2|App|Atp6ap1|Bag1|Bdkrb2|Bin1|Camk2b|Camk2d|Camk2a|Camk2g|Casq1|Casq2|Cdkn1a|Cfd|Chrna1|Ckb|Ckm|Clu|Cnn1|Col15a1|Col1a1|Col1a2|Col3a1|Col4a2|Col4a6|Col4a1|Col6a2|Col6a4|Col6a6|Cox7a1|Crat|Chat|Cryab|Csrp3|Denn2b|Dennd2a|Dennd2c|Prph|Vim|Dtna|Efs|Eno1b|Eno1|Erbb3|Erbb4|…
HALLMARK_HYPOXIA	4.76189e-10	3.96824e-09	0.801216	0.490863	2.2472	196	Bgn|Cp|Dcn|Pklr|Lox|Igfbp3|Ccn1|Tpbg|Col5a1|Cavin3|Egfr|Tgm2|Errfi1|Mt1|Gpc3|Lalba|Pck1|Maff|Pgf|Ppfia4|Efna1|Plac8|Plin2|Sult2b1|Adora2b|Eno3|Sdc3|Cdkn1c|Large1|Hmox1|S100a4|Chst2|Akap12|Stbd1|Zfp36|Anxa2|Atf3|Galk1|Angptl4|Car12|Hk2|Prdx5|Jun|Stc2|Aldoc|Sdc4|Bhlhe40|Sap30|Scarb1|Slc25a1|Pim1|Serpine1|Fos|Pdgfb|Gys1|Hs3st1|Nfil3|Grhpr|Gaa|Mt2|Tpst2|Tgfbi|Ndst1|Pfkl|Vegfa|Eno1|Ldha|Cavin1|Tgfb3|G…	-0.00353879	0.00234816	-0.00479339	13	61	Cp|Ccn1|Egfr|Efna1|Eno3|Sdc3|Akap12|Stbd1|Car12|Sdc4|Pdgfb|Hs3st1|Tgfb3	Bgn|Dcn|Pklr|Lox|Igfbp3|Tpbg|Col5a1|Cavin3|Tgm2|Errfi1|Mt1|Gpc3|Lalba|Pck1|Maff|Pgf|Ppfia4|Plac8|Plin2|Sult2b1|Adora2b|Cdkn1c|Large1|Hmox1|S100a4|Chst2|Zfp36|Anxa2|Atf3|Galk1|Angptl4|Hk2|Prdx5|Jun|Stc2|Aldoc|Bhlhe40|Sap30|Scarb1|Slc25a1|Pim1|Serpine1|Fos|Gys1|Nfil3|Grhpr|Gaa|Mt2|Tpst2|Tgfbi|Ndst1|Pfkl|Vegfa|Eno1|Ldha|Cavin1|Gpi1|Fosl2|Hspa5|Slc37a4|Csrp2	-0.00228516	0.00259255	-0.00407455	76	211	Adm|Adora2a|Akap12|Ampd1|Ankzf1|Atp7b|B3galt6|B4galnt2|Bcan|Bcl2|Bnip3l|Bnip3l-ps|Car12|Cav1|Ccn1|Ccn5|Chst3|Col5a3|Col11a2|Dpysl4|Crmp1|Dtnb|Efna1|Efna3|Egfr|Erbb2|Eno2|Eno3|Ets1|Fbp2|Gpc6|Hoxc9|Hs3st1|Hspa1a|Hspa1b|Ilvbl|Inha|Irs2|Isg20|Aen|Isg20l2|Jmjd6|Kdm3a|Kdm3b|Myh3|Myh8|Myh13|Myh14|Myh10|Myh15|Ncan|Nedd4l|P4ha2|Pdgfb|Pfkfb1|Pgam2|Pgk2|Pim3|Pkp1|Ppargc1a|Ppfia1|Ppp1r15a|Prkcb|Rora|Sdc3|Sdc…	Ackr3|Adora2b|Ak4|Ak3|Aldob|Aldoc|Aldoart2|Aldoart1|Aldoa|Aldoa|Ampd3|Ampd2|Angptl4|Anxa2|Atf3|Atp7a|Bgn|Brs3|Btg1|Btg1b|Btg1c|Btg2|Casp6|Cavin1|Cavin3|Cavin2|Ccn2|Ccng2|Cdkn1a|Cdkn1b|Cdkn1c|Cited2|Col5a1|Col11a1|Csrp2|Cxcr4|Dcn|Ddit3|Ddit4|Dpysl3|Dpysl2|Dpys|Dtna|Edn2|Erbb4|Erbb3|Eno1|Eno1b|Ero1a|Errfi1|Ext1|F3|Fbp1|Fos|Fosl2|Foxo3|Gaa|Mgam|Sis|Galk1|Gapdh|Gm3839|Gm10358|Gapdh-ps15|Gm5069|Gm6316…
HALLMARK_TNFA_SIGNALING_VIA_NFKB	6.76e-10	4.82857e-09	0.801216	0.496884	2.22511	201	Tnc|Il12b|Inhba|Fosl1|Il23a|Ccn1|Cxcl10|Sphk1|Hbegf|Serpinb8|Phlda1|Ier2|Maff|Cxcl1|Bcl2a1a|Il1a|Edn1|Nr4a1|Efna1|Tnf|Plau|Cebpb|Dusp5|Socs3|Ccrl2|Ldlr|G0s2|Slc2a6|Dram1|Zfp36|Tlr2|Atf3|Jag1|Trip10|Irf1|Icam1|Tnfaip2|Klf4|Fut4|Plk2|Egr1|Jun|Junb|Klf10|B4galt5|Cebpd|Hes1|Sdc4|Bhlhe40|Gfpt2|Serpine1|Fos|Nfil3|Fosb|Gadd45b|Ccl4|Bcl3|Csf1|Nfkbie|Rcan1|Cd83|Rhob|Fjx1|Trib1|Vegfa|Ptger4|Tap1|Zc3h12a|Fo…	-0.00277717	0.0018466	-0.00375403	15	71	Tnc|Ccn1|Cxcl10|Efna1|Trip10|Hes1|Sdc4|Fosb|Nfkbie|Ptger4|Tap1|Zc3h12a|Relb|Nfkb2|Tnip1	Il12b|Inhba|Fosl1|Il23a|Sphk1|Hbegf|Serpinb8|Phlda1|Ier2|Maff|Cxcl1|Bcl2a1a|Il1a|Edn1|Nr4a1|Tnf|Plau|Cebpb|Dusp5|Socs3|Ccrl2|Ldlr|G0s2|Slc2a6|Dram1|Zfp36|Tlr2|Atf3|Jag1|Irf1|Icam1|Tnfaip2|Klf4|Fut4|Plk2|Egr1|Jun|Junb|Klf10|B4galt5|Cebpd|Bhlhe40|Gfpt2|Serpine1|Fos|Nfil3|Gadd45b|Ccl4|Bcl3|Csf1|Rcan1|Cd83|Rhob|Fjx1|Trib1|Vegfa|Fosl2|Ehd1|Ier5|Mcl1|Il18|Ier3|Csf2|Plaur|Klf2|Rela|Ccl5|Sqstm1|Stat5a|Nf…	-0.00207686	0.00248109	-0.00372071	66	183	Abca1|Abca17|Birc2|Birc3|Bmp2|Btg3|Gm7334|Ccl11|Ccl20|Ccn1|Cd69|Clcf1|Cxcl3|Cxcl10|Ddx58|Dennd5b|Dusp2|Dusp4|Efna1|Egr3|Ehd2|Fosb|Gch1|Gem|Gpr183|Icosl|Ifit2|Ifit3|Ifit3b|Irs2|Jag2|Kynu|Lamb3|Map3k8|Bmyc|Nfkb1|Nfkb2|Nfkbie|Nr4a2|Nr4a3|Pde4b|Pde4c|Pde4a|Pfkfb1|Phlda2|Plpp3|Ppp1r15a|Ptgs2|Ptprf|Ptprs|Rel|Relb|Ripk2|Sdc4|Sik1|Sik2|Spsb1|Tap1|Tgif1|Tnc|Tnfaip3|Traf1|Trip10|Yrdc|Zbtb10|Zc3h12a	Abca4|Abca7|Abca13|Abca12|Abca2|Ackr3|Areg|Atf3|Atp2b1|Atp2b2|Atp2b3|Atp2b4|B4galt1|B4galt5|Bcl2a1a|Bcl2a1d|Bcl2a1b|Bcl2a1c|Bcl3|Naip5|Naip6|Naip1|Naip2|Btg1|Btg1b|Btg1c|Btg2|Ccl2|Ccl12|Ccl7|Ccl4|Ccl5|Ccn2|Ccnd1|Ccnd2|Ccnd3|Cd44|Cd83|Cdkn1a|Cebpb|Cebpd|Cflar|Csf1|Cxcl1|Cxcl2|Cxcl15|Cxcl11|Cxcl5|Dennd5a|Dnajb4|Dram1|Dusp1|Dusp5|Edn1|Egr2|Ehd1|Ehd3|Ehd4|Eif1|Eif1b|Ets2|F3|Fjx1|Fos|Fosl1|Fosl2|Fut4|…
HALLMARK_UV_RESPONSE_DN	1.00074e-09	6.25461e-09	0.788187	0.547052	2.43426	144	Col1a1|Col5a2|Igfbp5|Col3a1|Has2|Col1a2|Efemp1|Ccn1|Dab2|Col11a1|Nfib|Pdgfrb|Erbb2|Tjp1|Mt1|Adora2b|Bmpr1a|Nrp1|Ldlr|Insig1|Pparg|Adgrl2|Id1|Rnd3|Map1b|Anxa2|Magi2|Ptprm|Met|Bhlhe40|Snai2|Serpine1|Rxra|Anxa4|Cacna1a|Pik3r3|Fzd2|Fhl2|Notch2|Pmp22	-0.00389098	0.00191051	-0.00557528	9	31	Col5a2|Efemp1|Ccn1|Erbb2|Adgrl2|Magi2|Cacna1a|Pik3r3|Pmp22	Col1a1|Igfbp5|Col3a1|Has2|Col1a2|Dab2|Col11a1|Nfib|Pdgfrb|Tjp1|Mt1|Adora2b|Bmpr1a|Nrp1|Ldlr|Insig1|Pparg|Id1|Rnd3|Map1b|Anxa2|Ptprm|Met|Bhlhe40|Snai2|Serpine1|Rxra|Anxa4|Fzd2|Fhl2|Notch2	-0.00190862	0.00221023	-0.00386187	83	176	Adgrl2|Adgrl1|Adora2a|Akt3|Apbb2|Atrx|Bckdhb|Cacna1a|Cacna1e|Cacna1d|Cav1|Ccn1|Cdc42bpg|Cdk13|Cdk12|Cdon|Celf1|Col5a3|Col11a2|Col2a1|Col5a2|Wdr33|Dbp|Dmac2l|Dyrk1a|Efemp1|Erbb2|Egfr|Fbln5|Blk|Lck|Has3|Inpp4b|Irs1|Itgb6|Itgb7|Kcnma1|Kcnu1|Ntn1|Magi2|Map2k5|Mapk11|Mios|Mmp15|Mrps31|Mta2|Bmyc|Nfix|Nfkb1|Pex14|Phf3|Pias2|Pias1|Pik3ca|Pik3r3|Pik3r1|Plcb2|Plpp3|Pmp22|Prdm2|Prkcb|Prkce|Ptpn21|Ptpn14|Ptp…	Acvr2a|Acvr2b|Add3|Add1|Add2|Adgrl3|Adora2b|Akt2|Akt1|Amph|Anxa2|Anxa4|Arhgef9|Spata13|Arhgef4|Atp2b1|Atp2b2|Atp2b3|Atp2b4|Atrn|Atrnl1|Atxn1|Bdnf|Bmpr1a|Bmpr1b|Cacna1b|Cacna1c|Cacna1f|Cacna1s|Cap2|Ccn2|Cdc42bpa|Cdc42bpb|Cdkn1b|Celf2|Cited2|Col11a1|Col1a1|Col1a2|Col3a1|Ddah1|Ddah2|Dlc1|Stard13|Stard8|Dyrk1b|Erbb4|Erbb3|F3|Efemp2|Fhl2|Fyn|Fgr|Hck|Lyn|Src|Yes1|Fzd2|Fzd7|Fzd1|Gcnt1|Gja1|Gja6|Grk5|Grk…
HALLMARK_IL2_STAT5_SIGNALING	2.43804e-09	1.35447e-08	0.774939	0.498087	2.26824	198	Il10|Ncs1|Muc1|Col6a1|Plpp1|Gsto1|Drc1|Cdcp1|Cxcl10|Rgs16|Emp1|Il2ra|Tgm2|Spp1|Phlda1|Map6|Maff|Nt5e|Socs2|Tnfrsf8|Plin2|Eno3|Ckap4|Nrp1|Cdkn1c|Tnfrsf1b|Mapkapk2|Batf3|Cish|Tiam1|Il3ra|Rnh1|Capg|Hk2|Eef1akmt1|Ifitm3|Abcb1a|Cd79b|Bhlhe40|Syngr2|Pim1|Plscr1|Ctsz|St3gal4|Cyfip1|Nfil3|Anxa4|Gadd45b|Pus1|Ahr|Csf1|She|Adam19|Cd83|Plec|Il1rl1|Myo1c|Irf8|Il10ra|Rhob|Nop2|Gbp3|Tnfrsf21|Ctla4|Socs1|Snx9|Ho…	-0.00257989	0.00158324	-0.00337287	12	63	Col6a1|Plpp1|Cxcl10|Eno3|Cd79b|Myo1c|Irf8|Il10ra|Nop2|Gbp3|Ctla4|Snx9	Il10|Ncs1|Muc1|Gsto1|Drc1|Cdcp1|Rgs16|Emp1|Il2ra|Tgm2|Spp1|Phlda1|Map6|Maff|Nt5e|Socs2|Tnfrsf8|Plin2|Ckap4|Nrp1|Cdkn1c|Tnfrsf1b|Mapkapk2|Batf3|Cish|Tiam1|Il3ra|Rnh1|Capg|Hk2|Eef1akmt1|Ifitm3|Abcb1a|Bhlhe40|Syngr2|Pim1|Plscr1|Ctsz|St3gal4|Cyfip1|Nfil3|Anxa4|Gadd45b|Pus1|Ahr|Csf1|She|Adam19|Cd83|Plec|Il1rl1|Rhob|Tnfrsf21|Socs1|Hopx|Furin|Ccr4|Ifngr1|Xbp1|Ahnak|Dcps|Csf2|Fah	-0.00175134	0.00234915	-0.00348472	82	196	Abcb1b|Gm4737|Arl4a|Bcl2|Bmp2|Cd48|Cd79b|Col6a1|Ctla4|Cxcl10|Dennd5b|Eno3|Eno2|Enpp1|Enpp3|Fam126b|Flt3l|Pcsk6|Pcsk4|Gbp3|Gbp8|Gbp6|Gbp9|Gbp10|Gbp4|Gbp11|Gbp5|Gsto2|Huwe1|Icos|Il10ra|Il2rb|Irf4|Irf6|Itga3|Itgae|Itga8|Lclat1|Lrrc8e|Lrrc8a|Ltb|Map3k8|Bmyc|Myo1c|Myo1e|Myo1a|Myo1b|Myo1h|Myo1g|Ncoa3|Ncoa2|Nop2|P2rx4|P4ha2|Pdcd2l|Phtf1|Pim3|Plagl1|Macf1|Pou2f1|Prkce|Ptch1|Ptrh2|Rabgap1|Rhoh|Gm28729|Ror…	Abcb1a|Abcb4|Abcb11|Ager|Ahcy|Ahnak|Ahnak2|Ahr|Anxa4|Aplp1|Batf|Batf3|Bcl2l1|Bmpr2|Car2|Capg|Capn3|Capn11|Capn9|Capn8|Capn1|Capn2|Casp3|Ccnd2|Ccnd1|Ccnd3|Ccne1|Cd44|Cd81|Cd83|Cdc6|Cdkn1c|Ckap4|Coch|Col6a2|Csf1|Cst7|Ctsz|Cyfip1|Cyfip2|Dcps|Dennd5a|Dhrs3|Drc1|Ecm1|Eef1akmt1|Emp1|Eno1b|Eno1|Enpp2|Etfbkmt|Etv4|Fah|Fgl2|Furin|Pcsk5|Gabarapl1|Gadd45b|Galm|Gata1|Gbp7|Gbp2|Gbp2b|Glipr2|Gpr65|Gpr83|Gpr165…
HALLMARK_ESTROGEN_RESPONSE_LATE	4.33104e-09	2.16552e-08	0.761461	0.48382	2.21228	197	Ltf|Krt19|Prss23|Krt13|Tff1|Cyp26b1|Frk|Dlg5|Ret|Foxc1|Tpbg|Rapgefl1|Ptges|Agr2|Scube2|Trim29|Emp2|Tmprss3|Myof|Anxa9|St6galnac2|Wfs1|Perp|Tjp3|Sult2b1|Gale|Pdzk1|Aldh3b1|Large1|Cdh1|Lamc2|Klk11|Dcxr|Gal|Rps6ka2|Hmgcs2|Lsr|Cish|Tiam1|Kcnk5|Zfp36|Olfm1|Car12|Pkp3|Nbl1|Etfb|Klf4|Gjb3|St14|Slc29a1|Unc13b|Hr|Serpina1b|Fabp5|Scarb1|Mapk13|Tpsb2|Fos|Hspb8|Slc2a8|Cxcl12|Rab31	-0.00361792	0.00257137	-0.00590526	17	46	Krt19|Prss23|Krt13|Frk|Foxc1|Rapgefl1|Agr2|Trim29|Emp2|St6galnac2|St6galnac2|Tjp3|Klk11|Kcnk5|Car12|St14|Cxcl12	Ltf|Tff1|Cyp26b1|Dlg5|Ret|Tpbg|Ptges|Scube2|Tmprss3|Myof|Anxa9|Wfs1|Perp|Sult2b1|Gale|Pdzk1|Aldh3b1|Large1|Cdh1|Lamc2|Dcxr|Gal|Rps6ka2|Hmgcs2|Lsr|Cish|Tiam1|Zfp36|Olfm1|Pkp3|Nbl1|Etfb|Klf4|Gjb3|Slc29a1|Unc13b|Hr|Serpina1b|Fabp5|Scarb1|Mapk13|Tpsb2|Fos|Hspb8|Slc2a8|Rab31	-0.00196663	0.00231324	-0.00396795	87	189	Aff1|Agr2|Aldh3b2|Bcl2|Blvrb|Btg3|Gm7334|Car12|Calcrl|Cav1|Ccn5|Celsr2|Celsr1|Chst8|Chst9|Cpe|Cxcl12|Cyp26c1|Cyp4f15|Cyp4f17|Cbr2|Dhcr7|Dusp2|Egr3|Fam102a|Farp2|Fgfr4|Fkbp4|Foxc1|Foxc2|Frk|Hsph1|Idh2|Igfbp4|Isg20|Aen|Isg20l2|Kcnk5|Klk10|Klk11|Krt13|Krt15|Krt19|Llgl2|Llgl1|Mapk12|Mdk|Mettl3|Myb|Otof|Fer1l4|Fer1l5|Nab2|Ncor2|Nmu|Npy1r|Nrip1|Ovol2|Pdcd4|Pdlim3|Pgr|Plaat3|Plk4|Prss23|Rabep1|Rapgefl1|…	Abhd2|Add3|Add1|Add2|Aldh3a2|Aldh3a1|Aldh3b1|Aldh3b3|Anxa9|Areg|Arl3|Ass1|Gm5424|Atp2b4|Atp2b1|Atp2b2|Atp2b3|Bag1|Batf|Car2|Ccna1|Ccnd1|Ccnd2|Ccnd3|Cd44|Cd9|Cdc20|Cdc6|Celsr3|Chpt1|Cept1|Ckb|Ckm|Clic3|Cox6c|Cox6c2|Cyp26b1|Cyp4f14|Cyp4f40|Cyp4f18|Cyp4f16|Cyp4f13|Cyp4f37|Cyp4f39|Cyp4a31|Cyp4a30b|Cyp4a32|Cyp4a10|Dcxr|Dhrs2|Dhrs4|Dlg5|Dnajc1|Dnajc12|Dynlt3|Elovl5|Elovl2|Etfb|Fabp5|Farp1|Fdft1|Fgfr3|F…
HALLMARK_P53_PATHWAY	2.67417e-08	1.21553e-07	0.733762	0.469197	2.14542	197	Krt17|Tchh|Eps8l2|Cdh13|Epha2|Rgs16|Upp1|Sphk1|Alox8|Hbegf|Tgfa|Nupr1|Tm4sf1|Cdkn2b|Plxnb2|Il1a|Perp|Ifi30|Phlda3|Cebpa|Hmox1|Dcxr|S100a4|Vdr|Dram1|Atf3|Ptpn14|App|Klf4|Retsat|Plk2|St14|Sertad3|Jun|Mapkapk3|Itgb4|Abat|Fos|Rxra|Pmm1|Gm2a|Pdgfa|Ralgds|Bak1|Rpl18|H1f2|Coq8a|Def6|Tap1|Trafd1|Plk3|Rhbdf2|Socs1|Ier5|Ada|Ier3|Vamp8|Fuca1|Procr|Osgin1|Sfn|Hras|Rrad|Acvr1b|Rack1|Bax|Steap3|Hint1|Cd82	-0.00277637	0.00162403	-0.00361093	11	58	Krt17|Eps8l2|Cdh13|Ptpn14|St14|Pmm1|Ralgds|Coq8a|Tap1|Sfn|Rrad	Tchh|Epha2|Rgs16|Upp1|Sphk1|Alox8|Hbegf|Tgfa|Nupr1|Tm4sf1|Cdkn2b|Plxnb2|Il1a|Perp|Ifi30|Phlda3|Cebpa|Hmox1|Dcxr|S100a4|Vdr|Dram1|Atf3|App|Klf4|Retsat|Plk2|Sertad3|Jun|Mapkapk3|Itgb4|Abat|Fos|Rxra|Gm2a|Pdgfa|Bak1|Rpl18|H1f2|Def6|Trafd1|Plk3|Rhbdf2|Socs1|Ier5|Ada|Ier3|Vamp8|Fuca1|Procr|Osgin1|Hras|Acvr1b|Rack1|Bax|Steap3|Hint1|Cd82	-0.00167324	0.00166678	-0.0033256	93	189	Acvr1c|Aen|Isg20|Isg20l2|Alox12b|Bmp2|Cdkn2aip|Clca2|Clca4a|Clca4c-ps|Coq8a|Csrnp2|Cbr2|Ddb2|Dgka|Dnttip2|Ephb3|Ephb6|Epha10|Epha7|Epha4|Ephx1|Eps8l2|Ercc5|Fbxw7|Fdxr|Fgf13|Gls|H2ac6|H2ac7|H2ac22|H2ac23|H2ac20|H2ac13|H2aw|Hsph1|Lrmp|Irak1|Iscu|Jag2|Kif13b|Krt17|Krt14|Krt16|Ldhb|Mxd4|Nol8|Nudt15|Pcna|Pidd1|Plxna3|Plxna2|Plxna1|Plxnb1|Pmm1|Polh|Pom121|Ppm1d|Ppp1r15a|Ptpn14|Ptpn21|Ptprf|Ptprs|Pvt1|R…	Abhd4|Acvr1b|Tgfbr1|Ada|Ak1|Alox8|Aloxe3|Alox5|Apaf1|App|Atf3|Baiap2|Bak1|Bax|Blcap|Btg1|Btg1b|Btg1c|Btg2|Casp1|Ccnd2|Ccnd1|Ccnd3|Ccnk|Cd81|Cd82|Cd37|Cdk5r1|Cdkn1a|Cdkn2a|Cdkn2b|Cebpa|Cgrrf1|Clca3a1|Clca1|Clca3a2|Clca4b|Clca3b|Ctsd|Ctsf|Dcxr|Ddit3|Ddit4|Def6|Dgkb|Dgkg|Dram1|Ei24|Elp1|Epha2|Ephb4|Epha1|Epha6|Epha8|Ephb1|Ephb2|Epha3|Epha5|Bivm|Fas|Tnfrsf23|Fgf12|Fgf14|Fos|Foxo3|Fuca1|Gadd45a|Gadd45…
HALLMARK_COMPLEMENT	8.86807e-08	3.69503e-07	0.704976	0.457032	2.08448	190	C1qa|C1qc|Cp|Ltf|F7|Fcnb|Mmp14|Serping1|Cdh13|Cfb|Gzmk|Mmp12|C1s1|Col4a2|C3|Maff|Cxcl1|C2|Me1|F10|Lgals3|Ang|Lrp1|Cebpb|Dusp5|Gngt2|Plat|Cfh|Klkb1|Spock2|Irf1|Plg|Fn1|Ctss|Pla2g7|Msrb1|Mmp8|Serpina1b|Cda|Pim1|Serpine1|Mt3|Pdgfb|Plscr1|Itgam|Lgmn|Psmb9|Csrp1|Casp7|S100a9|Apoc1	-0.00634698	0.00502763	-0.0078636	6	45	Cp|Cdh13|Klkb1|Spock2|Plg|Pdgfb	C1qa|C1qc|Ltf|F7|Fcnb|Mmp14|Serping1|Cfb|Gzmk|Mmp12|C1s1|Col4a2|C3|Maff|Cxcl1|C2|Me1|F10|Lgals3|Ang|Lrp1|Cebpb|Dusp5|Gngt2|Plat|Cfh|Irf1|Fn1|Ctss|Pla2g7|Msrb1|Mmp8|Serpina1b|Cda|Pim1|Serpine1|Mt3|Plscr1|Itgam|Lgmn|Psmb9|Csrp1|Casp7|S100a9|Apoc1	-0.00239564	0.00276556	-0.00466932	84	197	Actn2|Adra2b|Akap10|Apobec3|Brpf3|Brd1|C1rb|Dcbld1|Cd36|Cd40lg|Cd46|Cd55b|Cd55|Cfhr2|Cpm|Cr2|Cts8|4930486L24Rik|Ctso|Cxcl3|Dgkd|Dock10|Dock9|Dock2|Dock6|Dpp4|Fap|Dyrk2|Ehd2|F9|F8|Blk|Lck|Gata3|Gmfb|Grap|Gzmc|Gzme|Hspa1a|Hspa1b|Irf2|Irf7|Kcnip2|Kcnip3|Klk1|Klk1b8|Klk1b27|Klk1b9|Klk1b4|Klkb1|F11|Kynu|L3mbtl3|Lipo2|Lrp6|Mmp13|Mmp15|Mmp1a|Pcsk9|Pdgfb|Pdp1|Pfn2|Phex|Pim3|Plg|Prdm4|Prep|Try5|Rasgrp1|Ra…	Actn4|Actn1|Actn3|Adam9|Ang|Ang2|Ang4|Anxa5|Apoa4|Krt20|Apoc1|Brpf1|C1qa|C1qc|C1ra|C1s2|C1s1|C2|Cfb|C3|C4b|Hc|Car2|Calm1|Calm3|Calm2|Casp1|Casp3|Casp4|Casp7|Casp9|Ccl5|Cd59b|Cd59a|Cda|Cdk5r1|Cebpb|Cfh|Cfhr4|Clu|Col4a2|Col4a6|Col4a1|Cpq|Cr1l|Csrp1|Ctsb|Ctsc|Ctsd|Ctsh|Ctsl|Ctsll3|BC051665|Ctss|Ctsk|Cxcl1|Cxcl2|Cxcl15|Dgkh|Dgkk|Dock11|Dock4|Dock3|Dock1|Dock5|Dock7|Dock8|Dusp5|Dusp6|Dusp7|Dyrk3|Ehd1|…
HALLMARK_ADIPOGENESIS	5.11092e-07	1.96574e-06	0.659444	0.428227	1.94167	199	Orm1|Cidea|Col4a1|Ephx2|Col15a1|Lifr|Fabp4|Enpp2|C3|Cd302|Sparcl1|Lama4|Me1|Rab34|Plin2|Gpx3|Pparg|Sqor|Apoe|Itga7|Phldb1|Angptl4|Etfb|Retsat|Sdhc|Sowahc|Lpl|Scarb1|Slc25a1|Tkt|Ak2|Hspb8|Acaa2|Bckdha|Pim3|Acads|Dhrs7|Sspn|Ndufb7|Gpam|Cs|Esrra|Pfkl|Idh1|Cox6a1|Cavin1|Lipe|Sdhb|Esyt1|Vegfb|Cyc1|Por|Pemt|Ifngr1|Dgat1|Abcb8|Slc5a6|Jagn1|Fah|Mdh2|Hadh|Mtarc2|Ubc|Tst|Stat5a|Pgm1|Mgll|Nmt1|Pqlc3|Reep5|D…	-0.00338572	0.00115723	-0.00464765	20	72	Cidea|Fabp4|Sparcl1|Apoe|Phldb1|Pim3|Sspn|Gpam|Vegfb|Abcb8|Slc5a6|Mtarc2|Dhrs7b|Slc27a1|Elmod3|Chchd10|Ndufs3|Gpat4|Coq5|Uck1	Orm1|Col4a1|Ephx2|Col15a1|Lifr|Enpp2|C3|Cd302|Lama4|Me1|Rab34|Plin2|Gpx3|Pparg|Sqor|Itga7|Angptl4|Etfb|Retsat|Sdhc|Sowahc|Lpl|Scarb1|Slc25a1|Tkt|Ak2|Hspb8|Acaa2|Bckdha|Acads|Dhrs7|Ndufb7|Cs|Esrra|Pfkl|Idh1|Cox6a1|Cavin1|Lipe|Sdhb|Esyt1|Cyc1|Por|Pemt|Ifngr1|Dgat1|Jagn1|Fah|Mdh2|Hadh|Ubc|Tst|Stat5a|Pgm1|Mgll|Nmt1|Pqlc3|Reep5|Acly|Cmbl|Suclg1|Ech1|Grpel1|Cpt2|Adipor2|Uqcrc1|Scp2|Ddt|Ppp1r15b|Acadl|A…	-0.00225777	0.00154202	-0.00365933	70	193	Abca1|Abca17|Abcb8|Adcy7|Adcy3|Adig|Aldh1a1|Apoe|Araf|Arl4a|Atl2|Atl1|Atp5o|Cd36|Chchd10|Chuk|Ikbkb|Cidea|Coq5|Csl|Cyp4b1|Cyp4a14|Dbt|Decr1|Dhcr7|Dhrs7b|Dlat|Elmod3|Enpp3|Enpp1|Fabp4|Pmp2|Gpam|Gpat4|Gphn|Idh2|Idh3a|Immt|Itga3|Itsn1|Lama1|Map4k3|Map4k2|Map4k5|Miga2|Mtarc2|Mtarc1|Ndufs3|Nmt2|Omd|Orm3|Pdcd4|Pex14|Pfkfb1|Phldb1|Pim3|Ptcd3|Rmdn3|Slc19a1|Slc19a2|Slc1a5|Slc27a1|Slc5a6|Sorbs1|Sparcl1|Ssp…	Abca4|Abca7|Abca13|Abca12|Abca2|Acaa2|Acadl|Acadm|Acads|Acly|Aco2|Acox1|Adcy6|Adcy5|Adcy8|Adcy4|Adcy2|Adcy1|Adipor2|Agpat3|Agpat4|Aifm1|Ak2|Aldh2|Aldh1b1|Aldh1a2|Aldh1a7|Aldh1a3|Angpt1|Angptl4|Aplp2|Braf|Raf1|Atl3|Atp5o|Baz2a|Bckdha|Bcl2l13|C3|C4b|Hc|Cat|Cavin1|Cavin2|Cavin3|Ccng2|Cd151|Tspan11|Cd302|Cdkn2c|Cidec|Cmpk1|Col15a1|Col4a1|Col4a3|Col4a6|Coq3|Cox6a1|Cox7b|Cox8a|Cpt2|Crat|Chat|Cs|Cyc1|Cy…
HALLMARK_INTERFERON_GAMMA_RESPONSE	6.39606e-07	2.27566e-06	0.659444	0.435827	1.97421	204	H2-M2|Serping1|Sectm1a|Cfb|C1s1|Cxcl10|Upp1|Ido1|Batf2|Csf2rb2|Ifi30|Fcgr1|Socs3|Ifit1bl1|Cfh|Psmb10|Nod1|Fpr1|Cd274|Bst2|Ifit3|Cd74|H2-Eb1|Irf1|Parp12|Icam1|Tnfaip2|Psme2|Ifitm3|Oasl1|H2-M3|Psmb8|Tapbp|Ly6e|Pim1|Ogfr|Myd88|Isg15|Plscr1|H2-DMa|Lgals3bp|Irf5|Psmb9|Itgb7|H2-D1|Casp7|Vamp5|Dhx58|Znfx1|Mt2|Sspn|Mvp|Cmklr1|Irf8|Il10ra|Cxcl9|H2-Aa|Lap3|Tap1|Gbp3|Ifi35|Wars|Trafd1|Cmpk2|Socs1|Ptpn1|Psme…	-0.00244475	0.00180265	-0.00383734	20	61	Cxcl10|Ifit1bl1|Ifit3|Cd74|H2-Eb1|Oasl1|H2-M3|H2-DMa|Itgb7|Sspn|Irf8|Il10ra|H2-Aa|Tap1|Gbp3|Ifi35|Cd40|Ube2l6|Lysmd2|Ciita	H2-M2|Serping1|Sectm1a|Cfb|C1s1|Upp1|Ido1|Batf2|Csf2rb2|Ifi30|Fcgr1|Socs3|Cfh|Psmb10|Nod1|Fpr1|Cd274|Bst2|Irf1|Parp12|Icam1|Tnfaip2|Psme2|Ifitm3|Psmb8|Tapbp|Ly6e|Pim1|Ogfr|Myd88|Isg15|Plscr1|Lgals3bp|Irf5|Psmb9|H2-D1|Casp7|Vamp5|Dhx58|Znfx1|Mt2|Mvp|Cmklr1|Cxcl9|Lap3|Wars|Trafd1|Cmpk2|Socs1|Ptpn1|Psme1|Tdrd7|Vamp8|Ccl5|Nfkbia|Zbp1|Ptpn6|Il4ra|P2ry14|Ifnar2|Stat3	-0.00155366	0.00177869	-0.00402495	118	161	Adar|Arid5b|Arl4a|Auts2|Bank1|Bpgm|C1rb|Dcbld1|Casp8|Ccl11|Cd40|Cd69|Cfhr2|Cxcl10|Ddx58|Eif2ak2|Epsti1|Fpr-rs4|Gbp3|Gbp8|Gbp6|Gbp9|Gbp10|Gbp4|Gbp11|Gbp5|Gch1|Gpr18|Helz2|Herc6|Herc3|H2-Q2|H2-Q7|H2-Bl|H2-K1|H2-Q4|Gm8909|H2-M3|H2-Q6|H2-M10.4|H2-M10.6|Gm10499|H2-T3|H2-T10|H2-DMa|H2-Aa|H2-Eb1|H2-Eb2|Ifi27l2a|Ifi35|Ifi44|Ifit1bl1|Ifit1|Ifit2|Ifit3|Ifit3b|Il10ra|Il2rb|Il7|Irf2|Irf4|Irf7|Isg20|Aen|Isg20…	Apol6|B2m|Batf2|Bst2|Btg1|Btg1b|Btg1c|Btg2|C1ra|C1s2|C1s1|Casp1|Casp3|Casp4|Casp7|Ccl2|Ccl12|Ccl7|Ccl5|Cd274|Cd38|Bst1|Cdkn1a|Cfb|C2|Cfh|Cfhr4|Cmklr1|Cmpk2|Cmtr1|Csf2rb2|Csf2rb|Il4ra|Cxcl11|Cxcl9|Ddx60|Dhx58|Fas|Tnfrsf23|Fcgr1|Fgl2|Fpr1|Fpr3|Fpr2|Gbp7|Gbp2|Gbp2b|Herc4|Hif1a|H2-D1|H2-Q10|H2-Q1|H2-T23|Gm7030|H2-M2|H2-M11|Gm11127|H2-M5|H2-T22|H2-M9|H2-T24|Icam1|Icam5|Ido1|Ifi27|Ifi27l2b|Ifi30|Ifi44l…
HALLMARK_OXIDATIVE_PHOSPHORYLATION	6.82697e-07	2.27566e-06	0.659444	0.424839	1.92631	199	Maob|Atp5g2|Pdk4|Cox4i1|Etfb|Retsat|Cpt1a|Timm10|Sdhc|Slc25a4|Ndufa8|Acaa1a|Ndufa2|Atp5d|Slc25a11|Uqcrfs1|Acaa2|Bckdha|Atp5e|Casp7|Ndufs8|Ndufs7|Acadvl|Htra2|Ndufb7|Tomm22|Timm13|Ndufb8|Cs|Idh1|Cox6a1|Mrpl11|Slc25a20|Ldha|Ndufc2|Gpi1|Sdhb|Atp5g1|Ndufv1|Cyc1|Tcirg1|Por|Oat|Polr2f|Eci1|Mdh2|Got2|Bax|Mdh1|Ndufs2|Cox6b1|Atp5a1|Mrps11|Surf1|Cox5b|Mrps12|Slc25a5|Timm50|Mfn2|Suclg1|Alas1|Ech1|Grpel1|Ndu…	-0.00203242	0.000518555	-0.00238602	14	101	Timm10|Htra2|Eci1|Timm50|Ndufs3|Atp5o|Oxa1l|Idh2|Fxn|Idh3a|Hspa9|Ldhb|Supv3l1|Nnt	Maob|Atp5g2|Pdk4|Cox4i1|Etfb|Retsat|Cpt1a|Sdhc|Slc25a4|Ndufa8|Acaa1a|Ndufa2|Atp5d|Slc25a11|Uqcrfs1|Acaa2|Bckdha|Atp5e|Casp7|Ndufs8|Ndufs7|Acadvl|Ndufb7|Tomm22|Timm13|Ndufb8|Cs|Idh1|Cox6a1|Mrpl11|Slc25a20|Ldha|Ndufc2|Gpi1|Sdhb|Atp5g1|Ndufv1|Cyc1|Tcirg1|Por|Oat|Polr2f|Mdh2|Got2|Bax|Mdh1|Ndufs2|Cox6b1|Atp5a1|Mrps11|Surf1|Cox5b|Mrps12|Slc25a5|Mfn2|Suclg1|Alas1|Ech1|Grpel1|Ndufv2|Phb2|Glud1|Mrpl34|Uqc…	-0.00163914	0.00121355	-0.00234004	38	157	Aldh6a1|Atp1b1|Gm10250|Atp5o|Atp6v1h|Bdh2|Cox10|Cox11|Cpt1b|Cpt1c|Csl|Gm10108|Cyct|Decr1|Dlat|Fh1|Fxn|Htra2|Idh2|Idh3a|Immt|Isca1|AK157302|Iscu|Ldhb|Lrpprc|Mfn1|Ndufs3|Oxa1l|Pdhx|Pdp1|Rhot1|Rhot2|Supv3l1|Timm10|Timm50|Timm9|Uqcrh-ps1	Abcb7|Acaa2|Acadm|Acadsb|Acadvl|Acat1|Aco2|Afg3l2|Afg3l1|Aifm1|Atp5a1|Atp5b|Atp5c1|Atp5d|Atp5e|Atp5g1|Atp5g3|Atp5g2|Gm10175|Atp5k|Atp5j2|Atp5l|Gm5426|Atp5pb|Atp5h|Gm4953|Atp5j|Atp5o|Atp6ap1|Atp6v0b|Atp6v1c1|Atp6v1d|Atp6v1e1|Atp6v1f|Atp6v1g1|Atp6v1g3|Bax|Bckdha|Casp7|Cox15|Cox5a|Cox5b|Cox5b-ps|Cox6a1|Cox6b1|Cox6c|Cox6c2|Cox7a2|Cox7a2l|Cox7b|Cox8a|Cpt1a|Cs|Cyb5a|Cyb5r3|Cyc1|Cycs|Gm10053|Dld|Dlst|Ec…
HALLMARK_KRAS_SIGNALING_UP	1.26381e-06	3.9494e-06	0.643552	0.447744	2.0414	195	Gpnmb|Adamdec1|Epb41l3|Inhba|Igf2|Peg3|Cidea|Tspan1|Flt4|Ano1|Cfb|Igfbp3|Arg1|Cxcl10|Rgs16|Pigr|Mall|Hbegf|Tspan7|Aldh1a2|Emp1|Spp1|Tmem176b|Prrx1|Sparcl1|Tmem176a|Gadd45g|Csf2ra|Mmp11|Plau|Il33|Nrp1|Plat|Tnfrsf1b|G0s2|Cfh|Akap12|Anxa10|Sox9|Apod|Galnt3|Ace|Angptl4|Kif5c|Klf4|Ctss|Aldh1a3|H2bc3|Abcb1a|Psmb8|Gfpt2|Adgra2|Scn1b|Spon1|Itgbl1|Cmklr1|Irf8|Il10ra|Pdcd1lg2|Trib1|Mmp9|Gabra3|Lat2|Clec4a3…	-0.00318007	0.0020214	-0.00494485	19	56	Cidea|Tspan1|Cxcl10|Pigr|Mall|Prrx1|Sparcl1|Mmp11|Il33|Akap12|Anxa10|Ace|Adgra2|Irf8|Il10ra|Pdcd1lg2|Lat2|St6gal1|Prdm1	Gpnmb|Adamdec1|Epb41l3|Inhba|Igf2|Peg3|Flt4|Ano1|Cfb|Igfbp3|Arg1|Rgs16|Hbegf|Tspan7|Aldh1a2|Emp1|Spp1|Tmem176b|Tmem176a|Gadd45g|Csf2ra|Plau|Nrp1|Plat|Tnfrsf1b|G0s2|Cfh|Sox9|Apod|Galnt3|Angptl4|Kif5c|Klf4|Ctss|Aldh1a3|H2bc3|Abcb1a|Psmb8|Gfpt2|Scn1b|Spon1|Itgbl1|Cmklr1|Trib1|Mmp9|Gabra3|Clec4a3|Slpi|Nin|Fbxo4|Mafb|Fuca1|Glrx|Csf2|Itgb2|Plaur	-0.00238661	0.00216391	-0.0043857	92	213	Abcb1b|Ace|Ace3|Adgra2|Akap12|Akt3|Aldh1a1|Anxa10|Avl9|Birc3|Birc2|Bmp2|Bpgm|Btbd6|Btc|Cab39l|Cblb|Cbx8|Ccl20|Cfhr2|Cidea|Cpe|Cxcl10|Eng|Epb41|Ephb3|Ephb6|Epha10|Epha7|Epha4|Ereg|Ets1|Evi5|Tgm4|Fgf20|Fgf16|Gabra2|Gngt1|H2bu2|H2bc7|H2bc8|H2bc15|H2bc22|Hdac9|Hdac7|Ikzf1|Il10ra|Il2rg|Il33|Itgb6|Itgb7|Kcnn4|Lat2|Mall|Map4k1|Map7|Mmd2|Mmp3|Mmp11|Pdcd1lg2|Pigr|Ppp1r15a|Prdm1|Prkg2|Prrx1|Prrx2|Ptbp2|Ptb…	Abcb1a|Abcb4|Abcb11|Adam17|Adam8|Adamdec1|Adam28|Adgra3|Adgrl4|Akt2|Akt1|Aldh1a2|Aldh1a7|Aldh1a3|Aldh1b1|Aldh2|Ammecr1|Ammecr1l|Angptl4|Ano1|Ano2|Ano6|Ano4|Ano5|Ano3|Arg1|Naip5|Naip6|Naip1|Naip2|Btbd3|C3ar1|Car2|Cbl|Cbr4|Ccnd2|Ccnd1|Ccnd3|Ccser2|Cd37|Cd82|Cdadc1|Cfb|C2|Cfh|Cfhr4|Cidec|Clec4a3|Clec4a1|Clec4a2|Clec4a4|Clec4b1|Clec4b2|Clec4d|Clec4n|Cmklr1|Crot|Csf2ra|Il3ra|Ctss|Ctsk|Cxcr4|Dnmbp|Dusp…
HALLMARK_COAGULATION	1.95618e-06	5.75348e-06	0.627257	0.518483	2.21806	125	Sparc|C1qa|Mmp2|Prss23|Fbn1|Mmp14|Serping1|Cfb|C1s1|Hpn|Apoc2|C3|Maff|C2|F10|Ang|Lrp1|Mmp11|C8g|Plau|Plat|Sh2b2|Bmp1|C8a|Cfh|Hmgcs2|Klkb1|Trf|Plg|Fn1|Comp|Mmp8|Serpina1b|Mst1|Htra1|Serpine1|Pdgfb|Lgmn|Csrp1|Dusp14|Crip2|Apoc1|Capn5|Gnb2	-0.00415869	0.00578226	-0.00603941	7	37	Prss23|Mmp11|C8a|Klkb1|Plg|Pdgfb|Dusp14	Sparc|C1qa|Mmp2|Fbn1|Mmp14|Serping1|Cfb|C1s1|Hpn|Apoc2|C3|Maff|C2|F10|Ang|Lrp1|C8g|Plau|Plat|Sh2b2|Bmp1|Cfh|Hmgcs2|Trf|Fn1|Comp|Mmp8|Serpina1b|Mst1|Htra1|Serpine1|Lgmn|Csrp1|Crip2|Apoc1|Capn5|Gnb2	-0.00295882	0.00289239	-0.00495647	48	148	A2m|Tll2|C1rb|Dcbld1|C8a|Cfhr2|Cfi|Thbs4|Thbs3|Crip3|Ctso|4930486L24Rik|Dct|Dpp4|Fap|Dusp14|F9|F11|Klkb1|F13b|F8|Pcsk6|Pcsk4|Blk|Lck|Gda|Iscu|Itgb6|Itgb7|Lrp6|Masp2|Mmp1a|Mmp3|Mmp11|Mmp15|Pdgfb|Plg|Prep|Prss23|Rapgef3|Rapgef4|Serpina1e|Serpina1d|Serpina1a|Serpinc1|Usp11|Usp15|Muc5ac	Mug2|Mug1|Gm7298|A2ml1|Adam9|Ang|Ang2|Ang4|Anxa1|Apoa1|Apoc1|Apoc2|Gm44805|Bmp1|Tll1|C1qa|C1ra|C1s2|C1s1|C2|Cfb|C3|C4b|Hc|C9|C6|C7|C8b|C8g|Capn2|Capn8|Capn1|Capn3|Capn11|Capn9|Capn5|Casp9|Cd9|Cfd|Cfh|Cfhr4|Clu|Comp|Thbs1|Thbs2|Cpb2|Cpn1|Cpq|Crip2|Csrp1|Ctsb|Ctse|Ctsh|Ctsk|Ctss|Ctsl|Dusp6|Dusp7|F10|F2|F3|Fbn1|Fbn2|Fn1|Furin|Pcsk5|Fyn|Fgr|Hck|Lyn|Src|Yes1|Gnb2|Gnb4|Gnb1|Gng12|Gp1ba|Gsn|Scin|Vill|Av…
HALLMARK_XENOBIOTIC_METABOLISM	2.25801e-05	6.27225e-05	0.57561	0.417279	1.90191	187	Bcat1|Acsm1|Bcar1|Vnn1|Epha2|Hsd17b2|Cfb|Gsto1|Arg1|Igf1|Slc6a12|Upp1|Ptges|Cdo1|Ces1d|Aox1|Slc22a1|Tmem176b|F10|Gstm4|Acp2|Aldh3a1|Cyp1a1|Pdk4|Hmox1|Dcxr|Itih4|Psmb10|Spint2|Apoe|Ptgr1|Sertad1|Cyp27a1|Retsat|Plg|Upb1|Tmem97|Abcc2|Cda|Ddah2|Serpine1|Cndp2|Bphl|Dhrs1|Xdh|Hes6|Pmm1|Pink1|Tnfrsf1a|Pycr1|Tmbim6|Mt2|Dhrs7|Gstt2|Irf8|Idh1|Maoa|Asl|Por|Pemt|Gsta3|Abcd2|Slc12a4|Gart|Mccc2|Aldh9a1|Fah|Vtn	-0.0032029	0.00366523	-0.00531617	16	52	Acsm1|Bcar1|Cdo1|Slc22a1|Itih4|Apoe|Cyp27a1|Plg|Upb1|Pmm1|Gstt2|Irf8|Slc12a4|Gart|Mccc2|Vtn	Bcat1|Vnn1|Epha2|Hsd17b2|Cfb|Gsto1|Arg1|Igf1|Slc6a12|Upp1|Ptges|Ces1d|Aox1|Tmem176b|F10|Gstm4|Acp2|Aldh3a1|Cyp1a1|Pdk4|Hmox1|Dcxr|Psmb10|Spint2|Ptgr1|Sertad1|Retsat|Tmem97|Abcc2|Cda|Ddah2|Serpine1|Cndp2|Bphl|Dhrs1|Xdh|Hes6|Pink1|Tnfrsf1a|Pycr1|Tmbim6|Mt2|Dhrs7|Idh1|Maoa|Asl|Por|Pemt|Gsta3|Abcd2|Aldh9a1|Fah	-0.00263178	0.00203924	-0.00461962	85	209	Abcc1|Abcc6|Abcc10|Acp1|Adh1|Adh4|Adh6a|Adh6b|Adh7|Gm4737|Akr1cl|Aldh1a1|Aox2|Apoe|Blvrb|Cbr1|Gm5678|Ccl25|Cd36|Tomt|Crp|Cyp17a1|Cyp27a1|Cyp2c55|Cyp2c39|Cyp2j13|Cyp2j8|Cyp2ab1|Cyp4f15|Cyp4f17|Cbr2|Dhps|Entpd5|Ephb3|Ephb6|Epha10|Epha7|Epha4|Ephx1|Esr1|F9|F11|Klkb1|Fbp2|Fmo1|Gad2|Gart|Gch1|Gckr|Gclc|Gnmt|Gsto2|Gstt2|Idh2|Igfbp4|Kynu|Lonp1|Lpin1|Lpin3|Man1a|Man1a2|Mthfd1|Mthfd1l|Nfs1|Nmt2|Npc1l1|Pcx…	Abcc2|Abcc5|Abcc8|Abcc9|Abcc3|Abcc12|Abcc4|Abcd2|Abcd1|Aco2|Acox1|Acox3|Acp2|Adh5|Ahcy|Akr1c21|Akr1c12|Akr1c18|Akr1c14|Akr1c13|Akr1c19|Aldh2|Aldh1b1|Aldh1a2|Aldh1a7|Aldh1a3|Aldh3a1|Aldh3a2|Aldh9a1|Angptl3|Aox1|Aox3|Aox4|Xdh|Ap4b1|Aqp9|Arg1|Arg2|Arpp19|Asl|Atoh8|Atp2a2|Atp2a1|Atp2a3|Bcat1|Bphl|Car2|Casp6|Cat|Cda|Cfb|C2|Cndp2|Cndp1|Comt|Crot|Mptx2|Apcs|Csad|Gadl1|Cyb5a|Cyp1a1|Cyp1a2|Cyp26a1|Cyp2c37…
HALLMARK_IL6_JAK_STAT3_SIGNALING	6.21508e-05	0.000163555	0.538434	0.50295	2.05184	86	Cntfr|Osmr|Il9r|Cxcl10|Il2ra|Cxcl1|Csf2rb2|Csf2ra|Tnf|Socs3|Tnfrsf1b|Acvrl1|Hmox1|Crlf2|Il3ra|Ltbr|Tlr2|Cd14|Irf1|Jun|Ebi3|Pim1|Myd88|Tnfrsf1a|Csf1|Bak1|Il12rb1|Cxcl9|Il17ra|Tnfrsf21|Socs1|Ptpn1|Ifngr1|Lepr|Csf2|Acvr1b|Il4ra|Stat3|Ltb|Itgb3	-0.00345421	0.00180109	-0.00403813	4	36	Osmr|Il9r|Cxcl10|Ltb	Cntfr|Il2ra|Cxcl1|Csf2rb2|Csf2ra|Tnf|Socs3|Tnfrsf1b|Acvrl1|Hmox1|Crlf2|Il3ra|Ltbr|Tlr2|Cd14|Irf1|Jun|Ebi3|Pim1|Myd88|Tnfrsf1a|Csf1|Bak1|Il12rb1|Cxcl9|Il17ra|Tnfrsf21|Socs1|Ptpn1|Ifngr1|Lepr|Csf2|Acvr1b|Il4ra|Stat3|Itgb3	-0.00276259	0.00141336	-0.00403833	25	84	A2m|Acvr1c|Cblb|Ccl11|Cd36|Cxcl3|Cxcl10|Dntt|Grap|Ifnar1|Il2rg|Il7|Il9r|Inhbe|Itga4|Itga9|Itgb6|Itgb7|Ltb|Map3k8|Pim3|Reg2|Stat1|Stat4|Stat2	Mug2|Mug1|Gm7298|A2ml1|Acvr1b|Tgfbr1|Acvrl1|Bak1|Cbl|Ccl7|Ccl12|Ccl2|Cd38|Bst1|Cd44|Cd9|Cntfr|Crlf2|Csf1|Csf2ra|Il3ra|Csf2rb2|Csf2rb|Il4ra|Csf3r|Cxcl1|Cxcl2|Cxcl15|Cxcl11|Cxcl13|Cxcl9|Ebi3|Fas|Tnfrsf23|Grb2|Hax1|Hmox1|Ifngr1|Ifngr2|Il10rb|Il12rb1|Il13ra1|Il15ra|Il17ra|Il18r1|Il1b|Il1r1|Il1r2|Il2ra|Il6|Irf9|Itgb3|Itgb2l|Itgb1|Itgb2|Itgb5|Jun|Junb|Jund|Lepr|Ltbr|Pdgfc|Pf4|Pik3r5|Pim1|Pla2g2a|Ptpn1|…
HALLMARK_GLYCOLYSIS	0.000109659	0.000274146	0.538434	0.384268	1.7592	196	Dcn|Gpr87|Elf3|Mertk|Igfbp3|Tpbg|Col5a1|Tgfa|Egfr|Gpc3|Cldn3|Nt5e|Me1|Ppfia4|Ang|Adora2b|Gale|Sdc3|Hs6st2|Chst2|Aldh7a1|Sox9|Lct|Galk1|Angptl4|Akr1a1|Hk2|Met|Slc16a3|Cth|Chst1|Stc2|Sdhc|B3gnt3|Pgam1|Sap30|Gys1|Cln6|Capn5|Tgfbi|Pygl|B3gat3|Spag4|Gmppa|Idh1|Vegfa|Eno1|Ldha|Pgls|Aurka|Hspa5|Gfpt1|Slc37a4|Gusb|G6pdx|Pkm|Ier3|Glrx|Aldh9a1|Gne|Alg1|Mdh2|Chpf2|B4galt4|Got2|Gnpda1|Mdh1|Got1	-0.00391522	0.00199674	-0.00459364	7	61	Elf3|Egfr|Sdc3|Spag4|Gfpt1|Gne|Alg1	Dcn|Gpr87|Mertk|Igfbp3|Tpbg|Col5a1|Tgfa|Gpc3|Cldn3|Nt5e|Me1|Ppfia4|Ang|Adora2b|Gale|Hs6st2|Chst2|Aldh7a1|Sox9|Lct|Galk1|Angptl4|Akr1a1|Hk2|Met|Slc16a3|Cth|Chst1|Stc2|Sdhc|B3gnt3|Pgam1|Sap30|Gys1|Cln6|Capn5|Tgfbi|Pygl|B3gat3|Gmppa|Idh1|Vegfa|Eno1|Ldha|Pgls|Aurka|Hspa5|Slc37a4|Gusb|G6pdx|Pkm|Ier3|Glrx|Aldh9a1|Mdh2|Chpf2|B4galt4|Got2|Gnpda1|Mdh1|Got1	-0.00211669	0.00211838	-0.00390481	74	180	Adora2a|Ankzf1|Artn|B3galt6|Bik|Bpnt1|Cenpa|Chpf|Cldn4|Cog2|Col5a3|Col11a2|Depdc1a|Dpysl4|Crmp1|Dsc2|Dsc3|Ecd|Efna3|Egfr|Erbb2|Elf3|Eno2|Eno3|Ext2|Fbp2|Fkbp4|Gal3st1|Gclc|Gfpt1|Gne|Gpc6|Hs2st1|Hs6st1|Hspa1a|Hspa1b|Idh2|Irs2|Isg20|Aen|Isg20l2|Klb|Lhpp|Hdhd2|Lhx9|Lhx2|Med24|Tyro3|Axl|Nanp|Gm6741|Nasp|P4ha2|Paxip1|Pcx|Pfkfb1|Pgam2|Pgk2|Phka1|Plod2|Ppfia1|Prps1l3|Prps2|Sdc1|Sdc3|Slc16a8|Sox10|Sox8|Sp…	Abcb6|Adora2b|Agl|Agrn|Ak3|Ak4|Akr1a1|Aldh9a1|Aldob|Ang|Ang2|Ang4|Angptl4|Arpp19|Aurka|B3gat2|B3gat3|B3gnt3|B3gnt6|B4galt1|B4galt2|Capn5|Casp6|Cd44|Cdk1|Chpf2|Chst1|Chst12|Cited2|Cldn3|Cln6|Col5a1|Col11a1|Cth|Cxcr4|Cyb5a|Dcn|Ddit4|Dld|Dpysl3|Dpysl2|Dpys|Dsc1|Erbb4|Erbb3|Egln3|Eno1|Eno1b|Ero1a|Ext1|Fbp1|Fut8|G6pdx|G6pd2|Gale|Galk1|Galk2|Gapdhs|Gfpt2|Gfus|Glce|Gmppa|Got1|Gpc1|Gpc3|Gpc4|Gusb|Gys1|Ha…
HALLMARK_UV_RESPONSE_UP	0.000123892	0.00029498	0.518848	0.421911	1.89853	155	Htr7|Mmp14|Tchh|Ret|Slc6a12|Cdo1|Shox2|Cdkn2b|Cxcl1|Nr4a1|Nptxr|Mapk8ip2|Cyp1a1|Cdkn1c|Gpx3|Hmox1|Gal|Igfbp2|Atf3|Olfm1|Irf1|Icam1|Junb|Abcb1a|H2-M3|Mgat1|Slc25a4|Acaa1a|Fos|Ap2s1|Sigmar1|Fgf18|Spr|Apom|Fosb|Stard3|Tmbim6|Bak1|Rhob|Fen1|Tap1|Klhdc3|Maoa|Cnp|Slc6a8|Furin|Rpn1|Dgat1|Aqp3|Hyal2|Ykt6|Sqstm1|Rrad|Cdc34|Tst|Nfkbia|Ccne1|Btg2|Cyb5r1|Prkcd|Cltb|Alas1|Grpel1|Gch1	-0.00299485	0.00179875	-0.00398975	11	53	Cdo1|Nptxr|H2-M3|Mgat1|Fgf18|Apom|Fosb|Tap1|Slc6a8|Rrad|Gch1	Htr7|Mmp14|Tchh|Ret|Slc6a12|Shox2|Cdkn2b|Cxcl1|Nr4a1|Mapk8ip2|Cyp1a1|Cdkn1c|Gpx3|Hmox1|Gal|Igfbp2|Atf3|Olfm1|Irf1|Icam1|Junb|Abcb1a|Slc25a4|Acaa1a|Fos|Ap2s1|Sigmar1|Spr|Stard3|Tmbim6|Bak1|Rhob|Fen1|Klhdc3|Maoa|Cnp|Furin|Rpn1|Dgat1|Aqp3|Hyal2|Ykt6|Sqstm1|Cdc34|Tst|Nfkbia|Ccne1|Btg2|Cyb5r1|Prkcd|Cltb|Alas1|Grpel1	-0.00178814	0.00191863	-0.00393342	98	176	Abcb1b|Ago2|Ago1|Ago3|Apom|Bmp2|Btg3|Gm7334|Ube2r2|Gm9045|Gm9044|Cdk2|Chka|Col2a1|4930486L24Rik|Cxcl3|Ddx21|Ddx50|Dlg1|Dlg3|Dnaja1|Dnajb1|E2f5|E2f4|Eno2|Eno3|Ephx1|Fkbp4|Fmo1|Fosb|Pcsk6|Pcsk4|Gch1|Gls|H2ac6|H2ac7|H2ac22|H2ac23|H2ac20|H2ac13|H2aw|H2-M3|H2-Q2|H2-Q7|H2-K1|H2-Q4|H2-Bl|H2-Q6|H2-M10.4|H2-M10.6|Gm8909|H2-T3|H2-T10|Hnrnpu|Hspa1a|Hspa1b|Kcnh2|Lhx2|Lhx9|Blk|Lck|Mark3|Mmp15|Mrpl23|Msx1|Msx2…	Abcb1a|Abcb4|Abcb11|Ago4|Amd1|Amd2|Ap2s1|Aqp3|Arrb2|Arrb1|Asns|Atf3|Atp6v1c1|Atp6v1f|Bak1|Bcl2l11|Bid|Bsg|Btg1|Btg1b|Btg1c|Btg2|Car2|Casp3|Ccnd3|Ccnd1|Ccnd2|Ccne1|Cdc34|Cdc34b|Cdc5l|Gm32717|Cdkn1c|Cdkn2b|Cebpg|Chrna5|Cnp|Col1a1|Col1a2|Creg1|Ctsl|Cxcl1|Cxcl2|Cxcl15|Cyb5r1|Cyp1a1|Cyp1a2|Dgat1|Dlg4|Dlg2|Eif2s3x|Eif2s3y|Eif5|Eno1b|Eno1|Epcam|Fen1|Fmo2|Fmo5|Fmo6|Gm4847|Fos|Furin|Pcsk5|Gal|Ggh|Gls2|Gri…
HALLMARK_PANCREAS_BETA_CELLS	0.00019702	0.000447772	0.518848	-0.755368	-2.18839	34	Sst|Ins2|Gcg|Chga|Iapp|G6pc2|Pcsk1	-0.00220029	0.000723818	-0.00336993	2	5	Ins2|Pcsk1	Sst|Gcg|Chga|Iapp|G6pc2	-0.00217574	0.00136611	-0.0036846	16	39	Abcc1|Abcc6|Abcc10|Akt3|Dpp4|Fap|Elp4|Foxo1|Ins2|Lmo2|Nkx6-1|Nkx6-3|Pak3|Pax6|Pdx1|Scgn	Abcc8|Abcc9|Abcc5|Abcc2|Abcc3|Abcc12|Abcc4|Akt2|Akt1|Chga|Dcx|G6pc2|Gcg|Gck|Hnf1a|Iapp|Ins1|Insm1|Insm2|Mafb|Maf|Neurod1|Neurog3|Nkx2-2|Nkx6-2|Pak1|Pak2|Pax4|Pcsk2|Pklr|Pkm|Sec11a|Sec11c|Srp14|Srp9|Stxbp1|Stxbp2|Syt13|Vdr
HALLMARK_ANGIOGENESIS	0.000422893	0.000919332	0.498493	0.666734	2.32061	36	Postn|Col5a2|Col3a1|Lum|Slco2a1|Prg2|Spp1|Fgfr1|Pglyrp1|Fstl1|Nrp1|S100a4|Jag1|App|Lpl	-0.00521347	0.00397414	-0.00662695	2	13	Col5a2|Lum	Postn|Col3a1|Slco2a1|Prg2|Spp1|Fgfr1|Pglyrp1|Fstl1|Nrp1|S100a4|Jag1|App|Lpl	-0.00369687	0.00214211	-0.00554825	13	41	Wdr33|Col5a2|Col2a1|Fgfr4|Itga8|Jag2|Kcnj8|Lum|Msx1|Msx2|Ptk2b|Vav2|Vtn	Apoh|App|Ccnd2|Ccnd1|Ccnd3|Col3a1|Col1a1|Col1a2|Cxcl5|Cxcl15|Fgfr1|Fgfr2|Fgfr3|Itgav|Itga2b|Itga5|Jag1|Lpl|Lrpap1|Nrp1|Nrp2|Olr1|Clec2m|Pdgfa|Pf4|Pglyrp1|Postn|Prg2|Prg3|Ptk2|S100a4|S100z|Serpina5|Spp1|Stc1|Thbd|Timp1|Tnfrsf21|Vav3|Vav1|Vegfa
HALLMARK_DNA_REPAIR	0.000552661	0.00115138	0.477271	0.382683	1.72251	150	Bcam|Vps37d|Stx3|Ccno|Aprt|Hcls1|Cda|Npr2|Poll|Bola2|Nme3|Nelfe|Pold4|Nt5c|Rpa2|Fen1|Polr1c|Polr2e|Cmpk2|Nme1|Pde6g|Nelfb|Mrpl40|Ada|Polr2f|Rfc2|Itpa|Sac3d1|Impdh2|Edf1|Polr2g|Gtf2f1|Mpg|Nelfcd|Clp1|Surf1|Polr2d|Nudt9|Ell|Tk2|Usp11|Ercc1|Pom121|Brf2|Polr1d|Polr2h|Vps28|Adrm1|Guk1|Pold1|Polr2i|Polr3c|Sec61a1|Polr2a|Polr2j|Taf10|Gtf2b|Bcap31|Polr1h|Taf6|Supt5|Ddb1|Dut|Rfc5|Xpc|Vps37b|Ssrp1|Umps|Rfc…	-0.000837294	0.00103835	-0.00196268	33	55	Vps37d|Nme3|Nt5c|Rpa2|Polr1c|Polr2e|Pde6g|Sac3d1|Impdh2|Mpg|Tk2|Usp11|Ercc1|Pom121|Brf2|Guk1|Pold1|Polr2a|Taf6|Supt5|Ddb1|Rfc5|Vps37b|Ssrp1|Rfc3|Gtf3c5|Zfp707|Trp53|Rae1|Taf1c|Rpa3|Ercc2|Sf3a3	Bcam|Stx3|Ccno|Aprt|Hcls1|Cda|Npr2|Poll|Bola2|Nelfe|Pold4|Fen1|Cmpk2|Nme1|Nelfb|Mrpl40|Ada|Polr2f|Rfc2|Itpa|Edf1|Polr2g|Gtf2f1|Nelfcd|Clp1|Surf1|Polr2d|Nudt9|Ell|Polr1d|Polr2h|Vps28|Adrm1|Polr2i|Polr3c|Sec61a1|Polr2j|Taf10|Gtf2b|Bcap31|Polr1h|Dut|Xpc|Umps|Gtf2h5|Snapc5|Pnp2|Tarbp2|Dad1|Cant1|Polr2c|Alyref|Ercc3|Gmpr2|Gsdme	-0.000941435	0.00131093	-0.00262267	69	93	Aaas|Adcy7|Adcy3|Gm9774|Ago1|Ago2|Ago3|Alyref2|Brf2|Cstf3|Ddb1|Ddb2|Dgcr8|Dguok|Ercc1|Ercc2|Ercc5|Impdh2|Gtf2a2|Gtf2h3|Gtf3c5|Guk1|Lig1|Nfx1|Nt5c|Nt5c3b|Pcna|Pde4b|Pde4c|Pde4a|Pde6g|Pola1|Pola2|Pold1|Pold3|Pole4|Polh|Polr1c|Polr2a|Polr2e|Pom121|Prim1|Rad51|Rad52|Rae1|Rbx1-ps|Rev3l|Rfc3|Rfc5|Rnmt|Rpa2|Rpa3|Rrm2b|Sac3d1|Sf3a3|Snapc4|Srsf6|Ssrp1|Supt5|Gm4799|Taf6|Trp53|Upf3b|Usp11|Usp15|Tonsl|Vps37b…	Ada|Adcy6|Adcy5|Adcy8|Adcy4|Adcy2|Adcy1|Adrm1|Ago4|Ak1|Ak3|Ak4|Alyref|Gm21293|4931428L18Rik|Gm6763|Bcam|Mcam|Bcap31|Cant1|Cda|Cetn2|Clp1|Cmpk2|Dad1|Dut|Edf1|Ell|Eloa|Ercc3|Bivm|Fen1|Gmpr2|Gpx4|Gsdme|Gtf2b|Gtf2f1|Gtf2h1|Gtf2h5|Hprt|Itpa|Mpc2|Mrpl40|Nelfb|Nelfcd|Nelfe|Nme1|Npr2|Npr1|Nt5m|Nt5c3|Nudt9|Pcna-ps2|Pde4d|Pde6h|Pnp2|Pnp|Polb|Pold4|Gm45928|Poll|Polr1d|Polr1h|Polr2d|Polr2f|Polr2g|Polr2i|Polr…
HALLMARK_ALLOGRAFT_REJECTION	0.000686225	0.00132144	0.477271	0.349348	1.58402	199	Il10|Bcat1|Il12b|Inhba|Cxcr3|Nos2|Il2ra|Egfr|C2|Tnf|Psmb10|Fgr|Elane|Tlr2|Cd74|Spi1|Capg|Icam1|Akt1|Ctss|Prkcg|Tap2|Rps9|H2-Oa|H2-M3|Hcls1|Tapbp|H2-DMa|Cfp|Cd79a|H2-T23|Ache|Ccl4|Bcl3|Csf1|Il12rb1|Irf8|Flna|Cxcl9|H2-Aa|Igsf6|Mmp9|Tap1|Tlr6|Wars|Fcgr2b|Socs1|Nme1|Degs1|Ifngr1|Il18|Eif5a|Cd40|Csk|Nlrp3|Itgb2|Itgal|Ccl5|Aars|Rpl3l|Dyrk3|Ncf4|Ptpn6|Il4ra|Traf2|Ifng|Ifnar2|Ltb|Apbb1|Eif3d|Map4k1|Cartp…	-0.00296759	0.00187471	-0.00452405	18	56	Egfr|Cd74|H2-Oa|H2-M3|H2-DMa|Cd79a|Irf8|H2-Aa|Tap1|Cd40|Traf2|Ifng|Ltb|Apbb1|Eif3d|Map4k1|Cartpt|Ly86	Il10|Bcat1|Il12b|Inhba|Cxcr3|Nos2|Il2ra|C2|Tnf|Psmb10|Fgr|Elane|Tlr2|Spi1|Capg|Icam1|Akt1|Ctss|Prkcg|Tap2|Rps9|Hcls1|Tapbp|Cfp|H2-T23|Ache|Ccl4|Bcl3|Csf1|Il12rb1|Flna|Cxcl9|Igsf6|Mmp9|Tlr6|Wars|Fcgr2b|Socs1|Nme1|Degs1|Ifngr1|Il18|Eif5a|Csk|Nlrp3|Itgb2|Itgal|Ccl5|Aars|Rpl3l|Dyrk3|Ncf4|Ptpn6|Il4ra|Ifnar2|Gbp2	-0.0016376	0.00234766	-0.00441083	109	159	Abce1|Akt3|Apbb1|Brca1|Ccl11|Ccl19|Gm21104|Cd1d1|Cd1d2|Cd2|Cd247|Cd3d|Cd3e|Cd3g|Cd4|Cd40|Cd40lg|Cd7|Cd79a|Cd8a|Cd8b1|9130409I23Rik|Degs2|Dyrk2|Egfr|Erbb2|Eif3d|Eif3j1|Ereg|Ets1|Fasl|Blk|Lck|Flnb|Gbp8|Gbp3|Gbp6|Gbp5|Gbp9|Gbp11|Gbp10|Gbp4|Glmn|Gzmc|Gzme|Hdac9|Hdac7|H2-Q2|H2-Q7|H2-Bl|H2-K1|H2-Q4|Gm8909|H2-M3|H2-Q6|H2-M10.4|H2-M10.6|Gm10499|H2-T3|H2-DMa|H2-DMb1|H2-DMb2|H2-Oa|H2-Ob|H2-Ab1|H2-Aa|H2-Ea|…	Abi1|Abi2|Ache|Bche|Acvr2a|Acvr2b|Akt1|Akt2|B2m|Bcat1|Bcl10|Bcl3|C2|Cfb|Capg|Ccl7|Ccl12|Ccl2|Gm12407|Ccl4|Ccl5|Ccnd2|Ccnd1|Ccnd3|Cd28|Cdkn2a|Cdkn2b|Cfp|Crtam|Csf1|Csk|Ctss|Ctsk|Cxcl13|Cxcl9|Cxcr3|Dars|Degs1|Dyrk3|Erbb4|Erbb3|Eif3a|Eif3j2|Eif4g3|Eif4g1|Eif5a|Elane|Prtn3|Elf4|F2|Fas|Tnfrsf23|Fcgr2b|Fcgr3|Fgr|Fyn|Hck|Lyn|Src|Yes1|Flna|Flnc|Galnt1|Galnt13|Gbp2|Gbp2b|Gbp7|Gcnt1|Gpr65|Gzmb|Gzmd|Gzmf|Mc…
HALLMARK_MTORC1_SIGNALING	0.000687151	0.00132144	0.477271	0.359246	1.60875	201	Igfbp5|Bcat1|Serpinh1|Nupr1|Me1|Ifi30|Ldlr|Fkbp2|Insig1|Txnrd1|Sqle|Hk2|Cth|Tmem97|Coro1a|Bhlhe40|Psmb5|Nfkbib|Sdf2l1|Cfp|Lgmn|Nfil3|Niban1|Psmd13|Pik3r3|Phgdh|Cyp51|Pfkl|Idh1|Eno1|Ldha|Wars|Gpi1|Atp5g1|Aurka|Hspa5|Slc9a3r1|Sord|Slc37a4|G6pdx|Ebp|Rpn1|Ykt6|Hmgcr|Glrx|Xbp1|Itgb2|Sqstm1|Slc2a1|Abcf2|Got1|Pgm1|Psph|Calr|Gapdh|Btg2|Nmt1|Acly|Ddx39a|Tomm40|Rrp9|Psmc2|Adipor2	-0.00293756	0.00107189	-0.0032832	5	58	Pik3r3|Phgdh|Ddx39a|Tomm40|Rrp9	Igfbp5|Bcat1|Serpinh1|Nupr1|Me1|Ifi30|Ldlr|Fkbp2|Insig1|Txnrd1|Sqle|Hk2|Cth|Tmem97|Coro1a|Bhlhe40|Psmb5|Nfkbib|Sdf2l1|Cfp|Lgmn|Nfil3|Niban1|Psmd13|Cyp51|Pfkl|Idh1|Eno1|Ldha|Wars|Gpi1|Atp5g1|Aurka|Hspa5|Slc9a3r1|Sord|Slc37a4|G6pdx|Ebp|Rpn1|Ykt6|Hmgcr|Glrx|Xbp1|Itgb2|Sqstm1|Slc2a1|Abcf2|Got1|Pgm1|Psph|Calr|Gapdh|Btg2|Nmt1|Acly|Psmc2|Adipor2	-0.00194391	0.00156068	-0.00300717	58	193	Acsl3|Actr3b|Arpc5l|Cct6a|Ddx39a|Ddx39b|Dhcr7|Eef1e1|Gm9892|Eno2|Eno3|Eprs|Fads2b|Fdxr|Gclc|Hspa1a|Hspa1b|Hspd1|Hspe1|Hspe1-rs1|Idh2|Ifrd2|Immt|Itgb6|Itgb7|Mcm4|Nfyc|Nmt2|Nufip1|Nup205|P4ha2|Pgk2|Phgdh|Pik3r3|Pik3r1|Ppp1r15a|Psma3|Psme3|Psmg1|Rpa1|Rrm2b|Scd1|Scd3|Scd4|Slc1a5|Slc2a4|Stip1|Sytl2|Tbk1|Ikbke|Tcea2|Tomm40|Tuba3b|Tubal3|Tubg1|Tubg2|Txnrd3|Ung	Abcf2|Acaca|Acacb|Acly|Acsl4|Actr2|Actr3|Add3|Add1|Add2|Adipor2|Ak4|Ak3|Asns|Atp2a2|Atp2a1|Atp2a3|Atp5g1|Atp5g3|Atp6v1d|Aurka|Bcat1|Btg2|Btg1b|Btg1c|Btg1|Bub1|Cacybp|Calr|Cct6b|Cd9|Cdkn1a|Cfp|Cops5|Cth|Ctsc|Cxcr4|Cyp51|Dapp1|Ddit3|Ddit4|Dhcr24|Ebp|Egln3|Eif2s2|Elovl5|Elovl2|Elovl6|Eno1|Eno1b|Ero1a|Fads1|Fads3|Fads2|Fgl2|Fkbp2|G6pdx|G6pd2|Gapdh|Gm3839|Gm10358|Gapdh-ps15|Gm5069|Gm6316|Gm12117|Gm152…
HALLMARK_APOPTOSIS	0.00073189	0.00135535	0.477271	0.368841	1.64785	161	Bgn|Mmp2|Dcn|Lum|Hspb1|Pdgfrb|Erbb2|Krt18|Emp1|Plppr4|Il1a|H1f0|Lgals3|Tnf|Gpx3|Plat|Hmox1|Atf3|App|Cd14|Irf1|Retsat|Cth|Jun|Ifitm3|Fez1|Gna15|Rara|Hgf|Gadd45b|Casp7|Pmaip1|Psen2|Bcl2l2|Rhob|Dpyd|Bmf|Tap1|Ebp|Mcl1|Ifngr1|Il18|Anxa1|Timp2|Ier3|Rela|Sqstm1|Lmna|Bax	-0.00353657	0.00271197	-0.00424663	5	44	Lum|Erbb2|Plppr4|Bmf|Tap1	Bgn|Mmp2|Dcn|Hspb1|Pdgfrb|Krt18|Emp1|Il1a|H1f0|Lgals3|Tnf|Gpx3|Plat|Hmox1|Atf3|App|Cd14|Irf1|Retsat|Cth|Jun|Ifitm3|Fez1|Gna15|Rara|Hgf|Gadd45b|Casp7|Pmaip1|Psen2|Bcl2l2|Rhob|Dpyd|Ebp|Mcl1|Ifngr1|Il18|Anxa1|Timp2|Ier3|Rela|Sqstm1|Lmna|Bax	-0.00222553	0.00187577	-0.00363092	51	152	Bik|Birc3|Birc2|Bmf|Bmp2|Bnip3l|Bnip3l-ps|Brca1|Btg3|Gm7334|Casp2|Casp8|Cav1|Cd2|Cd69|Cdc25b|Cdk2|Diablo|Dnaja1|Egr3|Eno2|Eno3|Erbb2|Egfr|Ereg|Fasl|Fdxr|Gch1|Isg20|Aen|Isg20l2|Lef1|Lmnb2|Lum|Madd|Pak3|Pdcd4|Plcb2|Plppr4|Ppp2r5e|Prf1|Ptk2b|Rarb|Slc20a1|Slc20a2|Smad7|Spta1|Tap1|Tgfb2|Tgfbr3|Top2b	Add1|Add3|Add2|Aifm3|Anxa1|App|Atf3|Avpr1a|Bax|Bcap31|Bcl10|Bcl2l1|Bcl2l10|Bcl2l11|Bcl2l2|Bgn|Bid|Naip5|Naip6|Naip1|Naip2|Btg2|Btg1b|Btg1c|Btg1|Casp1|Casp3|Casp4|Casp6|Casp7|Casp9|Ccna1|Ccnd1|Ccnd2|Ccnd3|Cd38|Bst1|Cd44|Cdkn1a|Cdkn1b|Cflar|Clu|Cth|Dap3|Dcn|Ddit3|Dffa|Dnajc3|Dnm1l|Dpyd|Ebp|Emp1|Eno1b|Eno1|Erbb4|Erbb3|F2|Fas|Tnfrsf23|Fez1|Gadd45a|Gadd45g|Gadd45b|Gna15|Gpx4|Gsn|Scin|Vill|Avil|Vil1|Gs…
HALLMARK_NOTCH_SIGNALING	0.0011752	0.00209856	0.45506	0.568755	1.92207	32	Heyl|Fzd1|Fzd7|Jag1|Aph1a|Hes1|Sap30|Dtx4|Dtx1|Psen2|Notch2|Tcf7l2|Lfng|Dll1|Wnt2	-0.00118321	0.00348886	-0.00235122	3	12	Hes1|Dtx1|Dll1	Heyl|Fzd1|Fzd7|Jag1|Aph1a|Sap30|Dtx4|Psen2|Notch2|Tcf7l2|Lfng|Wnt2	-0.00123665	0.0020548	-0.00236808	11	32	Dll1|Dtx1|Dtx2|Fzd5|Hey2|Jag2|Kat2a|Mfng|Maml2|Prkcb|Rbx1-ps	Aph1a|Arrb1|Arrb2|Ccnd1|Ccnd2|Ccnd3|Cul1|Dtx4|Fzd1|Fzd7|Fzd2|Fzd8|Heyl|Jag1|Kat2b|Lfng|Rfng|Notch1|Notch2|Notch4|Notch3|Ppard|Prkca|Prkcg|Psen2|Psenen|Rbx1|Rnf7|Sap30|Sap30l|Tcf7l2|Wnt2
HALLMARK_INTERFERON_ALPHA_RESPONSE	0.0014421	0.00248638	0.45506	0.446836	1.87424	99	C1s1|Cxcl10|Batf2|Ifi30|Oas1a|Ccrl2|Oas1g|Bst2|Ifit3|Cd74|Irf1|Parp12|Psme2|Ifitm3|Oasl1|Psmb8|Ly6e|Ogfr|Isg15|Plscr1|Mvb12a|Lgals3bp|Psmb9|Dhx58|Csf1|Lap3|Tap1|Gbp3|Ifi35|Wars|Trafd1|Cmpk2|Cnp|Psme1|Tdrd7|Procr|Ube2l6|Lamp3	-0.00196552	0.001417	-0.00301526	9	29	Cxcl10|Ifit3|Cd74|Oasl1|Tap1|Gbp3|Ifi35|Ube2l6|Lamp3	C1s1|Batf2|Ifi30|Oas1a|Ccrl2|Oas1g|Bst2|Irf1|Parp12|Psme2|Ifitm3|Psmb8|Ly6e|Ogfr|Isg15|Plscr1|Mvb12a|Lgals3bp|Psmb9|Dhx58|Csf1|Lap3|Wars|Trafd1|Cmpk2|Cnp|Psme1|Tdrd7|Procr	-0.00105057	0.00173621	-0.00371571	75	80	Adar|Casp8|Cxcl10|Eif2ak2|Elf1|Epsti1|Gbp8|Gbp3|Gbp6|Gbp5|Gbp9|Gbp11|Gbp10|Gbp4|Helz2|Herc6|Herc3|H2-M3|H2-Q2|H2-Q7|H2-Bl|H2-K1|H2-Q4|H2-M10.4|H2-M10.6|Gm8909|H2-Q6|H2-T3|H2-T10|Ifi27l2a|Ifi35|Ifi44|Ifit2|Ifit3|Ifit3b|Il7|Irf2|Irf7|Isg20|Aen|Isg20l2|Mx2|Mx1|Ncoa7|Oas1c|Oas1e|Oas1b|Oasl1|Pnpt1|Psma3|Psme2b|Ripk2|Rnf31|Rsad2|Samd9l|Slc25a28|Sp110|Sp100|Gm15753|Gm16026|Stat2|Tap1|Tent5a|Tent5c|Trim1…	B2m|Batf2|Bst2|C1s2|C1s1|Casp1|Cmpk2|Cmtr1|Cnp|Csf1|Cxcl11|Ddx60|Dhx58|Gbp2|Gbp2b|Gbp7|Gmpr|Herc4|H2-D1|H2-Q10|H2-T23|Gm7030|H2-M2|H2-Q1|H2-M11|Gm11127|H2-M5|H2-T22|H2-M9|H2-T24|Ifi27|Ifi27l2b|Ifi30|Ifi44l|Ifih1|Ifitm1|Ifitm3|Ifitm7|Ifitm2|Ifitm6|2200002J24Rik|Ifitm5|Il15|Irf9|Isg15|Lap3|Lgals3bp|Lpar6|Ly6e|Mov10|Mvb12a|Oxr1|Nmi|Nub1|Oas1a|Oas1g|Oas1d|Oasl2|Ogfr|Parp12|Procr|Psmb8|Psmb9|Psme1|Psm…
HALLMARK_MYC_TARGETS_V2	0.00315435	0.00525725	0.431708	0.502916	1.90707	58	Map3k6|Hk2|Tmem97|Rrp12|Pus1|Pes1|Nop2|Mrto4|Nop16|Sord|Srm|Mybbp1a|Ipo4|Tcof1|Cdk4|Aimp2|Myc|Wdr74|Grwd1|Pprc1|Pa2g4|Phb|Bysl|Dctpp1|Noc4l|Rrp9|Rcl1|Slc29a2|Las1l|Nolc1|Exosc5|Ddx18|Farsa	-0.00025754	0.00123137	-0.00135463	14	19	Nop2|Mybbp1a|Ipo4|Tcof1|Aimp2|Wdr74|Grwd1|Pprc1|Noc4l|Rrp9|Las1l|Nolc1|Ddx18|Farsa	Map3k6|Hk2|Tmem97|Rrp12|Pus1|Pes1|Mrto4|Nop16|Sord|Srm|Cdk4|Myc|Pa2g4|Phb|Bysl|Dctpp1|Rcl1|Slc29a2|Exosc5	-5.6957e-05	0.00127893	-0.00183815	36	27	Aimp2|Ddx18|Dusp2|Farsa|Grwd1|Hspd1|Hspe1|Hspe1-rs1|Imp4|Ipo4|Las1l|Mcm4|Mcm5|Mphosph10|Mrto4-ps1|Mrto4-ps2|Mybbp1a|Bmyc|Ndufaf4|Noc4l|Nolc1|Gm5124|Nop2|Nop56|Plk4|Ppan|Pprc1|Prmt3|Slc19a1|Slc19a2|Supv3l1|Tbrg4|Ung|Utp20|Wdr43|Wdr74	Bysl|Cbx3|Cdk4|Exosc5|Hk2|Hkdc1|Hk3|Hk1|Map3k6|Map3k5|Map3k15|Mrto4|Myc|Pa2g4|Pes1|Phb|1700071K01Rik|Pus1|Rabepk|Rcl1|Rrp12|Slc29a2|Sord|Srm|Tfb2m|Gm1818|Tmem97
HALLMARK_TGF_BETA_SIGNALING	0.00460669	0.00743015	0.407018	0.438445	1.6397	54	Smad6|Wwtr1|Tjp1|Bmpr1a|Cdkn1c|Cdh1|Acvr1|Id1|Id3|Junb|Klf10|Serpine1|Rab31	-0.00445465	0.00434896	-0.00518829	1	12	Id3	Smad6|Wwtr1|Tjp1|Bmpr1a|Cdkn1c|Cdh1|Acvr1|Id1|Junb|Klf10|Serpine1|Rab31	-0.00161385	0.00187311	-0.00313237	27	62	Arid4b|Bcar3|Bmp2|Eng|Pcsk6|Pcsk4|Hdac1|Hdac2|Id3|Map3k7|Ncor2|Ppp1r15a|Slc20a1|Slc20a2|Smad1|Smad5|Smad7|Smurf1|Sptbn2|Sptbn5|Acvr1c|Tgif1|Thbs4|Thbs3|Tjp3|Trim33|Trim24	Acvr1|Bmpr1a|Bmpr1b|Bmpr2|Cdk9|Cdkn1c|Fkbp1a|Fkbp1b|Fnta|Furin|Pcsk5|Hdac1-ps|Hipk2|Hipk1|Hipk3|Id1|Id2|Ifngr2|Junb|Jun|Jund|Klf10|Lefty2|Lefty1|Ltbp2|Ltbp1|Ltbp3|Ltbp4|Nog|Pmepa1|Ppm1a|Ppm1n|Ppp1ca|Ppp1cc|Ppp1ccb|Rab31|Rab22a|Serpine1|Ski|Smad9|Smad3|Smad2|Smad6|Smurf2|Sptbn1|Sptbn4|Sptb|Tgfb1|Tgfbr1|Acvr1b|Thbs1|Comp|Thbs2|Tjp1|Tjp2|Ube2d3|Ube2d2a|Xiap|Naip5|Naip6|Naip1|Naip2
HALLMARK_CHOLESTEROL_HOMEOSTASIS	0.0196619	0.0307217	0.352488	0.43512	1.7145	74	Cxcl16|Errfi1|Gstm7|Lgals3|Mal2|Ldlr|Pparg|Sqle|Atf3|Jag1|Gpx8|Tmem97|Pmvk|Lpl|Mvd|Aldoc|Fabp5|Fdps|Plscr1|Lgmn|Nfil3|Niban1|Srebf2|Ethe1|Mvk|Cyp51|Fdft1|Fbxo6|Gusb|Ebp|S100a11|Hmgcr|Anxa5|Plaur	-0.00340867	0.00215294	-0.00375628	2	32	Mal2|Srebf2	Cxcl16|Errfi1|Gstm7|Lgals3|Ldlr|Pparg|Sqle|Atf3|Jag1|Gpx8|Tmem97|Pmvk|Lpl|Mvd|Aldoc|Fabp5|Fdps|Plscr1|Lgmn|Nfil3|Niban1|Ethe1|Mvk|Cyp51|Fdft1|Fbxo6|Gusb|Ebp|S100a11|Hmgcr|Anxa5|Plaur	-0.00271353	0.00226334	-0.00419372	23	81	Abca17|Abca1|Acat2|Adh4|Adh6a|Adh6b|Adh1|Adh7|Atxn2|Cbs|Chka|Dhcr7|Fads2b|Fasn|Jag2|Lss|Mal2|Pcyt2|Scd1|Scd3|Scd4|Srebf2|Stx5a	Abca2|Abca4|Abca7|Abca13|Abca12|Acat3|Acss2|Actg1|Actb|Actg2|Acta1|Actc1|Acta2|Adh5|Aldoc|Aldoart2|Aldoart1|Aldoa|Aldoa|Antxr2|Anxa13|Anxa5|Atf3|Atf5|Avpr1a|Cd9|Clu|Cpeb2|Cpeb4|Cxcl16|Cyp51|Ebp|Ech1|Errfi1|Ethe1|Fabp5|Fads2|Fads1|Fads3|Fbxo6|Fbxo44|Fdft1|Fdps|Gldc|Gnai1|Gnai2|Gnai3|Gstm7|Gstm1|Gstm3|Gstm5|Gstm2|Gstm4|Gusb|Hsd17b7|Idi1|Jag1|Ldlr|Lrp8|Vldlr|Lgals3|Lgmn|Lpl|Mvk|Nfil3|Niban1|Nsdhl|Pd…
HALLMARK_WNT_BETA_CATENIN_SIGNALING	0.0342989	0.0519681	0.321776	0.476736	1.68238	41	Wnt6|Fzd1|Peg12|Wnt5b|Dkk4|Jag1|Fzd8|Psen2|Nkd1|Ncstn|Hdac5|Dll1|Csnk1e|Myc|Notch4|Axin1|Hdac11	-0.000471095	0.00376042	-0.00343316	7	10	Wnt6|Wnt5b|Dkk4|Nkd1|Dll1|Axin1|Hdac11	Fzd1|Peg12|Jag1|Fzd8|Psen2|Ncstn|Hdac5|Csnk1e|Myc|Notch4	-0.000686854	0.00248491	-0.00271326	23	36	Axin2|Axin1|Dkk4|Dll1|Dvl2|Dvl3|Dvl1|Fzd5|Hdac2|Hdac1|Hdac7|Hdac9|Hey2|Jag2|Kat2a|Lef1|Bmyc|Ncor2|Ptch1|Trp53|Wnt1|Wnt5b|Wnt6	Adam17|Ccnd2|Ccnd1|Ccnd3|Csnk1e|Csnk1d|Cul1|Dkk1|Peg12|Frat1|Frat2|Fzd1|Fzd7|Fzd2|Fzd8|Gnai1|Gnai2|Gnai3|Hdac1-ps|Hdac5|Hdac4|Hey1|Jag1|Kat2b|Myc|Ncstn|Notch1|Notch2|Notch4|Notch3|Numb|Ppard|Psen2|Ptch2|Rbpj|Wnt5a
HALLMARK_APICAL_SURFACE	0.0382187	0.056204	0.321776	0.451922	1.59481	41	Ephb4|Mal|Shroom2|Hspb1|Afap1l2|Slc22a12|App|Atp6v0a4|Flot2|Atp8b1|Lypd3	0.000748002	0.0065137	-0.00617083	6	5	Mal|Shroom2|Afap1l2|Slc22a12|Atp8b1|Lypd3	Ephb4|Hspb1|App|Atp6v0a4|Flot2	-0.00132734	0.00271648	-0.00428712	37	51	Afap1l2|Akap7|Atp8b1|Atp8b3|Atp8a2|Atp8b2|Atp11c|Brca1|Cd160|Crocc|Crybg1|Ephb3|Ephb6|Epha10|Epha7|Epha4|Gata3|Il2rb|Il2rg|Blk|Lck|Lypd3|Mal|Mdga2|Ntng1|Pcsk9|Pkhd1l1|Rtn4rl1|Rtn4rl2|Shroom2|Slc22a12|Slc2a4|Slc34a3|Srpx|Sulf2|Thy1|Tmem8b	Adam10|Adipor2|App|Atp6v0a4|Atp6v0a1|Atp6v0a2|Tcirg1|Atp8a1|Atp11a|Atp8b4|Atp11b|Atp8b5|B4galt1|Ephb4|Epha1|Epha6|Epha8|Ephb1|Epha2|Ephb2|Epha3|Epha5|Flot2|Gas1|Gata2|Gstm5|Gstm3|Gstm7|Gstm1|Gstm2|Gstm4|Hspb1|Lyn|Fgr|Fyn|Hck|Src|Yes1|Mdga1|Ncoa6|Ntng2|Pkhd1|Plaur|Rhcg|Rhbg|Scube1|Scube3|Scube2|Slc22a22|Slc2a1|Sulf1
HALLMARK_BILE_ACID_METABOLISM	0.042332	0.0604743	0.321776	0.322254	1.35507	104	Dio2|Bmp6|Ephx2|Cyp7b1|Slco1a5|Cyp46a1|Hao1|Gc|Rbp1|Tfcp2l1|Pecr|Sult2b1|Pex11a|Nr3c2|Cyp27a1|Retsat|Slc29a1|Prdx5|Pex6|Nudt12|Pipox|Rxra|Abca6|Pex16|Hsd17b4|Abcd1|Pxmp2|Abca5|Idh1|Lipe|Klf1|Acsl5|Abcd2|Aldh9a1	-0.00259148	0.00326139	-0.00410889	7	27	Bmp6|Cyp46a1|Nr3c2|Cyp27a1|Pex6|Pipox|Abca6	Dio2|Ephx2|Cyp7b1|Slco1a5|Hao1|Gc|Rbp1|Tfcp2l1|Pecr|Sult2b1|Pex11a|Retsat|Slc29a1|Prdx5|Nudt12|Rxra|Pex16|Hsd17b4|Abcd1|Pxmp2|Abca5|Idh1|Lipe|Klf1|Acsl5|Abcd2|Aldh9a1	-0.00187308	0.00285782	-0.00437801	47	94	Abca1|Abca17|Abca8b|Abca6|Abca9|Abcd3|Abcg4|Abcg8|Aldh1a1|Aldh8a1|Ar|Bcar3|Bmp6|Cyp27a1|Cyp46a1|Dio1|Fads2b|Fdxr|Gnmt|Gnpat|Hsd17b13|Rdh16f2|Hsd3b6|Hsd3b2|Idh2|Lck|Blk|Nedd4l|Npc1l1|Nr3c2|Optn|Pex1|Pex12|Pex26|Pex6|Pipox|Slc23a2|Slc23a1|Slc27a2|Slc27a6|Slc27a5|Slc35b2|Gm6614|Sult2a8|Sult2a3|Ubp1|Tfcp2	Abca4|Abca7|Abca13|Abca12|Abca2|Abca5|Abca8a|Abcd1|Abcd2|Abcg1|Acsl1|Acsl5|Acsl6|Aldh1a7|Aldh1a2|Aldh1a3|Aldh1b1|Aldh2|Aldh9a1|Apoa1|Aqp9|Atxn1|Cat|Ch25h|Crot|Cyp39a1|Cyp7a1|Cyp7b1|Dhcr24|Dio2|Efhc1|Ephx2|Fads1|Fads3|Fads2|Gc|Gclm|Gstk1|Hao1|Hsd17b11|Rdh1|Rdh16|Rdh9|Rdh19|Hsd3b3|Hsd3b1|Idh1|Idi1|Klf1|Fgr|Fyn|Hck|Lyn|Src|Yes1|Lipe|Nedd4|Npc1|Nr0b2|Nr1h4|Paox|Pecr|Pex11a|Pex11g|Pex13|Pex16|Pex19|Pe…
HALLMARK_ANDROGEN_RESPONSE	0.0452507	0.0628482	0.321776	0.360896	1.53372	103	Krt19|Mertk|Tmprss2|Plpp1|Krt8|Mak|Lifr|Spdef|H1f0|Insig1|Akap12|Klk1b27|Akt1|Aldh1a3|Rrp12	-0.00341245	0.00459606	-0.00875147	6	9	Krt19|Tmprss2|Plpp1|Krt8|Akap12|Klk1b27	Mertk|Mak|Lifr|Spdef|H1f0|Insig1|Akt1|Aldh1a3|Rrp12	-0.00174513	0.00251909	-0.00388658	51	104	Abcc1|Abcc6|Abcc10|Acsl3|Actn2|Adamts1|Gm9774|Akap12|Akt3|Aldh1a1|Arid5b|Cdc14b|Elk4|Fads2b|Herc3|Herc6|Hpgd|Hsd17b14|Inpp4b|Itga8|Klk1|Klk1b27|Klk1b8|Klk1b9|Klk1b4|Krt19|Krt8|Lman1l|Map7|Tyro3|Axl|Ncoa4|Pgm3|Pias1|Pias2|Ptk2b|Ptpn21|Ptpn14|Scd1|Scd3|Scd4|Sec24c|Sms|Sms-ps|Arxes1|Arxes2|Tmprss2|Xrcc5|Xrcc6|Zbtb10|Zmiz2	Abcc4|Abcc5|Abcc2|Abcc8|Abcc9|Abcc3|Abcc12|Abhd2|Acsl4|Actn1|Actn4|Actn3|Adamts4|Adamts5|Adamts8|Adamts9|Adamts15|Adamts20|Adrm1|Akt1|Akt2|Aldh1a3|Aldh1b1|Aldh2|Aldh1a2|Aldh1a7|Appbp2|Azgp1|B2m|B4galt1|Bmpr1b|Bmpr1a|Camkk2|Camkk1|Ccnd1|Ccnd2|Ccnd3|Cdk6|Dbi|Dhcr24|Dnajb9|Elovl5|Elovl2|Fads1|Fads3|Fads2|Fkbp5|Gnai3|Gnai1|Gnai2|Gsr|Gucy1a1|H1f0|Herc4|Homer2|Idi1|Inpp4a|Insig1|Itgav|Itga2b|Itga5|Klk1…
HALLMARK_FATTY_ACID_METABOLISM	0.0844565	0.11413	0.287805	0.271171	1.21996	152	Cidea|Vnn1|Ppara|Cbr3|Me1|Trp53inp2|Aldh3a1|Cyp1a1|Eno3|G0s2|Hmgcs2|Retsat|Cpt1a|Sdhc|Acaa1a|Bphl|Apex1|Acaa2|Acads|Grhpr|Hsd17b4|Erp29|Acss1|Acadvl|Hmgcl|Idh1|Ldha|Maoa|Alad|Psme1|Il4i1|Acsl5|Eci1|Aldh9a1|Mdh2|Ube2l6|Hadh|Mdh1|Mlycd|Mcee|Mgll|Nsdhl|Ncaph2|Ehhadh|Cryz|Suclg1|Ech1|Blvra|Cpt2|Acot2|Adipor2|Sdhd|Aldh3a2|Acadl|Aco2|Echs1|Etfdh|Ostc|Rdh11|Idh3b|Aldoa	-0.00230087	0.0014659	-0.00311331	11	51	Cidea|Ppara|Eno3|Acss1|Alad|Il4i1|Eci1|Ube2l6|Ncaph2|Ehhadh|Acot2	Vnn1|Cbr3|Me1|Trp53inp2|Aldh3a1|Cyp1a1|G0s2|Hmgcs2|Retsat|Cpt1a|Sdhc|Acaa1a|Bphl|Apex1|Acaa2|Acads|Grhpr|Hsd17b4|Erp29|Acadvl|Hmgcl|Idh1|Ldha|Maoa|Psme1|Acsl5|Aldh9a1|Mdh2|Hadh|Mdh1|Mlycd|Mcee|Mgll|Nsdhl|Cryz|Suclg1|Ech1|Blvra|Cpt2|Adipor2|Sdhd|Aldh3a2|Acadl|Aco2|Echs1|Etfdh|Ostc|Rdh11|Idh3b|Aldoa|Aldoa	-0.00206176	0.00250085	-0.00382699	55	148	Acat2|Acot2|Acot6|Acsl3|Acss1|Adh1|Adh4|Adh6a|Adh6b|Adh7|Adsl|Alad|Aldh1a1|Aoc3|Aoc2|Aqp7|Bckdhb|Cbr1|Gm5678|Cd1d1|Cd1d2|Cd36|Cel|Cidea|Cpt1b|Cpt1c|Cyp4a14|Cyp4b1|D2hgdh|Decr1|Eno2|Eno3|Ephx1|Fasn|Fh1|Fmo1|Gad2|Gcdh|Gstz1|Hmgcll1|Hpgd|Hsd17b13|Hsph1|Idh2|Il4i1|Metap1|Nbn|Ncaph2|Ppara|Rdh16f2|Sms|Sms-ps|Ube2l6|Urod|Xist	Aadat|Acaa2|Acadl|Acadm|Acads|Acadvl|Acat3|Aco2|Acot1|Acot4|Acot8|Acox1|Acsl1|Acsl5|Acsl6|Acsl4|Adh5|Adipor2|Aldh1a7|Aldh1a2|Aldh1a3|Aldh1b1|Aldh2|Aldh3a1|Aldh3a2|Aldh9a1|Apex1|Auh|Blvra|Bmpr1b|Bmpr1a|Bphl|Car2|Car4|Car6|Cbr3|Cidec|Cpt1a|Cpt2|Crat|Chat|Cryz|Cyp1a1|Cyp1a2|Cyp4a31|Cyp4a32|Cyp4a10|Cyp4a12b|Cyp4a12a|Cyp4a30b|Cyp4x1|Dhcr24|Dld|Dlst|Ech1|Echs1|Eci2|Eci3|Elovl5|Elovl2|Eno1b|Eno1|Erp29|E…
HALLMARK_HEDGEHOG_SIGNALING	0.118321	0.155685	0.257206	0.376925	1.30424	35	Cntfr|Unc5c|Nrp2|Nrp1|Slit1|Plg|Scg2|Crmp1|Ache|L1cam|Nrcam|Vegfa|Rtn1|Myh9|Pml|Tle3|Dpysl2	-0.000290386	0.00599369	-0.00371806	6	11	Unc5c|Slit1|Plg|Crmp1|Rtn1|Pml	Cntfr|Nrp2|Nrp1|Scg2|Ache|L1cam|Nrcam|Vegfa|Myh9|Tle3|Dpysl2	-0.000744712	0.00256697	-0.00320422	30	41	Amot|Celsr1|Celsr2|Crmp1|Dpysl4|Gli1|Hey2|Ldb1|Myh3|Myh8|Myh13|Myh14|Myh10|Myh15|Nkx6-1|Nkx6-3|Arhgap42|Plg|Pml|Ptch1|Rtn1|Dhh|Slit1|Slit3|Slit2|Thy1|Tle1|Tle4|Unc5c|Unc5a	Ache|Bche|Cdk5r1|Cdk6|Celsr3|Cntfr|Dpysl3|Dpysl2|Dpys|Ets2|Hey1|L1cam|Nrcam|Nfasc|Chl1|Myh9|Myh11|Myh2|Myh1|Myh4|Myh7|Myh7b|Nf1|Nkx6-2|Nrp1|Nrp2|Ophn1|Arhgap10|Arhgap26|Arhgap26|Ptch2|Scg2|Ihh|Tle3|Tle2|Unc5d|Unc5b|Vegfa|Vldlr|Lrp8|Ldlr
HALLMARK_KRAS_SIGNALING_DN	0.169747	0.217624	0.249247	0.260235	1.19154	180	Il12b|Gp2|Krt13|Ybx2|Gdnf|Cntfr|Krt5|Sox10|Kcnn1|Slc6a14|Klhdc8a|Atp4a|Gprc5c|Krt15|Krt4|Shox2|Edn1|Tfcp2l1|Htr1b|Tnni3|Chst2|Sstr4|Clstn3|Sptbn2|Ryr1|Igfbp2|Synpo|Dlk2	-0.00179902	0.00344758	-0.0047138	10	18	Gp2|Krt13|Gdnf|Krt5|Sox10|Slc6a14|Krt15|Krt4|Tnni3|Sptbn2	Il12b|Ybx2|Cntfr|Kcnn1|Klhdc8a|Atp4a|Gprc5c|Shox2|Edn1|Tfcp2l1|Htr1b|Chst2|Sstr4|Clstn3|Ryr1|Igfbp2|Synpo|Dlk2	-0.0010937	0.00248011	-0.00439367	205	224	Abcb1b|Abcg4|Adra2c|Akr1b7|Alox12b|Atp12a|Bard1|Brdt|AI182371|Cacna1e|Cacna1a|Cacna1d|Cacng1|Camk1d|Cd40lg|Cdkal1|Celsr2|Celsr1|Chrng|Cldn8|Col2a1|Coq8a|Cpeb3|Cyp11b2|Cyp11b1|Neo1|Dtnb|Egf|Ephb3|Ephb6|Epha10|Epha7|Epha4|Fgf16|Fgf20|Fgf22|Fgfr4|Gpr19|Gpr3|Gprc5b|Gtf3c5|Ifi44|Ifng|Insl5|Irs4|Itgb1bp2|Kcnd1|Kcnq5|Klk7|Kmt2d|Kmt2c|Krt13|Krt15|Krt4|Krt5|Krt6a|Krt6b|Gm5478|Mfng|Lypd3|Mast4|Mthfr|Mx2|Mx…	Abcb11|Abcb4|Abcb1a|Abcg1|Actc1|Actg2|Acta1|Acta2|Actb|Actg1|Akr1b8|Akr1b10|Alox8|Aloxe3|Alox5|Ambn|Asb7|Atp4a|Atp1a4|Atp1a1|Atp1a2|Atp1a3|Atp6v1b1|Atp6v1b2|Bmpr1b|Bmpr1a|Btg2|Btg1b|Btg1c|Btg1|Hc|C3|C4b|Cacna1f|Cacna1c|Cacna1s|Cacna1b|Calcb|Calca|Calm4|Calm5|Camk1|Capn9|Capn3|Capn11|Capn8|Capn1|Capn2|Ccdc106|Ccna1|Cd207|Celsr3|Ckm|Ckb|Cldn13|Cldn17|Clps|Clstn3|Clstn1|Clstn2|Cntfr|Col1a1|Col1a2|Co…
HALLMARK_UNFOLDED_PROTEIN_RESPONSE	0.203252	0.254065	0.287857	0.272268	1.1703	113	Chac1|Wfs1|Cebpb|Gemin4|Ifit1bl1|Lsm4|Atf3|Stc2|Rps14|Herpud1|Vegfa|Hyou1|Hspa5|Exosc4|Eif4a3|Banf1|Nhp2|Eif2ak3|Eef2|Xbp1|Bag3|Imp3|Ern1|Calr|Dctn1|Pdia6|Rrp9|Shc1|Pdia5|Aldh18a1|Zbtb17|Eif4g1|Srpr|Nop14|Exosc9|Atf6|Khsrp|Mthfd2|Preb|Eif4a1|Nolc1|Exosc5|Exosc10|Sec31a|Pop4|Edc4|Hspa9|Tatdn2	-0.00082167	0.00116786	-0.00164089	14	34	Gemin4|Ifit1bl1|Herpud1|Eif2ak3|Imp3|Rrp9|Zbtb17|Nop14|Nolc1|Exosc10|Pop4|Edc4|Hspa9|Tatdn2	Chac1|Wfs1|Cebpb|Lsm4|Atf3|Stc2|Rps14|Vegfa|Hyou1|Hspa5|Exosc4|Eif4a3|Banf1|Nhp2|Eef2|Xbp1|Bag3|Ern1|Calr|Dctn1|Pdia6|Shc1|Pdia5|Aldh18a1|Eif4g1|Srpr|Exosc9|Atf6|Khsrp|Mthfd2|Preb|Eif4a1|Exosc5|Sec31a	-0.00156819	0.00114646	-0.00291332	46	94	Arfgap1|Ccl11|Cnot2|Cnot4|Cxxc1|Ddx10|Dkc1|Dnaja4|Eftud2|Eif2ak3|Eif4a2|Ddx20|Eif4a3l1|Eif4e|Eif4e1b|Exosc1|Exosc10|Exosc2|Gemin4|H2ac6|H2ac7|H2ac22|H2ac23|H2ac20|H2ac13|H2aw|Hspa1a|Hspa1b|Iars|Ifit1bl1|Ifit1|Imp3|Nfya|Nfyb|Nolc1|Gm5124|Nop14|Nop56|Pop4|Sdad1|Arxes1|Arxes2|Tspyl2|Wipi2|Xpot|Zbtb17	Aldh18a1|Asns|Atf3|Atf4|Atf6|Bag3|Banf1|Calr|Ccl2|Ccl12|Ccl7|Cebpb|Cebpg|Chac1|Cks1b|Cks1brt|Dctn1|Ddit4|Dnajb9|Dnajc3|Eef2|Eif2s1|Eif4a1|Eif4a3|Eif4a3l2|Eif4ebp1|Eif4ebp2|Ern1|Ern2|Ero1a|Exoc2|Exosc4|Exosc5|Exosc9|Fkbp14|Gosr2|H2ax|H2ac19|H2ac8|H2ac11|H2ac12|H2ac15|H2ac4|H2ac10|H2ac21|H2aj|H2ac24|H2ac18|Hsp90b1|Hspa5|Hspa8|Hspa1l|Hspa2|Hyou1|Ifit1bl2|Kdelr3|Kdelr2|Kdelr1|Khsrp|Kif5b|Kifc3|Kif5a|…
HALLMARK_REACTIVE_OXYGEN_SPECIES_PATHWAY	0.257009	0.313426	0.190023	0.308899	1.1231	49	Gpx3|Txnrd1|Junb|Mgst1|Hmox2|Lsp1|Cdkn2d|Fes|Ptpa|Sbno2|G6pdx|Prdx4|Glrx|Ndufs2|Egln2|Ndufa6|Lamtor5|Msra|Mbp|Selenos|Sod1|Pfkp|Prdx1|Ndufb4|Ercc2|Gsr|Txn1	-0.00339762	0.0016231	-0.00379928	2	25	Egln2|Ercc2	Gpx3|Txnrd1|Junb|Mgst1|Hmox2|Lsp1|Cdkn2d|Fes|Ptpa|Sbno2|G6pdx|Prdx4|Glrx|Ndufs2|Ndufa6|Lamtor5|Msra|Mbp|Selenos|Sod1|Pfkp|Prdx1|Ndufb4|Gsr|Txn1	-0.0031426	0.00136726	-0.00368378	6	50	Egln2|Ercc2|Gclc|Scaf4|Txnrd3|Txnrd2	Cat|Cdkn2d|Fes|Fer|Ftl1|Ftl1-ps1|Ftl1-ps2|Ftl2-ps|G6pdx|G6pd2|Gclm|Glrx2|Gpx4|Gsr|Hhex|Ipcef1|Junb|Jun|Jund|Lamtor5|Lsp1|Mbp|Mgst1|Mpo|Epx|Lpo|Msra|Ndufa6|Ndufs2|Pdlim1|Pfkp|Pfkl|Pfkm|Prdx1|Prdx2|Prdx4|Prdx6|Prdx6b|Prnp|Ptpa|Sbno2|Sbno1|Selenos|Sod1|Sod2|Srxn1|Stk25|Txn1|Txndc8|Txnrd1
HALLMARK_PI3K_AKT_MTOR_SIGNALING	0.48062	0.572167	0.17822	0.234944	0.993637	105	Gna14|Egfr|Pitx2|Nod1|Tiam1|E2f1|Akt1|Nfkbib|Myd88|Rps6ka1|Pak4|Prkar2a|Tnfrsf1a|Pik3r3|Arhgdia|Cdk4|Sfn|Hras|Sqstm1|Slc2a1|Ralb|Csnk2b|Calr|Akt1s1|Irak4|Traf2|Mknk1|Grk2|Cfl1|Prkag1|Ppp1ca|Grb2|Mknk2|Dusp3|Stat2|Raf1|Mapkap1|Rptor|Cdkn1a|Ddit3|Plcb1|Trib3|Ecsit|Adcy2|Il2rg	-0.00176255	0.00138091	-0.00266068	10	35	Egfr|Pitx2|Pak4|Pik3r3|Sfn|Traf2|Stat2|Rptor|Ecsit|Il2rg	Gna14|Nod1|Tiam1|E2f1|Akt1|Nfkbib|Myd88|Rps6ka1|Prkar2a|Tnfrsf1a|Arhgdia|Cdk4|Hras|Sqstm1|Slc2a1|Ralb|Csnk2b|Calr|Akt1s1|Irak4|Mknk1|Grk2|Cfl1|Prkag1|Ppp1ca|Grb2|Mknk2|Dusp3|Raf1|Mapkap1|Cdkn1a|Ddit3|Plcb1|Trib3|Adcy2	-0.00103012	0.00155503	-0.00236035	49	96	Actr3b|Akt3|Creb1|Cab39l|Cdk2|Cfl2|Ecsit|Egfr|Erbb2|Eif4e|Eif4e1b|Fasl|Fgf17|Fgf18|Fgf22|Fgf6|Gna11|Gngt1|Grap|Grk3|Il2rg|Itpr2|Itpr1|Itpr3|Lck|Blk|Map3k7|Mapk8|Mapk9|Pak4|Pfn2|Pik3r3|Pik3r1|Pikfyve|Pin1|Pitx2|Plcb2|Plcg1|Ppp2r1b|Prkaa2|Rptor|Sfn|Slc2a4|Stat2|Tbk1|Ikbke|Them4|Traf2|Vav2	Acaca|Acacb|Actr2|Actr3|Akt1|Akt2|Akt1s1|Arf1|Arf2|Arhgdia|Arpc3|Atf1|Atf1-ps|Cab39|Calr|Cdk1|Cdk4|Cdkn1a|Cdkn1b|Cfl1|Cltc|Csnk2b|Cxcr4|Dapp1|Ddit3|Dusp3|E2f1|Erbb4|Erbb3|Fgf8|Gna14|Gnaq|Gng11|Grb2|Grk2|Hras|Hsp90b1|Irak4|Fgr|Fyn|Hck|Lyn|Src|Yes1|Map2k3|Map2k6|Mapk1|Mapk3|Mapk10|Mapkap1|Mknk1|Mknk2|Nfkbib|Ngf|Nod1|Pdk1|Pfn1|Pik3r2|Pin1rt1|Pla2g12a|Plcb1|Plcb3|Plcb4|Plcg2|Ppp1ca|Ppp1cc|Ppp1ccb|Ppp…
HALLMARK_PEROXISOME	0.708333	0.823643	0.135741	0.210202	0.881687	99	Ephx2|Cadm1|Sult2b1|Pex11a|Cacna1b|Retsat|Prdx5|Sema3c|Abcb1a|Pex6|Slc25a4|Fdps|Acaa1a|Hsd17b4|Abcd1|Cln6|Hmgcl|Mvp|Pex11b|Idh1|Cln8|Nudt19|Acsl5|Abcd2|Pex5|Aldh9a1|Hras|Mlycd|Gstk1|Tspo|Ehhadh|Ercc1|Ech1|Hsd3b7|Ctbp1|Fis1	-0.00323809	0.000579661	-0.00385386	5	31	Pex6|Pex11b|Nudt19|Ehhadh|Ercc1	Ephx2|Cadm1|Sult2b1|Pex11a|Cacna1b|Retsat|Prdx5|Sema3c|Abcb1a|Slc25a4|Fdps|Acaa1a|Hsd17b4|Abcd1|Cln6|Hmgcl|Mvp|Idh1|Cln8|Acsl5|Abcd2|Pex5|Aldh9a1|Hras|Mlycd|Gstk1|Tspo|Ech1|Hsd3b7|Ctbp1|Fis1	-0.00208706	0.00215997	-0.00394408	44	104	Abcb1b|Abcc1|Abcc6|Abcc10|Abcd3|Acsl3|Aldh1a1|Cacna1a|Cacna1e|Cacna1d|Cel|Crabp1|Crabp2|Ctps|Ctps2|Dio1|Dlg1|Dlg3|Ercc1|Fads2b|Gnpat|Hmgcll1|Hsd17b13|Ide|Idh2|Msh2|Nudt19|Pabpc1|Pabpc2|Pabpc6|Pex11b|Pex14|Pex6|Sema3e|Sema3g|Slc23a2|Slc23a1|Slc25a19|Slc27a2|Slc27a6|Slc35b2|Sult2a8|Sult2a3|Top2b	Abcb1a|Abcb4|Abcb11|Abcb9|Tap2|Abcc8|Abcc9|Abcc5|Abcc2|Abcc3|Abcc12|Abcc4|Abcd1|Abcd2|Acot8|Acox1|Acsl1|Acsl5|Acsl6|Acsl4|Alb|Aldh1a7|Aldh1a2|Aldh1a3|Aldh1b1|Aldh2|Aldh9a1|Atxn1|Bcl10|Cacna1b|Cacna1c|Cacna1f|Cacna1s|Cadm1|Cat|Cln6|Cln8|Crat|Chat|Ctbp1|Ctbp2|Dhcr24|Dhrs3|Dlg4|Dlg2|Ech1|Eci2|Eci3|Elovl5|Elovl2|Ephx2|Ercc3|Esr2|Fads1|Fads3|Fads2|Fdps|Fis1|Gstk1|Hmgcl|Hras|Hsd17b11|Idh1|Idi1|Itgb1bp1…
HALLMARK_SPERMATOGENESIS	0.772277	0.877588	0.157403	0.204924	0.877129	124	Ybx2|Rpl39l|Hspa1l|H1f6|Alox15|Art3|Dmrt1|Pomc|Gsg1|Adam2|Tnni3|Dpep3|Nphp1|Cct6b|Ace|Slc12a2|Pcsk4|Tcp11	-0.00387746	0.00293161	-0.00649633	5	13	Dmrt1|Tnni3|Ace|Slc12a2|Pcsk4	Ybx2|Rpl39l|Hspa1l|H1f6|Alox15|Art3|Pomc|Gsg1|Adam2|Dpep3|Nphp1|Cct6b|Tcp11	-0.00121586	0.00232379	-0.00389646	82	111	Ace|Ace3|Acrbp|Actl7a|Akap3|Arl4a|Art2b|Araf|Cct6a|Chrm4|Clgn|Clvs1|Cnih2|Coil|Crisp2|Crisp3|Dbf4|Neo1|Ddx25|Ddx19b|Dmrt1|Ezh2|Ezh1|Gad2|Gfi1|Gmcl1|Btbd35f14|Grm8|Grm4|Grm2|Hoxd1|Hspa1a|Hspa1b|Hsph1|Htr5a|Ide|Ift88|Il12rb2|Il13ra2|Lpin1|Lpin3|Map7|Mast4|Mep1b|Mllt10|Mtor|Ncaph|Nf2|Nos3|Papolb|Papola|Papolg|Parp2|Parp1|Pcsk4|Pcsk6|Pbp2|Pgk2|Pias2|Pias1|Psmg1|Scg5|Septin4|Sirt1|Snap91|Spata6|Strbp|…	Acrv1|Actl7b|Adad1|Adam2|Adcyap1|Agfg1|Alox15|Alox12e|Alox12|Art3|Aurka|Braf|Raf1|Bub1|Ccna1|Ccnb2|Cct6b|Cdk1|Cdkn3|Cftr|Chfr|Canx|Clpb|Clvs2|Cnih3|Crisp1|Dcc|Ddx19a|Dmc1|Elovl3|Gad1|Gad1-ps|Gapdhs|Gfi1b|Btbd35f29|Btbd35f6|Gpr182|Grm1|Grm5|Grm6|Gsg1|Gstm5|Gstm3|Gstm7|Gstm1|Gstm2|Gstm4|H1f6|Hoxb1|Hspa1l|Hspa8|Hspa5|Hspa2|Hspa4l|Hspa4|Htr5b|Jam3|Kif2c|Kif2a|Ldhc|Lpin2|Mast2|Mast1|Mast3|Mtnr1b|Naa10…
HALLMARK_HEME_METABOLISM	0.807775	0.897528	0.0265351	-0.228018	-0.842032	194	P4ha2|Hba-x|Dcun1d1|Gypa|Slc30a10|Tfdp2|Ell2|Bnip3l|Usp15|Epb42|Kdm7a|Slc25a37|Atg4a|Mboat2|Car2|Abcg2|Mpp1|Rhd|Riok3|Kel|Rhag|Mgst3|Car1|Hagh|Gclm|Selenbp2|Cat|Add2|Spta1|Prdx2|Ypel5|Tent5c|Cir1|Fech|Pcx|Mospd1|Xk|Picalm|Xpo7|Ncoa4|Epb41|Slc4a1|Trim10|Tnrc6b|Top1|Sdcbp|Alas2|Isca1|Hbq1b|Fbxo7|Ranbp10|Rad23a|Snca|Marchf8|Tyr|Trak2|Ctse|Lamp2|Ftcd|Cdc27|Optn|Dcaf10|Mxi1|Bmp2k|Clcn3|Adipor1|Rbm5|Tc…	-3.76609e-05	0.00138087	-0.00169838	48	41	P4ha2|Hba-x|Dcun1d1|Gypa|Slc30a10|Tfdp2|Ell2|Bnip3l|Usp15|Slc25a37|Mboat2|Abcg2|Rhd|Kel|Rhag|Car1|Hagh|Spta1|Tent5c|Fech|Pcx|Xpo7|Ncoa4|Epb41|Slc4a1|Trim10|Tnrc6b|Alas2|Isca1|Hbq1b|Fbxo7|Ranbp10|Rad23a|Snca|Tyr|Ftcd|Optn|Bmp2k|Rbm5|Ucp2|Mark3|Urod|Ubac1|Cdr2|Fbxo9|Tfrc|Bpgm|Aldh6a1	Epb42|Kdm7a|Atg4a|Car2|Mpp1|Riok3|Mgst3|Gclm|Selenbp2|Cat|Add2|Prdx2|Ypel5|Cir1|Mospd1|Xk|Picalm|Top1|Sdcbp|Marchf8|Trak2|Ctse|Lamp2|Cdc27|Dcaf10|Mxi1|Clcn3|Adipor1|Tcea1|Bsg|Ackr1|Ank1|Osbp2|Vezf1|Cpox|Nek7|Abcb6|Daam1|Tspo2|Endod1|Klf3	-0.00111317	0.00140561	-0.00250137	97	176	Abcg2|Acp5|Alad|Alas2|Aldh6a1|Blvrb|Bmp2k|Bnip3l|Bnip3l-ps|Bpgm|Btrc|Car1|Epb41|Epb41l2|Ermap|Ezh1|Ezh2|Fbxo34|Fbxo7|Fbxo9|Fech|Fn3k|Fn3krp|Ftcd|Gclc|Glrx5|Gypa|H4c17|Hbb-bt|Hbb-bs|Hbb-bh2|Hebp1|Htra2|Igsf3|Isca1|AK157302|Phf2|Phf8|Kel|Khnyn|Lmo2|Lpin1|Lpin3|Marchf2|Mark3|Mboat2|Mfhas1|Mkrn1|Mkrn3|Myl4|Ciao3|Ncoa4|Nfe2l1|Nudt10|Optn|Pcx|Ppp2r5e|Rad23a|Rbm24|Rhag|Rhd|Sec14l5|Sidt1|Slc11a2|Slc25a37…	Abcb6|Abcg3|Ackr1|Add1|Add3|Add2|Adipor1|Agpat4|Agpat3|Alas1|Ank1|Ank2|Aqp3|Arhgef12|Asns|Atg4a|Atg4a-ps|Atp6v0a1|Atp6v0a2|Atp6v0a4|Tcirg1|Bach1|Bcam|Mcam|Blvra|Bsg|Btg2|Btg1b|Btg1c|Btg1|Fbxw11|C3|C4b|Hc|Car2|Cat|Ccdc28a|Ccnd3|Ccnd1|Ccnd2|Cdc27|Cir1|Clcn3|Clcn4|Clcn5|Ctns|Ctsb|Ctse|Daam1|Dcaf10|Dcaf11|Dmtn|E2f2|Eif2ak1|Endod1|Epb41l3|Epb42|Epor|Foxj2|Foxo3|Gapvd1|Gata1|Gclm|Gypc|H1f0|H4c14|H4c3|H…
HALLMARK_MITOTIC_SPINDLE	0.828571	0.900621	0.184706	0.190731	0.864815	199	Bcar1|Fscn1|Shroom1|Shroom2|Pif1|Cdc42ep2|Gemin4|Sorbs2|Cdc42ep4|Tiam1|Synpo|Wasf1|Tbcd|Map3k11|Arf6|Arhgap27|Notch2|Abr|Clip2|Flna|Aurka|Net1|Nin|Arhgdia|Mark4|Kif22|Pxn|Sac3d1|Map1s|Sun2|Myh9|Dst|Rasal2|Capzb|Gsn|Cyth2|Tubgcp2|Pkd2|Myo1e|Abl1|Mid1|Myo9b|Arap3|Stk38l|Arhgef2|Kif3b|Arhgef3|Pcnt|Prex1|Llgl1|Lmnb1|Arl8a|Dync1h1|Cttn|Fgd6|Sptan1|Cep250|Numa1|Mid1ip1|Dynll2|Ezr|Flnb|Bin1|Katnb1|Csnk1…	-0.00179109	0.00120307	-0.00300149	19	47	Bcar1|Shroom2|Gemin4|Sorbs2|Arhgap27|Net1|Sac3d1|Map1s|Tubgcp2|Myo1e|Abl1|Stk38l|Pcnt|Llgl1|Dync1h1|Fgd6|Cep250|Numa1|Flnb	Fscn1|Shroom1|Pif1|Cdc42ep2|Cdc42ep4|Tiam1|Synpo|Wasf1|Tbcd|Map3k11|Arf6|Notch2|Abr|Clip2|Flna|Aurka|Nin|Arhgdia|Mark4|Kif22|Pxn|Sun2|Myh9|Dst|Rasal2|Capzb|Gsn|Cyth2|Pkd2|Mid1|Myo9b|Arap3|Arhgef2|Kif3b|Arhgef3|Prex1|Lmnb1|Arl8a|Cttn|Sptan1|Mid1ip1|Dynll2|Ezr|Bin1|Katnb1|Csnk1d|Klc1	-0.000949045	0.00159818	-0.00264325	126	190	Abl1|Abl2|Actn2|Alms1|Als2|Arfgef2|Arfip2|Arhgap42|Arhgap27|Arhgap29|Arhgap4|Arhgap35|Atg4b|Brca2|Ccdc88c|Cd2ap|Cdc42bpg|Cdc42ep1|Cdk5rap2|Cenpj|Tcp10b|Tcp10c|Cep131|Mad1l1|Cep192|Cep250|Cep57|Ckap5|Clasp1|Clasp2|Cntrl|Cntrob|Spag5|Cyth1|Cyth3|Dock2|Macf1|Dync1h1|Dnah17|Dnah7b|Dnah8|Dnah5|Dnah12|Dnah1|Dync2h1|Epb41|Epb41l2|Farp2|Fbxo5|Fgd1|Fgd2|Fgd6|Flnb|Gemin4|Hdac6|Hdac7|Hook1|Hook2|Itsn1|Katna…	Abi1|Abi2|Abr|Bcr|Actn4|Actn1|Actn3|Akap13|Alms1-ps2|Anln|Arf6|Arfgef1|Arhgap10|Ophn1|Arhgap26|Arhgap26|Srgap2|Srgap1|Srgap3|Arhgap5|Arhgdia|Arhgef11|Arhgef12|Arhgef2|Arhgef7|Arhgef6|Arl8a|Arl8b|Aurka|Bcl2l11|Bin1|Birc5|Bub1|Capzb|Ccdc88a|Ccnb2|Cdc27|Cdc42|Cdc42bpa|Cdc42bpb|Cdc42ep2|Cdc42ep4|Cdk1|Cenpe|Cenpf|Tcp10a|Clip1|Clip2|Rrbp1|Csnk1d|Csnk1e|Cttn|Cyth2|Dlgap5|Dock4|Dock3|Dock1|Dock5|Dst|Dsp|…
HALLMARK_E2F_TARGETS	1	1	0.169571	0.131798	0.596647	200	Cenpm|Ak2|Hmga1|Gins4|Snrpb|Rpa2|Tcf19|Aurka|Nme1|Pop7|Prdx4|Rnaseh2a|Hmgb3|Kif22|Rfc2|Aurkb|Xrcc6|Cdk4|Kpna2|Ccne1|Myc|Shmt1|Pold2|Pole|Pa2g4|Cdc20|Ddx39a|Phf5a|Dctpp1|Spag5|E2f8|Pold1|Spc24|Ppm1d|Tacc3|Naa38|Ppp1r8|Ubr7|Dut|Jpt1|Lmnb1|Mthfd2|Ssrp1|Cdkn1a|Nolc1|Ranbp1|Paics|Rfc3|Mybl2|Cnot9|Tubb5|Tbrg4|Cdkn2a|Trp53|Ctps|Lyar|Rpa3|Mcm2|Nup107|Timeless|Tubg1|Mcm3|H2ax|Bub1b|Ung|Pola2|Mcm6|Rad51ap1…	-0.000229486	0.00140222	-0.00213315	105	90	Rpa2|Xrcc6|Pold2|Pole|Ddx39a|Spag5|Pold1|Ppm1d|Ppp1r8|Ssrp1|Nolc1|Rfc3|Tbrg4|Trp53|Ctps|Lyar|Rpa3|Mcm2|Nup107|Timeless|Tubg1|Mcm3|Bub1b|Ung|Pola2|Mcm6|Rbbp7|Pold3|Rpa1|Gins3|Ube2s|Rfc1|Pcna|Pttg1|Prim2|Cdc25a|Pan2|Lig1|Hus1|Brca1|Nop56|Tk1|Nbn|Ncapd2|Mcm4|Tipin|Nup205|Ilf3|Usp1|Suv39h1|Msh2|Ctcf|Mre11a|Mlh1|Pole4|Anp32e|Exosc8|Wdr90|Mcm7|Slbp|Donson|Asf1a|Brms1l|Rad50|Nup153|Dnmt1|Mcm5|Orc2|Pnn|P…	Cenpm|Ak2|Hmga1|Gins4|Snrpb|Tcf19|Aurka|Nme1|Pop7|Prdx4|Rnaseh2a|Hmgb3|Kif22|Rfc2|Aurkb|Cdk4|Kpna2|Ccne1|Myc|Shmt1|Pa2g4|Cdc20|Phf5a|Dctpp1|E2f8|Spc24|Tacc3|Naa38|Ubr7|Dut|Jpt1|Lmnb1|Mthfd2|Cdkn1a|Ranbp1|Paics|Mybl2|Cnot9|Tubb5|Cdkn2a|H2ax|Rad51ap1|Smc1a|Cdk1|Espl1|Hmgb2|Asf1b|Ran|Nap1l1|Cks1b|Lbr|Prps1|Cks2|Rad21|Cdca3|Trip13|Ing3|Eif2s1|Cdca8|Cit|Cdkn2c|Srsf2|Hnrnpd|Racgap1|Tmpo|Plk1|Dlgap5|Dck…	-0.000509719	0.00153584	-0.00262893	122	118	Anp32e|Snrpa1|Asf1a|Atad2|Atad2b|Aurkc|Bard1|Brca1|Brca2|Brms1l|Bub1b|Cdc25b|Chek1|Fhad1|Cse1l|Ctps|Ctps2|Ddx39a|Ddx39b|Dek|Depdc1a|Diaph3|Dnmt1|Donson|Atp5o|Dscc1|Eed|Exosc8|Ezh2|Ezh1|H2ac6|H2ac7|H2ac22|H2ac23|H2ac20|H2ac13|H2aw|Hells|Hus1|Hus1b|Ilf3|Strbp|Ipo8|Kif4-ps|Lig1|Luc7l3|Lyar|Mad2l1|Mcm3|Mcm4|Mcm5|Mcm6|Mcm7|Mms22l|Mre11a|Msh2|Mybl1|Bmyc|Nasp|Nbn|Ncapd2|Nolc1|Gm5124|Nop56|Nup107|Nup153|…	Ak2|Asf1b|Aurka|Aurkb|Birc5|Cbx5|Ccnb2|Ccne1|Cdc20|Cdca3|Cdca8|Cdk1|Cdk4|Cdkn1a|Cdkn1b|Cdkn2a|Cdkn2b|Cdkn2c|Cdkn3|Cenpe|Cenpm|Chek2|Cit|Cks1b|Cks1brt|Cks2|Cnot9|Dck|Dclre1b|Diaph2|Dlgap5|Atp5o|Dut|E2f8|Eif2s1|Espl1|Gins1|Gins4|H2ax|H2ac19|H2ac8|H2ac11|H2ac12|H2ac15|H2ac4|H2ac10|H2ac21|H2aj|H2ac24|H2ac18|H2az1|H2az2|Hmga1|Hmga1b|Hmga2|Hmgb2|Hmgb3|Gm6104|Hnrnpd|Ing3|Ipo7|Jpt1|Kif18b|Kif2c|Kif2a|Kif…
HALLMARK_G2M_CHECKPOINT	0.998925	1	0.0127011	-0.155356	-0.575649	198	Chek1|Ube2c|Cenpe|Nusap1|Ccna2|Bub1|Knl1|Tra2b|Smc4|Stil|Efna5|Xpo1|Srsf10|Dbf4|Smc2|Syncrip|Birc5|Ythdc1|Atrx|Srsf1|Ccnb2|H2az1|Kif20b|Top1|Ezh2|Dr1|Cdkn3|Hmmr|Cdc25b|Ss18|Pura|Cdc27|Prpf4b|Orc5|Prc1|Sfpq|Cdkn1b|Cul3|Kif15|Mtf2|Ttk|Meis1|Rps6ka5|Kif4|Top2a|Gins2|Cul4a|Exo1|Pds5b|Kif2c|Stag1|Kif23|Brca2|Ccnd1|Bard1|Slc7a5|Cul5|Cenpf|Rbl1|Casp8ap2|Stmn1|Ccnt1|Odc1|Nasp|Cul1|Foxn3|Amd1|Polq|Wrn|Tro…	1.7629e-05	0.00152334	-0.0016803	53	47	Chek1|Ube2c|Nusap1|Knl1|Tra2b|Smc4|Stil|Xpo1|Srsf10|Dbf4|Smc2|Syncrip|Ythdc1|Atrx|Srsf1|Kif20b|Ezh2|Cdc25b|Ss18|Pura|Prpf4b|Orc5|Prc1|Sfpq|Mtf2|Rps6ka5|Cul4a|Exo1|Pds5b|Stag1|Brca2|Bard1|Cul5|Rbl1|Casp8ap2|Ccnt1|Nasp|Foxn3|Polq|Traip|Cdc7|Ndc80|Mad2l1|Gspt1|Plk4|Nsd2|Rbm14|Cenpa|Orc6|Mcm5|Fbxo5|Arid4a|Dtymk	Cenpe|Ccna2|Bub1|Efna5|Birc5|Ccnb2|H2az1|Top1|Dr1|Cdkn3|Hmmr|Cdc27|Cdkn1b|Cul3|Kif15|Ttk|Meis1|Kif4|Top2a|Gins2|Kif2c|Kif23|Ccnd1|Slc7a5|Cenpf|Stmn1|Odc1|Cul1|Amd1|Wrn|Troap|Pbk|Cdc6|Mki67|Katna1|E2f2|Tpx2|Pafah1b1|Plk1|Tmpo|Hspa8|Kif11|Racgap1|Hnrnpd|Srsf2|Cdkn2c|Kif5b	-0.000659697	0.00155122	-0.00237054	115	149	Abl1|Abl2|Arid4a|Atrx|Aurkc|Bard1|Brca2|Casp8ap2|Cbx1|Ccnt1|Cdc25b|Cdc7|Cenpa|Chek1|Cul4a|Cul5|Dbf4|Ddx39a|Ddx39b|Dkc1|Dmd|Utrn|Drp2|Dtymk|Egf|Ewsr1|Exo1|Ezh2|Ezh1|Fancc|Fbxo5|Foxn3|H2ac6|H2ac7|H2ac22|H2ac23|H2ac20|H2ac13|H2aw|H2bc7|H2bc8|H2bc15|H2bc22|H2bu2|H2bc21|Hira|Gm20379|Hnrnpu|Hoxc10|Hspa1a|Hspa1b|Hus1|Hus1b|Ilf3|Strbp|Katnal1|Kif20b|Kif4-ps|Knl1|Lig3|Mad2l1|Mapk11|Mcm3|Mcm5|Mcm6|Mtf2|Myb…	Amd1|Amd2|Atf5|Aurka|Aurkb|Bcl3|Birc5|Bub1|Bub3|Ccna2|Ccnb2|Ccnd1|Ccnd2|Ccnd3|Cdc20|Cdc27|Cdc45|Cdc6|Cdk1|Cdk4|Cdkn1b|Cdkn2c|Cdkn3|Cenpe|Cenpf|Chaf1a|Cks1b|Cks1brt|Cks2|Cul1|Cul3|Cul4b|Dr1|E2f1|E2f2|E2f3|Espl1|H2ax|H2ac19|H2ac8|H2ac11|H2ac12|H2ac15|H2ac4|H2ac10|H2ac21|H2aj|H2ac24|H2ac18|H2az1|H2az2|H2bc12|H2bc4|H2bc6|H2bc11|H2bc13|H2bc14|H2bc18|H2bc9|H2bc23|H2bc24|Hif1a|Hmga1|Hmga1b|Hmga2|Hmgb3|G…
HALLMARK_MYC_TARGETS_V1	1	1	0.173748	0.155093	0.694526	201	Rps2|Apex1|Rpl18|Psmd8|Rps3|Tufm|Ldha|Nop16|Eif3b|Cyc1|Nme1|Srm|Eif4h|Prdx4|Nhp2|Psmd3|Rps5|Eef1b2|Xrcc6|Mrpl9|Rps6|Impdh2|Cdk4|Psma7|Cad|Got2|Rack1|Aimp2|Rpl6|Hdgf|Kpna2|Mrps18b|Myc|Ruvbl2|Rps10|Pold2|Pa2g4|Cdc20|Phb|Lsm2|Eif3d|Trim28|C1qbp|Fbl|Rrp9|Phb2|Rpl14|Psma2|Rpl22|Rplp0|Psmb3|Ddx21|Kars|Lsm7|Rnps1|G3bp1|Psmc4|Psma6|Cct5|Dut|Eif4a1|Tfdp1|Prpf31|Nolc1|Cdc45|Pcbp1|Ranbp1|Rpl34|Kpnb1|Sf3a1|C…	-0.000663519	0.000889611	-0.00125519	24	63	Xrcc6|Impdh2|Cad|Aimp2|Mrps18b|Ruvbl2|Pold2|Eif3d|Trim28|Fbl|Rrp9|Ddx21|Lsm7|Rnps1|G3bp1|Nolc1|Sf3a1|Ddx18|Sf3b3|Exosc7|Ctps|U2af1|Mcm2|Xpot	Rps2|Apex1|Rpl18|Psmd8|Rps3|Tufm|Ldha|Nop16|Eif3b|Cyc1|Nme1|Srm|Eif4h|Prdx4|Nhp2|Psmd3|Rps5|Eef1b2|Mrpl9|Rps6|Cdk4|Psma7|Got2|Rack1|Rpl6|Hdgf|Kpna2|Myc|Rps10|Pa2g4|Cdc20|Phb|Lsm2|C1qbp|Phb2|Rpl14|Psma2|Rpl22|Rplp0|Psmb3|Kars|Psmc4|Psma6|Cct5|Dut|Eif4a1|Tfdp1|Prpf31|Cdc45|Pcbp1|Ranbp1|Rpl34|Kpnb1|Clns1a|Stard7|Pwp1|Ppm1g|Psmb2|Snrpd3|Erh|Psma4|Tcp1|Snrpa	-0.000498118	0.00126315	-0.00190274	101	127	Abce1|Acp1|Aimp2|Cad|Cps1|Cct3|Cct4|Cdk2|Cstf2|Cstf2t|Ctps|Ctps2|Ddx18|Ddx21|Ddx50|Dek|Dhx15|Dhx8|Dhx16|Dhx35|Eif1ad7|Eif1ad10|Eif1ad18|Eif1ad12|Eif1ad6|Gm9892|Eif3d|Eif3j1|Eif4a2|Ddx20|Eif4e|Eif4e1b|Eprs|Fam120c|Fbl|Fbll1|Glo1|Hdac2|Hdac1|Hddc2|Hnrnpa1|Hnrnpa3|Hnrnpa2b1|Gm6793|Hnrnpr|Syncrip|Hnrnpu|Hspd1|Hspe1|Hspe1-rs1|Iars|Ifrd2|Ilf2|Lsm7|Mad2l1|Mcm4|Mcm5|Mcm6|Mcm7|Mrpl23|Mrps18b|Bmyc|Ncbp1|No…	Apex1|Bub3|C1qbp|Cbx3|Ccna2|Cct2|Cct7|Cdc20|Cdc45|Cdk4|Clns1a|Cops5|Cox5a|Cul1|Cyc1|Dhx38|Dut|Eef1b2|Eif1ax|Eif1a|Eif1ad19|Eif1ad17|Eif2s1|Eif2s2|Eif3b|Eif3j2|Eif4a1|Eif4g2|Eif4h|Erh|Gm10131|Fam120a|H2az1|H2az2|Hdac1-ps|Hdgf|Hnrnpa1l2-ps2|Gm9242|Hnrnpc|Hnrnpd|Hprt|Hsp90ab1|Hsp90aa1|Ifrd1|Kpna2|Gm10184|Kpnb1|Ldha|Lsm2|Gm10146|Mrpl9|Myc|Nap1l1|Nme1|Odc1|Pa2g4|Pabpc1l|Pabpc4|Pcbp1|Pcna-ps2|Pgk1|Pgk1…
HALLMARK_PROTEIN_SECRETION	0.954248	1	0.110565	0.176004	0.740094	95	Krt18|Egfr|Cd63|Sh3gl2|Clta|Ap2s1|Ergic3|Atp1a1|Sspn|Ykt6|Dst|Cope|Arfgef2|Ctsc|Tmed10|Ap2b1|Sec31a|Sod1|Cog2|Copb2|Ppt1|Atp7a|Igf2r|Abca1|Rer1|M6pr|Arf1|Scamp3|Gosr2|Arfgap3|Cltc|Gla|Gbf1|Vamp3|Vps45|Tpd52|Snx2|Tmed2|Ap3b1|Lman1|Copb1|Arcn1|Sec22b|Gnas|Golga4|Ap2m1|Scrn1|Kif1b|Bnip3|Stx12|Ap1g1|Ocrl|Anp32e|Mon2|Stx16|Cln5|Rab9|Napa|Tom1l1|Tsg101|Rab2a|Sgms1|Uso1|Vps4b|Galc|Arfgef1|Zw10|Pam|Rab22…	-0.0018493	0.00120719	-0.00251016	16	74	Egfr|Sspn|Arfgef2|Cog2|Abca1|Gbf1|Snx2|Golga4|Anp32e|Mon2|Zw10|Napg|Atp6v1h|Yipf6|Dop1a|Tspan8	Krt18|Cd63|Sh3gl2|Clta|Ap2s1|Ergic3|Atp1a1|Ykt6|Dst|Cope|Ctsc|Tmed10|Ap2b1|Sec31a|Sod1|Copb2|Ppt1|Atp7a|Igf2r|Rer1|M6pr|Arf1|Scamp3|Gosr2|Arfgap3|Cltc|Gla|Vamp3|Vps45|Tpd52|Tmed2|Ap3b1|Lman1|Copb1|Arcn1|Sec22b|Gnas|Ap2m1|Scrn1|Kif1b|Bnip3|Stx12|Ap1g1|Ocrl|Stx16|Cln5|Rab9|Napa|Tom1l1|Tsg101|Rab2a|Sgms1|Uso1|Vps4b|Galc|Arfgef1|Pam|Rab22a|Rab5a|Ica1|Bet1|Vamp4|Rps6ka3|Mapk1|Stx7|Rab14|Clcn3|Sec24d|L…	-0.00199224	0.00187476	-0.00292181	25	104	Abca1|Abca17|Anp32e|Snrpa1|Arfgef2|Atp12a|Atp6v1h|Atp7b|Cd63-ps|Cog2|Dop1a|Macf1|Egfr|Erbb2|Gbf1|Lman1l|Mon2|Napb|Napg|Sec24c|Sspn|Tmed10-ps|Tspan8|Yipf6|Zw10	Abca4|Abca7|Abca13|Abca12|Abca2|Adam10|Ap2b1|Ap1b1|Ap2s1|Arcn1|Arf1|Arf2|Arfgap3|Arfgef1|Arfip1|Atp1a1|Atp1a4|Atp1a2|Atp1a3|Atp4a|Atp6v1b1|Atp6v1b2|Atp7a|Bet1|Bnip3|Cav2|Cd63|Clcn3|Clcn4|Clcn5|Cln5|Clta|Cltb|Cltc|Copb1|Cope|Ctsc|Dnm1l|Dop1b|Dst|Dsp|Plec|Erbb4|Erbb3|Ergic3|Galc|Gla|Gnas|Gnal|Gosr2|Ica1|Igf2r|Kif1b|Kif1a|Kif1c|Krt18|Lamp2|Lman1|M6pr|Mapk1|Mapk3|Napa|Ocrl|Inpp5b|Ppt1|Rab14|Rab22a|Ra…

## Sheet: TOTO-postRx.vs.c3_DEGs
gene_id	gene_name	basepairs	gene_type	baseMean	log2FoldChange	lfcSE	stat	pvalue	padj	c3_mean	TOTO-postRx_mean	eigenvalue	eigengene_value	CML_contribution
ENSMUSG00000000215.12	Ins2	64726	protein_coding	17.2947	-8.26936	1.35802	-6.08928	1.13417e-09	1.56704e-08	24.4657	0.084498	7.74852e-05	-7.74852e-05	Anti
ENSMUSG00000000402.3	Egfl6	62714	protein_coding	6.3184	2.1241	0.423674	5.01354	5.34377e-07	4.00695e-06	3.18553	13.8373	0.0235499	0.0235499	Pro
ENSMUSG00000000730.14	Dnmt3l	21676	protein_coding	2.66373	-3.40726	0.56465	-6.03429	1.59663e-09	2.1262e-08	3.65338	0.288572	-0.0442442	0.0442442	Pro
ENSMUSG00000000794.10	Kcnn3	154969	protein_coding	1.65636	-2.60143	0.76675	-3.3928	0.000691813	0.0024474	2.09776	0.597018	-0.0235174	0.0235174	Pro
ENSMUSG00000000805.19	Car4	8259	protein_coding	1.33144	-2.73158	0.68476	-3.98911	6.63224e-05	0.0003041	1.82703	0.142022	-0.0413187	0.0413187	Pro
ENSMUSG00000001023.11	S100a5	3258	protein_coding	0.757945	-2.08001	0.62904	-3.30664	0.000944234	0.00321626	1.00973	0.153666	-0.0219777	0.0219777	Pro
ENSMUSG00000001435.16	Col18a1	114371	protein_coding	1124.95	-5.54676	0.397126	-13.9672	2.47003e-44	1.12757e-40	1579.34	34.4136	-0.0204648	0.0204648	Pro
ENSMUSG00000001506.11	Col1a1	16819	protein_coding	87.4973	3.26584	0.552387	5.91222	3.37526e-09	4.20755e-08	23.4502	2035.74	-0.00520021	-0.00520021	Anti
ENSMUSG00000001661.6	Hoxc6	13625	protein_coding	0.862132	-2.19925	0.733726	-2.99736	0.00272325	0.00821053	1.15593	0.157028	-0.0101533	0.0101533	Pro
ENSMUSG00000001948.11	Spa17	10433	protein_coding	105.99	-2.29451	0.236467	-9.70328	2.91955e-22	5.08692e-20	137.948	29.2911	-0.00603031	0.00603031	Pro
ENSMUSG00000002249.22	Tead3	19147	protein_coding	4.86854	2.07964	0.405665	5.12648	2.95205e-07	2.36423e-06	2.42116	10.7422	0.00588894	0.00588894	Pro
ENSMUSG00000003476.17	Crhr2	42968	protein_coding	0.98145	-3.08657	0.720567	-4.28353	1.83949e-05	9.69439e-05	1.36726	0.0554992	-0.0245031	0.0245031	Pro
ENSMUSG00000004098.8	Col5a3	45018	protein_coding	64.5593	3.37006	0.459958	7.32688	2.35579e-13	7.29592e-12	17.3817	177.786	0.0103335	0.0103335	Pro
ENSMUSG00000004668.15	Abca13	492318	protein_coding	270.6	-2.01083	0.360349	-5.58022	2.40208e-08	2.49442e-07	353.083	72.6407	-0.0167242	0.0167242	Pro
ENSMUSG00000004791.8	Pgf	11156	protein_coding	2.59448	-2.12065	0.448293	-4.7305	2.23968e-06	1.45684e-05	3.33274	0.822672	-0.029042	0.029042	Pro
ENSMUSG00000004814.11	Ccl24	3113	protein_coding	18.9451	-5.65469	0.557527	-10.1424	3.58028e-24	9.07999e-22	26.7271	0.268404	-0.0460377	0.0460377	Pro
ENSMUSG00000005220.11	Corin	204449	protein_coding	2.23488	-2.74941	0.550436	-4.99497	5.88447e-07	4.3679e-06	2.99633	0.407415	-0.0290885	0.0290885	Pro
ENSMUSG00000005800.4	Mmp8	10030	protein_coding	2940.84	-2.39855	0.281861	-8.5097	1.74386e-17	1.27168e-15	3889.81	663.32	-0.0132939	0.0132939	Pro
ENSMUSG00000006386.16	Tek	135688	protein_coding	16.59	-2.19143	0.283492	-7.7301	1.07459e-14	4.33347e-13	21.5565	4.67049	-0.00906444	0.00906444	Pro
ENSMUSG00000009350.14	Mpo	10833	protein_coding	13.2422	-3.02227	0.388842	-7.77249	7.69562e-15	3.17062e-13	17.7854	2.33841	-0.0298175	0.0298175	Pro
ENSMUSG00000010601.15	Apol7a	10892	protein_coding	33.312	2.0312	0.337298	6.02198	1.72299e-09	2.26801e-08	16.4849	73.6969	0.00098344	0.00098344	Pro
ENSMUSG00000013083.9	2200002J24Rik	1611	protein_coding	0.86912	-2.10437	0.577903	-3.64138	0.000271176	0.00107124	1.13718	0.225784	-0.0271694	0.0271694	Pro
ENSMUSG00000013338.17	Fer1l4	33809	protein_coding	2.03313	2.19762	0.532988	4.1232	3.73652e-05	0.000182002	0.912296	4.72313	0.00536039	0.00536039	Pro
ENSMUSG00000014361.6	Mertk	103939	protein_coding	19.5303	-2.83248	0.439726	-6.44146	1.18328e-10	2.03376e-09	26.0654	3.84602	-0.024549	0.024549	Pro
ENSMUSG00000014602.16	Kif1a	86488	protein_coding	9.41175	-2.92087	0.315773	-9.2499	2.24695e-20	2.75735e-18	12.6338	1.6789	-0.0264198	0.0264198	Pro
ENSMUSG00000014813.10	Stc1	12567	protein_coding	0.704176	-2.06951	0.795433	-2.60174	0.00927521	0.023806	0.933837	0.152991	-0.0144802	0.0144802	Pro
ENSMUSG00000015094.17	Npdc1	10144	protein_coding	11.0981	-2.04122	0.331155	-6.16396	7.09496e-10	1.03082e-08	14.3046	3.40252	-0.0182538	0.0182538	Pro
ENSMUSG00000015222.19	Map2	267311	protein_coding	18.7972	2.25608	0.341256	6.6111	3.81477e-11	7.24996e-10	8.94941	42.4318	0.00969847	0.00969847	Pro
ENSMUSG00000015484.4	Fam163a	80885	protein_coding	7.45281	-3.50834	0.444611	-7.8908	3.00266e-15	1.37899e-13	10.1874	0.889832	-0.0160005	0.0160005	Pro
ENSMUSG00000015932.9	Dstn	28005	protein_coding	7334.66	-2.45759	0.202012	-12.1656	4.74182e-34	4.91964e-31	9657.98	1758.69	-0.00966777	0.00966777	Pro
ENSMUSG00000016494.10	Cd34	22461	protein_coding	599.924	-5.79901	0.372078	-15.5855	9.14149e-55	2.08654e-50	843.462	15.433	-0.0184271	0.0184271	Pro
ENSMUSG00000016529.6	Il10	5130	protein_coding	1.12913	3.63197	0.949579	3.82482	0.000130866	0.000561468	0.14984	3.47943	-0.00391236	-0.00391236	Anti
ENSMUSG00000017002.15	Slpi	35026	protein_coding	2732.79	-2.16827	0.167558	-12.9404	2.66151e-38	5.06241e-35	3545.62	782.001	-0.00893744	0.00893744	Pro
ENSMUSG00000017204.5	Gsdma	13358	protein_coding	23.3772	-5.08122	0.449351	-11.3079	1.19932e-29	7.01912e-27	32.7265	0.938954	-0.0328914	0.0328914	Pro
ENSMUSG00000018339.13	Gpx3	7925	protein_coding	62.9757	-2.55278	0.220352	-11.585	4.90906e-31	3.50154e-28	83.4272	13.8922	-0.0126501	0.0126501	Pro
ENSMUSG00000018459.16	Slc13a3	68203	protein_coding	13.4871	-2.15538	0.266876	-8.07634	6.67399e-16	3.51e-14	17.3119	4.30748	-0.0132383	0.0132383	Pro
ENSMUSG00000018581.16	Dnah11	321062	protein_coding	46.5335	-2.21025	0.224442	-9.84777	7.00831e-23	1.35563e-20	59.8909	14.4758	-0.00739743	0.00739743	Pro
ENSMUSG00000018672.16	Copz2	11334	protein_coding	9.28241	-2.43892	0.335101	-7.27816	3.38405e-13	1.00705e-11	12.2623	2.13073	-0.0188837	0.0188837	Pro
ENSMUSG00000018844.7	Fndc8	8678	protein_coding	0.678735	-2.35254	0.740497	-3.17698	0.0014882	0.00481339	0.934617	0.064617	-0.0140357	0.0140357	Pro
ENSMUSG00000019124.11	Scrn1	65317	protein_coding	3.10082	-2.55614	0.520809	-4.90801	9.20044e-07	6.59548e-06	4.1329	0.623833	-0.0192589	0.0192589	Pro
ENSMUSG00000019194.16	Scn1b	10480	protein_coding	94.9842	-2.33439	0.278216	-8.39057	4.83802e-17	3.19156e-15	124.098	25.1098	-0.00939363	0.00939363	Pro
ENSMUSG00000019831.15	Wasf1	55096	protein_coding	3.26544	-3.09336	0.475988	-6.49882	8.09536e-11	1.45037e-09	4.41401	0.508861	-0.0274397	0.0274397	Pro
ENSMUSG00000019848.15	Popdc3	140355	protein_coding	0.743035	2.1496	0.801089	2.68335	0.00728894	0.0193229	0.272536	1.87223	-0.000932643	-0.000932643	Anti
ENSMUSG00000019874.12	Fabp7	3570	protein_coding	3.74816	-2.90174	0.449657	-6.45323	1.09491e-10	1.90047e-09	5.06806	0.580391	-0.0260037	0.0260037	Pro
ENSMUSG00000020032.15	Nuak1	69693	protein_coding	25.0795	2.04171	0.299035	6.82766	8.63126e-12	1.87806e-10	13.1312	53.7551	0.00266397	0.00266397	Pro
ENSMUSG00000020125.8	Elane	1969	protein_coding	9.52199	-5.11966	0.534205	-9.5837	9.36303e-22	1.44399e-19	13.2778	0.508088	-0.0442648	0.0442648	Pro
ENSMUSG00000020155.3	Kcnmb1	10629	protein_coding	30.8283	-2.38649	0.252969	-9.43391	3.95072e-21	5.49849e-19	40.3713	7.92512	-0.00881327	0.00881327	Pro
ENSMUSG00000020241.14	Col6a2	27869	protein_coding	5.01738	2.16605	0.686546	3.15499	0.00160504	0.0051497	1.97525	12.3185	-0.000380757	-0.000380757	Anti
ENSMUSG00000020473.14	Aebp1	10142	protein_coding	1.87982	2.18332	0.64378	3.39141	0.000695341	0.00245874	0.675411	4.77039	0.000914155	0.000914155	Pro
ENSMUSG00000020481.16	Ankrd36	119654	protein_coding	17.2742	-2.73485	0.368655	-7.41846	1.18491e-13	3.9342e-12	23.01	3.50831	-0.0116416	0.0116416	Pro
ENSMUSG00000020583.5	Matn3	24100	protein_coding	1.33146	-2.89498	0.60741	-4.7661	1.87827e-06	1.24663e-05	1.83218	0.129737	-0.0228795	0.0228795	Pro
ENSMUSG00000020701.13	Tmem132e	57433	protein_coding	4.27751	2.91598	0.571541	5.10195	3.36168e-07	2.65595e-06	1.45058	11.0622	0.0108801	0.0108801	Pro
ENSMUSG00000020787.15	P2rx1	16098	protein_coding	8186.73	-2.01095	0.198389	-10.1364	3.80837e-24	9.44847e-22	10507.2	2617.63	-0.00693438	0.00693438	Pro
ENSMUSG00000020814.14	Mxra7	24985	protein_coding	316.317	-3.94332	0.293097	-13.454	2.91831e-41	6.66105e-38	435.789	29.5854	-0.0134164	0.0134164	Pro
ENSMUSG00000020826.10	Nos2	39468	protein_coding	11.4813	-2.06896	0.857826	-2.41186	0.0158713	0.0378827	13.4512	6.7537	-0.0210335	0.0210335	Pro
ENSMUSG00000020872.5	Tac4	7737	protein_coding	14.4256	-3.54031	0.355906	-9.94733	2.59044e-23	5.4747e-21	19.7	1.76711	-0.0200343	0.0200343	Pro
ENSMUSG00000020953.18	Coch	12431	protein_coding	0.872881	-2.588	0.566596	-4.56763	4.93268e-06	2.9613e-05	1.17091	0.157609	-0.0253273	0.0253273	Pro
ENSMUSG00000021097.16	Clmn	101960	protein_coding	27.71	-2.25392	0.212696	-10.5969	3.08059e-26	1.17191e-23	36.2082	7.31426	-0.0129357	0.0129357	Pro
ENSMUSG00000021214.15	Akr1c18	18040	protein_coding	9.71173	-4.90637	0.574274	-8.5436	1.30103e-17	9.8987e-16	13.6035	0.371504	-0.041995	0.041995	Pro
ENSMUSG00000021256.6	Vash1	13392	protein_coding	56.2119	-2.92884	0.286451	-10.2246	1.53911e-24	4.03794e-22	74.9064	11.3452	-0.0111153	0.0111153	Pro
ENSMUSG00000021340.14	Gpld1	49350	protein_coding	36.6803	-2.51091	0.236803	-10.6034	2.87345e-26	1.1308e-23	48.4414	8.45375	-0.0138784	0.0138784	Pro
ENSMUSG00000021363.15	Mak	54699	protein_coding	3.31784	-2.07979	0.414483	-5.01778	5.22715e-07	3.93242e-06	4.30995	0.936798	-0.0275606	0.0275606	Pro
ENSMUSG00000021373.17	Cap2	148434	protein_coding	763.912	-2.24113	0.206881	-10.8329	2.40338e-27	1.07563e-24	993.392	213.16	-0.00702791	0.00702791	Pro
ENSMUSG00000021448.9	Shc3	138447	protein_coding	4.98667	-3.35385	0.47723	-7.02774	2.09902e-12	5.19632e-11	6.81344	0.602418	-0.0286657	0.0286657	Pro
ENSMUSG00000021609.7	Slc6a3	41926	protein_coding	244.026	-2.95493	0.249527	-11.8421	2.3639e-32	1.86055e-29	327.867	42.8073	-0.0107549	0.0107549	Pro
ENSMUSG00000021614.17	Vcan	87198	protein_coding	2232.35	-2.71253	0.217285	-12.4837	9.1576e-36	1.22954e-32	2985.61	424.513	-0.0121176	0.0121176	Pro
ENSMUSG00000021675.5	F2rl2	5887	protein_coding	5407.14	-2.00254	0.185869	-10.7739	4.56994e-27	1.96809e-24	6937.88	1733.36	-0.00639221	0.00639221	Pro
ENSMUSG00000021702.8	Thbs4	43229	protein_coding	2.03039	3.04173	0.578413	5.25876	1.45032e-07	1.25032e-06	0.623729	5.40637	0.00541708	0.00541708	Pro
ENSMUSG00000021795.11	Sftpd	12936	protein_coding	2.79174	4.69309	1.14871	4.08554	4.39753e-05	0.000210295	0.252024	8.88707	-0.000463427	-0.000463427	Anti
ENSMUSG00000021907.14	Msmb	16348	protein_coding	1.38144	-2.33475	0.525643	-4.4417	8.92489e-06	5.04109e-05	1.84079	0.279021	-0.0212732	0.0212732	Pro
ENSMUSG00000022122.16	Ednrb	29778	protein_coding	23.6058	-3.73685	0.359306	-10.4002	2.47462e-25	7.63286e-23	32.5334	2.17942	-0.0257608	0.0257608	Pro
ENSMUSG00000022150.17	Dab2	140925	protein_coding	39.5761	-2.64843	0.306966	-8.62775	6.25695e-18	5.11881e-16	53.1292	7.04863	-0.0158144	0.0158144	Pro
ENSMUSG00000022218.17	Tgm1	13918	protein_coding	128.225	-2.22492	0.224929	-9.89166	4.5247e-23	9.05932e-21	167.631	33.6519	-0.010088	0.010088	Pro
ENSMUSG00000022219.11	Cideb	4409	protein_coding	63.6425	-2.85554	0.251313	-11.3625	6.42728e-30	4.07507e-27	85.1886	11.9319	-0.0107939	0.0107939	Pro
ENSMUSG00000022261.7	Sdc2	114213	protein_coding	40.4226	-2.43282	0.261518	-9.30271	1.36917e-20	1.76561e-18	53.0538	10.1076	-0.00689892	0.00689892	Pro
ENSMUSG00000022340.16	Sybu	116208	protein_coding	2.22239	2.02925	0.481773	4.21206	2.53057e-05	0.000128699	1.06084	5.01012	-0.00617333	-0.00617333	Anti
ENSMUSG00000022582.5	Ly6g	3887	protein_coding	178.09	-2.23017	0.373538	-5.97038	2.36699e-09	3.03179e-08	232.486	47.5389	-0.0141732	0.0141732	Pro
ENSMUSG00000022651.7	Retnlg	1876	protein_coding	5579.74	-2.09624	0.244745	-8.565	1.08079e-17	8.39084e-16	7278.18	1503.47	-0.0121758	0.0121758	Pro
ENSMUSG00000022659.14	Gcsam	12488	protein_coding	472.861	-2.59606	0.222303	-11.678	1.65143e-31	1.21593e-28	626.604	103.878	-0.00883629	0.00883629	Pro
ENSMUSG00000022758.15	P2rx6	15916	protein_coding	10.8679	-2.16505	0.314693	-6.87986	5.99106e-12	1.35661e-10	13.9443	3.48454	-0.0109371	0.0109371	Pro
ENSMUSG00000022824.13	Muc13	25898	protein_coding	1268.76	-2.02692	0.194816	-10.4043	2.37085e-25	7.41297e-23	1630.48	400.647	-0.00683027	0.00683027	Pro
ENSMUSG00000022899.11	Slc15a2	34786	protein_coding	76.7064	3.56549	0.686917	5.19057	2.09649e-07	1.73946e-06	39.1949	166.734	0.0282316	0.0282316	Pro
ENSMUSG00000022902.9	Stfa2	4466	protein_coding	10.2381	-3.19066	0.454058	-7.02699	2.11035e-12	5.21873e-11	13.989	1.23613	-0.0315106	0.0315106	Pro
ENSMUSG00000022949.10	Clic6	55508	protein_coding	1.75085	2.01806	0.819282	2.46321	0.0137699	0.0334828	0.553694	4.62401	-0.00543597	-0.00543597	Anti
ENSMUSG00000023046.7	Igfbp6	5150	protein_coding	28.9755	-2.39604	0.28835	-8.30949	9.61175e-17	6.02715e-15	38.353	6.46938	-0.0105712	0.0105712	Pro
ENSMUSG00000023885.10	Thbs2	28736	protein_coding	60.9944	-2.77191	0.404175	-6.85819	6.97399e-12	1.55603e-10	79.8745	15.6822	-0.015438	0.015438	Pro
ENSMUSG00000023960.14	Enpp5	7755	protein_coding	210.288	-2.22366	0.206775	-10.754	5.67523e-27	2.39884e-24	273.368	58.8967	-0.00805105	0.00805105	Pro
ENSMUSG00000023972.11	Ptk7	65034	protein_coding	1.86662	2.05268	0.51974	3.94944	7.83338e-05	0.000353075	0.833745	4.34551	-0.00293745	-0.00293745	Anti
ENSMUSG00000024027.9	Glp1r	38975	protein_coding	2.68784	-2.60203	0.498036	-5.22458	1.74554e-07	1.47639e-06	3.53505	0.65455	-0.0179397	0.0179397	Pro
ENSMUSG00000024535.17	Snx24	145259	protein_coding	3.46179	-2.85129	0.444359	-6.41663	1.39321e-10	2.35033e-09	4.67057	0.560712	-0.0307751	0.0307751	Pro
ENSMUSG00000024681.12	Ms4a3	11356	protein_coding	2.87824	-3.74762	0.585716	-6.39835	1.57065e-10	2.62062e-09	3.99702	0.193191	-0.0398962	0.0398962	Pro
ENSMUSG00000024682.4	Cblif	15894	protein_coding	0.547227	20.3602	3.19991	6.36276	1.98155e-10	3.22373e-09	0	1.86057	0	0.0398962	Pro
ENSMUSG00000024798.16	Htr7	98774	protein_coding	12.3615	-3.31762	0.338581	-9.79861	1.14145e-22	2.11818e-20	16.8347	1.62562	-0.0294812	0.0294812	Pro
ENSMUSG00000024810.17	Il33	35605	protein_coding	1.33467	2.32622	0.691252	3.36523	0.000764789	0.0026712	0.458959	3.43636	0.00311244	0.00311244	Pro
ENSMUSG00000024909.16	Efemp2	8564	protein_coding	49.1303	-2.3317	0.206368	-11.2987	1.33109e-29	7.41025e-27	64.3318	12.6467	-0.00763536	0.00763536	Pro
ENSMUSG00000025197.10	Cyp2c23	24187	protein_coding	1.28894	-2.29412	0.54852	-4.18238	2.88476e-05	0.000144771	1.69033	0.325617	-0.0174785	0.0174785	Pro
ENSMUSG00000025610.8	Map3k7cl	42007	protein_coding	0.633337	-2.01816	0.677705	-2.97793	0.00290206	0.00868032	0.846684	0.121303	-0.0251922	0.0251922	Pro
ENSMUSG00000025808.18	Ccdc7a	331283	protein_coding	1.01401	-2.83629	0.700736	-4.04758	5.17504e-05	0.000243497	1.397	0.09484	-0.0178669	0.0178669	Pro
ENSMUSG00000025887.11	Casp12	27603	protein_coding	113.09	-4.32003	0.312759	-13.8127	2.13812e-43	8.13376e-40	156.946	7.83444	-0.016064	0.016064	Pro
ENSMUSG00000025892.17	Gria4	378339	protein_coding	1.30173	-2.55764	0.615361	-4.15632	3.23414e-05	0.000160128	1.71796	0.30279	-0.0266088	0.0266088	Pro
ENSMUSG00000026023.17	Cdk15	96088	protein_coding	3.93264	-2.37061	0.4089	-5.79754	6.72963e-09	7.84894e-08	4.90337	1.60288	-0.0139568	0.0139568	Pro
ENSMUSG00000026043.19	Col3a1	38169	protein_coding	67.5307	3.2088	0.67985	4.71986	2.36008e-06	1.52559e-05	17.6568	187.228	-0.00269935	-0.00269935	Anti
ENSMUSG00000026109.15	Tmeff2	286624	protein_coding	0.821302	-2.37988	0.684694	-3.47583	0.000509275	0.00186435	1.09976	0.152991	-0.0274144	0.0274144	Pro
ENSMUSG00000026202.14	Tuba4a	5638	protein_coding	7593.02	-2.00842	0.175107	-11.4697	1.87372e-30	1.25787e-27	9753.43	2408.04	-0.00773983	0.00773983	Pro
ENSMUSG00000026207.17	Speg	57024	protein_coding	1.05404	2.49745	0.774182	3.22592	0.00125571	0.00413824	0.533843	2.30251	0.00383503	0.00383503	Pro
ENSMUSG00000026249.11	Serpine2	66984	protein_coding	3245.23	-2.02284	0.194739	-10.3875	2.82725e-25	8.51018e-23	4170.35	1024.93	-0.00645584	0.00645584	Pro
ENSMUSG00000026344.10	Lypd1	45480	protein_coding	23.34	-2.52057	0.29037	-8.68055	3.93876e-18	3.34209e-16	30.7705	5.50664	-0.0158976	0.0158976	Pro
ENSMUSG00000026390.8	Marco	30487	protein_coding	0.893712	2.74225	0.965912	2.83902	0.00452518	0.0127989	0.263874	2.40532	-0.0111461	-0.0111461	Anti
ENSMUSG00000026580.17	Selp	34763	protein_coding	3398.99	-2.76554	0.230424	-12.0019	3.47031e-33	3.1684e-30	4534.55	673.637	-0.00875514	0.00875514	Pro
ENSMUSG00000026817.15	Ak1	13301	protein_coding	19.7157	-2.94763	0.348315	-8.46254	2.61607e-17	1.83165e-15	26.5034	3.42528	-0.0161597	0.0161597	Pro
ENSMUSG00000026822.15	Lcn2	3620	protein_coding	3019.77	-2.21168	0.330113	-6.69976	2.08757e-11	4.2412e-10	3968.08	743.824	-0.0145105	0.0145105	Pro
ENSMUSG00000026835.16	Fcnb	8508	protein_coding	22.2705	-2.69505	0.2606	-10.3417	4.56319e-25	1.33532e-22	29.7899	4.22398	-0.026672	0.026672	Pro
ENSMUSG00000026874.11	Hc	78108	protein_coding	1.51905	-2.19218	0.68693	-3.19127	0.0014165	0.00460433	1.97782	0.418004	-0.0278026	0.0278026	Pro
ENSMUSG00000026984.5	Il36a	10285	protein_coding	3.18447	2.01332	0.575064	3.50104	0.000463444	0.00171611	1.31044	7.68213	0.00320259	0.00320259	Pro
ENSMUSG00000027073.6	Prg2	3172	protein_coding	8.65798	-2.48726	0.456594	-5.44742	5.11059e-08	4.93232e-07	11.4139	2.04386	-0.028997	0.028997	Pro
ENSMUSG00000027199.15	Gatm	16837	protein_coding	49.4393	-2.45754	0.218319	-11.2566	2.14795e-29	1.16731e-26	65.1399	11.7576	-0.0115044	0.0115044	Pro
ENSMUSG00000027220.3	Syt13	40961	protein_coding	1232.61	-2.96984	0.287309	-10.3367	4.8062e-25	1.38863e-22	1656.36	215.59	-0.00941316	0.00941316	Pro
ENSMUSG00000027225.8	Duoxa2	3986	protein_coding	21.8309	2.30724	0.491208	4.69707	2.63922e-06	1.68834e-05	7.94096	55.1667	-0.00310891	-0.00310891	Anti
ENSMUSG00000027270.15	Lamp5	17679	protein_coding	17.928	-2.15263	0.309949	-6.94512	3.78138e-12	8.83418e-11	23.278	5.08787	-0.00822488	0.00822488	Pro
ENSMUSG00000027315.14	Spint1	12166	protein_coding	111.351	-3.20191	0.30557	-10.4785	1.08479e-25	3.75156e-23	151.594	14.7664	-0.019883	0.019883	Pro
ENSMUSG00000027499.13	Pkia	78698	protein_coding	0.943233	-2.19741	0.701182	-3.13387	0.00172517	0.00548577	1.25499	0.195013	-0.0166739	0.0166739	Pro
ENSMUSG00000027750.17	Postn	29929	protein_coding	6.44662	2.2275	0.7021	3.17263	0.00151064	0.0048777	2.07028	16.9498	-0.00594225	-0.00594225	Anti
ENSMUSG00000027871.17	Hsd3b1	7601	protein_coding	1.21854	-2.59004	0.585614	-4.42278	9.74378e-06	5.45638e-05	1.64836	0.186948	-0.0245844	0.0245844	Pro
ENSMUSG00000027931.13	Npr1	15276	protein_coding	4.03515	-2.04624	0.446347	-4.58441	4.55267e-06	2.75271e-05	4.71608	2.40094	-0.0320698	0.0320698	Pro
ENSMUSG00000027977.16	Ndst3	164688	protein_coding	6.32654	-2.82738	0.408964	-6.9135	4.72831e-12	1.09235e-10	8.42713	1.28511	-0.0189916	0.0189916	Pro
ENSMUSG00000028125.15	Abca4	135681	protein_coding	11.5294	-2.1221	0.3275	-6.4797	9.19058e-11	1.62365e-09	14.9566	3.30419	-0.00954434	0.00954434	Pro
ENSMUSG00000028356.5	Ambp	11525	protein_coding	2.60724	-2.39105	0.538463	-4.44051	8.97459e-06	5.06165e-05	3.4261	0.641994	-0.0269114	0.0269114	Pro
ENSMUSG00000028364.16	Tnc	87231	protein_coding	6.03551	2.88876	0.941549	3.06809	0.00215432	0.00668467	0.697342	18.8471	0.00449846	0.00449846	Pro
ENSMUSG00000028464.17	Tpm2	9055	protein_coding	1952.02	-2.45177	0.245972	-9.96767	2.11122e-23	4.54609e-21	2574.65	457.711	-0.0102377	0.0102377	Pro
ENSMUSG00000028883.20	Sema3a	477153	protein_coding	5.33499	-3.43889	0.503266	-6.83313	8.308e-12	1.81812e-10	7.27295	0.683867	-0.0354459	0.0354459	Pro
ENSMUSG00000029096.16	Htra3	27760	protein_coding	20.8842	-2.35587	0.521925	-4.51381	6.36743e-06	3.71895e-05	27.6281	4.69898	-0.0286152	0.0286152	Pro
ENSMUSG00000029223.13	Uchl1	11144	protein_coding	4.87055	2.13216	0.389214	5.47812	4.29862e-08	4.21642e-07	2.4924	10.5781	0.00322437	0.00322437	Pro
ENSMUSG00000029491.8	Pde6b	44007	protein_coding	1.36057	-3.03692	0.604575	-5.02323	5.08091e-07	3.83505e-06	1.87756	0.119802	-0.0295602	0.0295602	Pro
ENSMUSG00000029553.11	Tfec	65069	protein_coding	118.67	-2.18819	0.167341	-13.0762	4.50178e-39	9.34119e-36	154.791	31.9791	-0.00966507	0.00966507	Pro
ENSMUSG00000029596.14	Sdsl	14625	protein_coding	2.29953	-3.70884	0.58524	-6.33731	2.33815e-10	3.74252e-09	3.16375	0.225392	-0.0335545	0.0335545	Pro
ENSMUSG00000029675.13	Eln	44731	protein_coding	9.24944	3.39966	0.704177	4.82786	1.38011e-06	9.46261e-06	2.04637	26.5368	0.00124428	0.00124428	Pro
ENSMUSG00000029752.13	Asns	18086	protein_coding	133.495	-2.33319	0.311649	-7.4866	7.06826e-14	2.45935e-12	174.34	35.4654	-0.00611384	0.00611384	Pro
ENSMUSG00000029830.16	Svopl	63258	protein_coding	1.97277	-2.34131	0.488008	-4.7977	1.60501e-06	1.08235e-05	2.57726	0.521988	-0.0172135	0.0172135	Pro
ENSMUSG00000029868.15	Trpv6	15782	protein_coding	1.16758	2.74403	0.739256	3.71188	0.000205724	0.000838208	0.325181	3.18934	-0.0026387	-0.0026387	Anti
ENSMUSG00000030022.15	Adamts9	170794	protein_coding	1.21989	2.68187	0.775085	3.4601	0.000539971	0.00196162	0.418368	3.14355	-0.00222857	-0.00222857	Anti
ENSMUSG00000030069.16	Prok2	15094	protein_coding	18.8267	-4.51436	0.608498	-7.41885	1.18139e-13	3.9308e-12	56.1039	1.13827	-0.0269079	0.0269079	Pro
ENSMUSG00000030235.18	Slco1c1	45810	protein_coding	3.86171	-2.00079	0.363376	-5.50612	3.66829e-08	3.64831e-07	4.94302	1.26659	-0.0140633	0.0140633	Pro
ENSMUSG00000030399.3	Ckm	18066	protein_coding	4.1406	-2.47875	0.536811	-4.61755	3.8829e-06	2.38694e-05	5.56444	0.723397	-0.0237956	0.0237956	Pro
ENSMUSG00000030401.17	Rtn2	13537	protein_coding	28.1944	-2.46327	0.248221	-9.92371	3.28309e-23	6.81241e-21	37.0431	6.95738	-0.00841131	0.00841131	Pro
ENSMUSG00000030406.8	Gipr	10067	protein_coding	4.25102	-2.72235	0.395378	-6.88543	5.76146e-12	1.30905e-10	5.64632	0.902295	-0.0193176	0.0193176	Pro
ENSMUSG00000030518.18	Fam189a1	400480	protein_coding	2.22354	2.0552	0.554341	3.70747	0.000209341	0.000851123	1.21751	4.63801	0.00579597	0.00579597	Pro
ENSMUSG00000030621.18	Me3	221968	protein_coding	2.7233	2.12567	0.40099	5.30106	1.15131e-07	1.01816e-06	1.24421	6.2731	-0.00117275	-0.00117275	Anti
ENSMUSG00000031119.5	Gpc4	112232	protein_coding	94.01	-2.40969	0.257102	-9.37251	7.08309e-21	9.6233e-19	123.465	23.3192	-0.00809831	0.00809831	Pro
ENSMUSG00000031131.12	Vgll1	18435	protein_coding	0.804753	2.06908	0.612434	3.37846	0.000728924	0.00255807	0.302724	2.00962	-0.00106508	-0.00106508	Anti
ENSMUSG00000031253.16	Srpx2	24021	protein_coding	2.68759	-2.15376	0.439348	-4.90219	9.47762e-07	6.76867e-06	3.52776	0.671167	-0.0155729	0.0155729	Pro
ENSMUSG00000031273.17	Col4a6	308674	protein_coding	16.0673	-2.44408	0.387324	-6.31017	2.78731e-10	4.36054e-09	20.8975	4.475	-0.0179212	0.0179212	Pro
ENSMUSG00000031438.12	Rnf128	109830	protein_coding	126.138	-2.21861	0.177858	-12.4741	1.03403e-35	1.31121e-32	163.886	35.5436	-0.00858194	0.00858194	Pro
ENSMUSG00000031443.8	F7	9776	protein_coding	22.9832	-2.4202	0.364538	-6.6391	3.15606e-11	6.12811e-10	30.4083	5.16315	-0.0265463	0.0265463	Pro
ENSMUSG00000031596.16	Slc7a2	59913	protein_coding	13.1035	-2.3666	0.441678	-5.3582	8.4057e-08	7.71452e-07	17.0802	3.55941	-0.0302091	0.0302091	Pro
ENSMUSG00000031740.9	Mmp2	26130	protein_coding	3.55918	2.01222	0.583992	3.44563	0.000569722	0.00205823	1.41433	8.70682	-0.0124402	-0.0124402	Anti
ENSMUSG00000031750.16	Il34	64096	protein_coding	28.0151	-2.60746	0.286952	-9.08675	1.02043e-19	1.11977e-17	36.9735	6.51497	-0.0139885	0.0139885	Pro
ENSMUSG00000031765.9	Mt1	1246	protein_coding	128.129	-2.9286	0.383991	-7.62674	2.40763e-14	9.10807e-13	170.096	27.4065	-0.0195052	0.0195052	Pro
ENSMUSG00000031825.17	Crispld2	60356	protein_coding	560.851	-2.97943	0.384458	-7.74969	9.2116e-15	3.72792e-13	764.236	72.7276	-0.0154154	0.0154154	Pro
ENSMUSG00000031886.15	Ces2e	8413	protein_coding	42.7068	-4.24798	0.37163	-11.4307	2.93824e-30	1.91615e-27	59.1375	3.27295	-0.0267186	0.0267186	Pro
ENSMUSG00000031957.7	Ctrb1	4492	protein_coding	1.04301	-3.0987	1.27787	-2.42489	0.015313	0.0367373	1.4776	0	-0.000307102	0.000307102	Pro
ENSMUSG00000032033.12	Barx2	67419	protein_coding	1.32077	2.05093	0.604964	3.39016	0.000698517	0.00246768	0.573039	3.11532	0.00789215	0.00789215	Pro
ENSMUSG00000032271.14	Nnmt	13277	protein_coding	2.05883	-2.53906	0.490445	-5.17705	2.25417e-07	1.85144e-06	2.72432	0.461649	-0.0310259	0.0310259	Pro
ENSMUSG00000032355.17	Mlip	250889	protein_coding	0.906672	-2.17246	0.647447	-3.35542	0.000792449	0.00275712	1.17319	0.267021	-0.0191037	0.0191037	Pro
ENSMUSG00000032418.16	Me1	114583	protein_coding	60.1705	-4.61081	0.387868	-11.8876	1.37339e-32	1.11956e-29	83.7709	3.5294	-0.0194322	0.0194322	Pro
ENSMUSG00000032514.12	Ttc21a	30188	protein_coding	10.1165	-2.30378	0.287837	-8.00376	1.20673e-15	5.96183e-14	12.9853	3.23127	-0.0123753	0.0123753	Pro
ENSMUSG00000032679.13	Cd59a	19554	protein_coding	2921.81	-2.87079	0.257001	-11.1703	5.69683e-29	2.95523e-26	3914.97	538.233	-0.0102517	0.0102517	Pro
ENSMUSG00000033191.15	Tie1	18871	protein_coding	254.275	-2.21329	0.215553	-10.268	9.82596e-25	2.70214e-22	330.236	71.9701	-0.00859632	0.00859632	Pro
ENSMUSG00000033227.8	Wnt6	13431	protein_coding	8.68448	2.98037	0.378031	7.88393	3.17253e-15	1.43962e-13	2.80848	22.7869	0.00973556	0.00973556	Pro
ENSMUSG00000033578.8	Tmem35a	10745	protein_coding	3.31382	-2.3406	0.402167	-5.81996	5.88609e-09	6.93599e-08	4.35169	0.822934	-0.0203779	0.0203779	Pro
ENSMUSG00000033805.13	Ephx4	27300	protein_coding	4.59517	-2.07453	0.360925	-5.7478	9.04114e-09	1.02414e-07	5.91146	1.43607	-0.0129792	0.0129792	Pro
ENSMUSG00000034226.8	Rhov	2072	protein_coding	32.248	-2.12457	0.300027	-7.08126	1.4285e-12	3.68009e-11	41.9344	9.00075	-0.0111819	0.0111819	Pro
ENSMUSG00000034452.8	Slc24a1	28747	protein_coding	1.16518	-2.27804	0.599389	-3.80061	0.000144341	0.000611913	1.53245	2.5164	-0.0143454	0.0143454	Pro
ENSMUSG00000034486.9	Gbx2	3224	protein_coding	7.40091	-2.21937	0.311418	-7.12668	1.02822e-12	2.71224e-11	9.56526	2.20646	-0.012707	0.012707	Pro
ENSMUSG00000034487.5	Poglut3	17843	protein_coding	73.0008	-2.05581	0.194965	-10.5445	5.38596e-26	1.95134e-23	93.8209	23.0326	-0.00783553	0.00783553	Pro
ENSMUSG00000034923.10	Ly6g6f	5131	protein_coding	1439.6	-2.1276	0.214825	-9.9039	4.00339e-23	8.2322e-21	1859.82	431.062	-0.0078115	0.0078115	Pro
ENSMUSG00000035557.10	Krt17	4813	protein_coding	13.1396	2.04668	0.632886	3.23388	0.00122122	0.0040374	5.50111	31.4719	0.000384326	0.000384326	Pro
ENSMUSG00000035615.13	Frmpd1	101062	protein_coding	24.0595	2.31231	0.417657	5.53639	3.0877e-08	3.11982e-07	9.79894	58.2848	-0.00206153	-0.00206153	Anti
ENSMUSG00000036564.18	Ndrg4	38140	protein_coding	7.69591	-2.20837	0.320065	-6.89977	5.20881e-12	1.19369e-10	10.0427	2.06362	-0.0111275	0.0111275	Pro
ENSMUSG00000037060.4	Cavin3	2218	protein_coding	32.7544	-2.23412	0.240332	-9.29598	1.45852e-20	1.87026e-18	42.6194	9.07846	-0.0118028	0.0118028	Pro
ENSMUSG00000037095.9	Lrg1	2324	protein_coding	1391.72	-2.14113	0.258221	-8.29185	1.11501e-16	6.91581e-15	1812.34	382.237	-0.00999556	0.00999556	Pro
ENSMUSG00000037325.11	Bbs7	40336	protein_coding	33.5123	-2.0476	0.219859	-9.31328	1.23948e-20	1.62593e-18	43.0139	10.7083	-0.00452099	0.00452099	Pro
ENSMUSG00000037358.7	Dipk2b	46517	protein_coding	3.29182	-2.28692	0.398294	-5.7418	9.36767e-09	1.05902e-07	4.31815	0.828615	-0.0162482	0.0162482	Pro
ENSMUSG00000037892.14	Pcdh18	14030	protein_coding	0.688233	2.41581	0.656384	3.68048	0.000232795	0.000934167	0.228614	1.79132	0.0133683	0.0133683	Pro
ENSMUSG00000038168.6	P3h2	146497	protein_coding	51.6549	-2.04681	0.245119	-8.35025	6.81203e-17	4.34314e-15	66.1539	16.8573	-0.00872923	0.00872923	Pro
ENSMUSG00000038370.7	Pcp4l1	23007	protein_coding	1834.71	-2.54945	0.214102	-11.9076	1.08e-32	9.12997e-30	2425.94	415.753	-0.00830826	0.00830826	Pro
ENSMUSG00000038403.11	Hjv	4039	protein_coding	64.6482	-3.94621	0.312146	-12.6422	1.23528e-36	1.87969e-33	89.0716	6.03195	-0.019609	0.019609	Pro
ENSMUSG00000038453.18	Srcin1	66847	protein_coding	24.7249	2.00533	0.301361	6.65426	2.84729e-11	5.60736e-10	12.4576	54.1666	-0.000515151	-0.000515151	Anti
ENSMUSG00000038527.10	C1rl	17531	protein_coding	120.536	-2.13326	0.20418	-10.4479	1.49736e-25	5.02607e-23	157.653	31.4544	-0.0120016	0.0120016	Pro
ENSMUSG00000039109.18	F13a1	183069	protein_coding	23551.2	-2.32329	0.187779	-12.3725	3.68375e-35	4.20408e-32	30801.8	6149.79	-0.00791135	0.00791135	Pro
ENSMUSG00000039405.8	Prss23	19405	protein_coding	57.1074	2.20152	0.348753	6.31255	2.74472e-10	4.31759e-09	24.6289	135.056	0.00281319	0.00281319	Pro
ENSMUSG00000040016.17	Ptger3	78997	protein_coding	121.373	-2.27925	0.245613	-9.27985	1.69724e-20	2.12854e-18	158.212	32.9572	-0.00803201	0.00803201	Pro
ENSMUSG00000040026.9	Saa3	3703	protein_coding	274.876	-5.59686	0.412536	-13.567	6.28815e-42	1.59474e-38	386.116	7.90075	-0.0310674	0.0310674	Pro
ENSMUSG00000040432.6	Ltb4r2	3711	protein_coding	319.962	-2.04373	0.192829	-10.5987	3.02199e-26	1.1691e-23	410.838	101.858	-0.00846823	0.00846823	Pro
ENSMUSG00000040562.13	Gstm2	4752	protein_coding	9.94997	-2.89522	0.345103	-8.38944	4.8845e-17	3.21293e-15	21.1694	1.71875	-0.0184945	0.0184945	Pro
ENSMUSG00000040640.12	Erc2	856110	protein_coding	0.794469	-2.01853	0.698794	-2.88859	0.00386976	0.0111693	1.03225	0.223785	-0.0265322	0.0265322	Pro
ENSMUSG00000040666.20	Sh3bgr	28486	protein_coding	25.6728	-3.13396	0.32653	-9.59776	8.17026e-22	1.26861e-19	34.6168	4.20732	-0.0187514	0.0187514	Pro
ENSMUSG00000040809.11	Chil3	20011	protein_coding	4210.98	-2.34603	0.331217	-7.08306	1.41003e-12	3.64072e-11	5574.07	939.566	-0.012764	0.012764	Pro
ENSMUSG00000041020.15	Map7d2	84186	protein_coding	26.1454	-3.11934	0.326319	-9.55919	1.18677e-21	1.77045e-19	35.2965	4.18273	-0.0112203	0.0112203	Pro
ENSMUSG00000041329.14	Atp1b2	6207	protein_coding	18.2741	-2.32772	0.297962	-7.81212	5.62357e-15	2.39028e-13	23.8005	5.01075	-0.00532042	0.00532042	Pro
ENSMUSG00000041605.17	Inava	20734	protein_coding	0.998888	2.0245	0.596945	3.39144	0.000695254	0.00245874	0.479192	2.24616	0.000722202	0.000722202	Pro
ENSMUSG00000041608.9	Entpd3	28510	protein_coding	87.7426	-2.13418	0.302371	-7.05813	1.68752e-12	4.26553e-11	115.779	20.454	-0.00895663	0.00895663	Pro
ENSMUSG00000041707.9	Tmem273	32022	protein_coding	28.3144	-2.07204	0.225247	-9.19898	3.61365e-20	4.29592e-18	36.7794	7.99846	-0.0100696	0.0100696	Pro
ENSMUSG00000042372.6	Dmrt3	13621	protein_coding	2.74742	2.09169	0.441138	4.74158	2.1206e-06	1.39008e-05	1.38695	6.01254	0.00505443	0.00505443	Pro
ENSMUSG00000042532.15	Golga7b	22775	protein_coding	2.58314	-2.97307	0.483734	-6.14608	7.94233e-10	1.13803e-08	3.47752	0.436634	-0.0234669	0.0234669	Pro
ENSMUSG00000043286.13	Pnpla1	31899	protein_coding	8.81869	-2.57894	0.485521	-5.31169	1.08613e-07	9.6877e-07	11.6943	1.91733	-0.0269051	0.0269051	Pro
ENSMUSG00000043301.17	Kcnj6	249066	protein_coding	0.594829	-2.12481	0.758284	-2.80213	0.00507667	0.014138	0.818169	0.0588114	-0.0150339	0.0150339	Pro
ENSMUSG00000045174.11	Amer3	11288	protein_coding	4.24039	-2.21338	0.350658	-6.31207	2.75336e-10	4.32522e-09	5.53628	1.13024	-0.0168297	0.0168297	Pro
ENSMUSG00000045545.9	Krt14	4387	protein_coding	16.2688	3.38577	0.851096	3.97813	6.94602e-05	0.000316896	4.33242	44.916	0.00448985	0.00448985	Pro
ENSMUSG00000045967.12	Gpr158	463006	protein_coding	1.24047	-3.54964	0.652273	-5.44196	5.26989e-08	5.07319e-07	1.75733	0	-0.0258475	0.0258475	Pro
ENSMUSG00000046523.6	Kctd4	11198	protein_coding	2.40521	2.59959	0.552707	4.70337	2.55902e-06	1.64349e-05	0.809952	6.23382	-0.00207842	-0.00207842	Anti
ENSMUSG00000047347.8	Tdg-ps	2968	processed_pseudogene	0.76095	-2.29487	0.635604	-3.61053	0.000305575	0.00119023	1.04018	0.0907915	-0.0151547	0.0151547	Pro
ENSMUSG00000047370.6	Gm7367	492	processed_pseudogene	17.4157	-3.32817	0.742353	-4.48328	7.35045e-06	4.22924e-05	23.7003	2.33266	-0.0139501	0.0139501	Pro
ENSMUSG00000047592.18	Nxpe5	27466	protein_coding	81.698	-3.22726	0.223868	-14.4159	4.10907e-47	2.34474e-43	110.722	12.0393	-0.0127899	0.0127899	Pro
ENSMUSG00000047638.16	Nr1h4	79352	protein_coding	0.754479	-2.49701	0.703599	-3.54891	0.000386823	0.00146789	1.02938	0.0947231	-0.0192456	0.0192456	Pro
ENSMUSG00000047730.18	Fcgbp	49627	protein_coding	86.4793	2.18084	0.463217	4.70804	2.50106e-06	1.6108e-05	40.7914	196.13	0.00247728	0.00247728	Pro
ENSMUSG00000047747.11	Rnf150	227913	protein_coding	415.196	-2.22834	0.204151	-10.9151	9.75932e-28	4.54605e-25	540.112	115.397	-0.00771935	0.00771935	Pro
ENSMUSG00000047844.4	Bex4	1448	protein_coding	1.00777	-2.53314	0.612383	-4.13652	3.52607e-05	0.000172666	1.30287	0.299529	-0.0219584	0.0219584	Pro
ENSMUSG00000048216.14	Gpr85	5485	protein_coding	3.40053	-2.08022	0.35834	-5.80517	6.43015e-09	7.5343e-08	4.4248	0.942268	-0.0248605	0.0248605	Pro
ENSMUSG00000048330.15	Ric3	49020	protein_coding	4.21018	-2.19392	0.370291	-5.92485	3.12582e-09	3.91586e-08	5.46626	1.19561	-0.00824281	0.00824281	Pro
ENSMUSG00000048480.6	Cxcr1	2847	protein_coding	79.1245	-2.18748	0.23471	-9.31995	1.16399e-20	1.53572e-18	103.514	20.5907	-0.00904817	0.00904817	Pro
ENSMUSG00000048827.13	Pkd1l3	59870	protein_coding	1988.6	-2.02425	0.208605	-9.70373	2.90663e-22	5.08692e-20	2555.18	628.8	-0.00546604	0.00546604	Pro
ENSMUSG00000049690.16	Nckap5	917180	protein_coding	0.539467	-2.10939	0.657855	-3.20647	0.00134374	0.00439726	0.741025	0.0557303	-0.0166977	0.0166977	Pro
ENSMUSG00000050147.10	F2rl3	1995	protein_coding	430.751	-2.13075	0.210704	-10.1125	4.86087e-24	1.18031e-21	556.666	128.556	-0.00844731	0.00844731	Pro
ENSMUSG00000050761.5	Gp1bb	2087	protein_coding	7618.64	-2.31259	0.23811	-9.71228	2.67288e-22	4.72934e-20	9947.65	2029	-0.00883428	0.00883428	Pro
ENSMUSG00000051243.15	Islr2	8023	protein_coding	16.5368	2.06144	0.306162	6.73316	1.66018e-11	3.44175e-10	8.5594	35.6826	0.0104448	0.0104448	Pro
ENSMUSG00000051669.7	AU021092	10477	protein_coding	1.8309	-3.0277	0.583026	-5.19307	2.06855e-07	1.7194e-06	2.50207	0.220079	-0.0252794	0.0252794	Pro
ENSMUSG00000051726.7	Kcnf1	4789	protein_coding	8.07182	-2.89569	0.367991	-7.8689	3.57777e-15	1.60123e-13	10.8183	1.48021	-0.0180683	0.0180683	Pro
ENSMUSG00000051748.3	Wfdc21	5703	protein_coding	330.508	-2.21754	0.2879	-7.70247	1.33464e-14	5.31644e-13	432.692	85.2675	-0.0128918	0.0128918	Pro
ENSMUSG00000052698.16	Tln2	342617	protein_coding	15.0627	-2.75769	0.301337	-9.15154	5.61301e-20	6.31118e-18	20.1178	2.93059	-0.0223873	0.0223873	Pro
ENSMUSG00000053030.12	Spink2	6365	protein_coding	2.02672	-2.33261	0.523571	-4.4552	8.38145e-06	4.7565e-05	2.65954	0.507972	-0.0295686	0.0295686	Pro
ENSMUSG00000053062.17	Jam2	51806	protein_coding	3.89485	-3.31227	0.47576	-6.96205	3.3535e-12	7.95671e-11	5.30253	0.51642	-0.0197141	0.0197141	Pro
ENSMUSG00000053219.16	Raet1e	215571	protein_coding	12.6809	-3.99548	0.377336	-10.5887	3.36363e-26	1.2383e-23	17.5258	1.05309	-0.0325098	0.0325098	Pro
ENSMUSG00000053338.10	Tarm1	16125	protein_coding	286.068	-2.61252	0.218592	-11.9516	6.37197e-33	5.59385e-30	382.243	55.2478	-0.0114539	0.0114539	Pro
ENSMUSG00000053846.6	Lipg	21942	protein_coding	26.2761	-4.33059	0.614921	-7.04252	1.888e-12	4.73037e-11	55.6372	1.17022	-0.0350676	0.0350676	Pro
ENSMUSG00000054013.7	Tmem179	16559	protein_coding	2.11718	-2.85581	0.495647	-5.76179	8.32253e-09	9.51713e-08	2.83483	0.394816	-0.0198218	0.0198218	Pro
ENSMUSG00000054580.15	Pla2r1	135766	protein_coding	4.723	-2.89152	0.422719	-6.8403	7.90263e-12	1.73774e-10	6.30183	0.933788	-0.0199687	0.0199687	Pro
ENSMUSG00000054594.14	Oscar	6345	protein_coding	4.90606	-3.38827	0.416759	-8.13003	4.29189e-16	2.3436e-14	6.69578	0.610758	-0.0266002	0.0266002	Pro
ENSMUSG00000054905.3	Stfa3	4856	protein_coding	8.12135	-2.03786	0.396238	-5.14302	2.7035e-07	2.18743e-06	10.4713	2.48151	-0.0340415	0.0340415	Pro
ENSMUSG00000055093.11	Rps27a-ps3	471	processed_pseudogene	116.595	-4.29611	1.13526	-3.78426	0.00015417	0.000649367	162.791	307.139	-0.0156318	0.0156318	Pro
ENSMUSG00000055523.8	Gucy2g	43138	protein_coding	5.16873	-2.81245	0.418902	-6.71386	1.89544e-11	3.87665e-10	6.94413	0.907748	-0.0245023	0.0245023	Pro
ENSMUSG00000056025.13	Clca3a1	31301	protein_coding	4709.98	-3.23962	0.256179	-12.6459	1.17841e-36	1.87969e-33	6390.16	677.551	-0.0109516	0.0109516	Pro
ENSMUSG00000056370.18	Sftpb	9761	protein_coding	0.785208	-2.16955	0.708711	-3.06127	0.00220402	0.00681939	1.06815	0.106142	-0.02762	0.02762	Pro
ENSMUSG00000057074.7	Ces1g	34940	protein_coding	1.5881	-2.97386	0.612347	-4.85649	1.19484e-06	8.32484e-06	2.15612	0.224869	-0.0225773	0.0225773	Pro
ENSMUSG00000057123.15	Gja5	172724	protein_coding	1.9048	-2.81897	0.698552	-4.03544	5.44995e-05	0.000255327	2.52315	0.420766	-0.0350919	0.0350919	Pro
ENSMUSG00000057346.13	Apol9a	7347	protein_coding	10.2538	2.59518	0.41882	6.19642	5.77612e-10	8.55548e-09	3.52751	26.397	0.00294334	0.00294334	Pro
ENSMUSG00000057729.13	Prtn3	8699	protein_coding	76.7435	-3.32912	0.265718	-12.5288	5.19613e-36	7.41261e-33	104.449	10.2513	-0.0174364	0.0174364	Pro
ENSMUSG00000057751.15	Megf6	104984	protein_coding	0.68281	2.13326	0.755567	2.82339	0.00475191	0.0133499	0.249273	1.7233	-0.00440504	-0.00440504	Anti
ENSMUSG00000058183.15	Mmel1	25944	protein_coding	6.71275	-2.19171	0.550513	-3.98122	6.85628e-05	0.000313365	8.57265	2.249	-0.00763928	0.00763928	Pro
ENSMUSG00000058625.7	Gm17383	1355	processed_pseudogene	1.7303	-2.21104	0.673068	-3.28502	0.00101974	0.00344113	2.22874	0.534059	-0.0125832	0.0125832	Pro
ENSMUSG00000058626.17	Capn11	29122	protein_coding	11.4819	6.68634	0.953489	7.0125	2.34096e-12	5.72695e-11	2.91789	32.0354	-0.000857076	-0.000857076	Anti
ENSMUSG00000059022.16	Kcp	34791	protein_coding	3.04106	-2.08465	0.401884	-5.18719	2.13493e-07	1.76623e-06	3.92219	0.926365	-0.0195487	0.0195487	Pro
ENSMUSG00000059430.15	Actg2	23361	protein_coding	38.1672	-2.76656	0.290818	-9.51303	1.85188e-21	2.70957e-19	50.6519	8.20384	-0.011745	0.011745	Pro
ENSMUSG00000059991.8	Nptx2	11577	protein_coding	9.92371	-6.37303	0.645008	-9.88054	5.05611e-23	9.86373e-21	14.0444	0.0341082	-0.0432635	0.0432635	Pro
ENSMUSG00000060470.8	Adgrg3	27559	protein_coding	449.35	-2.62411	0.205799	-12.7508	3.0838e-37	5.41443e-34	596.625	95.8919	-0.0108557	0.0108557	Pro
ENSMUSG00000060680.3	Gm8894	666	processed_pseudogene	0.81805	-2.27881	0.639251	-3.56481	0.000364124	0.00139168	1.10316	0.133797	-0.0137466	0.0137466	Pro
ENSMUSG00000060843.12	Ctnna3	1573570	protein_coding	3.67935	-2.23982	0.366909	-6.10455	1.03088e-09	1.43265e-08	4.80405	0.980083	-0.00963565	0.00963565	Pro
ENSMUSG00000060962.13	Dmkn	17308	protein_coding	16.3461	-4.62811	0.451125	-10.259	1.07766e-24	2.89384e-22	22.761	0.95016	-0.0420067	0.0420067	Pro
ENSMUSG00000061100.6	Retnla	1911	protein_coding	11.8002	-3.86564	0.612092	-6.31546	2.69359e-10	4.24887e-09	16.3223	0.947022	-0.049311	0.049311	Pro
ENSMUSG00000061576.16	Dpp6	910303	protein_coding	1.05386	-2.04738	0.628352	-3.25833	0.00112071	0.00375078	1.3634	0.310959	-0.0141468	0.0141468	Pro
ENSMUSG00000061833.7	Gm6311	878	processed_pseudogene	1.65057	-2.29666	0.663799	-3.45987	0.000540446	0.00196303	2.18853	0.359453	-0.0127421	0.0127421	Pro
ENSMUSG00000062148.7	Ear6	945	protein_coding	5.75867	-2.79536	0.57951	-4.82367	1.40942e-06	9.63462e-06	7.77789	0.912529	-0.0350774	0.0350774	Pro
ENSMUSG00000062170.13	Fmr1nb	42729	protein_coding	3.5002	-2.26044	0.530999	-4.25697	2.07219e-05	0.000107887	4.53985	1.00504	0.00350462	-0.00350462	Anti
ENSMUSG00000062257.14	Opcml	1134636	protein_coding	6.2486	-2.92875	0.402861	-7.26987	3.59824e-13	1.06386e-11	8.40237	1.07956	-0.017174	0.017174	Pro
ENSMUSG00000062345.11	Serpinb2	24056	protein_coding	653.732	-2.06527	0.188879	-10.9343	7.89816e-28	3.75574e-25	841.959	201.987	-0.00646623	0.00646623	Pro
ENSMUSG00000062380.5	Tubb3	10592	protein_coding	94.6502	-3.20379	0.283444	-11.3031	1.26695e-29	7.22953e-27	128.156	14.2364	-0.0109218	0.0109218	Pro
ENSMUSG00000062393.15	Dgkk	124193	protein_coding	0.509673	-2.1328	0.691084	-3.08617	0.00202756	0.00633958	0.68683	0.084498	-0.014917	0.014917	Pro
ENSMUSG00000063696.8	Gm8730	954	processed_pseudogene	6.04282	-2.12473	0.419945	-5.05954	4.20277e-07	3.24192e-06	7.92003	1.53752	-0.0072076	0.0072076	Pro
ENSMUSG00000063851.13	Rnf183	7713	protein_coding	4.55287	-2.26297	0.416048	-5.4392	5.35193e-08	5.137e-07	5.94143	1.22031	-0.0188731	0.0188731	Pro
ENSMUSG00000065289.3	Gm23650	70	snoRNA	0.882135	-2.63282	1.02314	-2.57327	0.0100742	0.0256147	1.24969	0	-0.0057948	0.0057948	Pro
ENSMUSG00000065845.3	Gm25189	164	snRNA	0.741922	-2.41609	0.635325	-3.80291	0.000143005	0.000607045	1.01192	0.0939236	-0.00454334	0.00454334	Pro
ENSMUSG00000066270.4	Gm10157	343	processed_pseudogene	4.13732	-2.07682	0.464526	-4.47084	7.7914e-06	4.45654e-05	5.38017	1.15447	-0.0115642	0.0115642	Pro
ENSMUSG00000066364.3	Serpina3b	11550	protein_coding	268.909	-5.36838	0.350778	-15.3042	7.16491e-53	8.17695e-49	377.202	9.0051	-0.019477	0.019477	Pro
ENSMUSG00000066382.5	Iqcf5	1438	protein_coding	0.828937	-2.89232	0.779052	-3.71261	0.00020513	0.000836088	1.17433	0	-0.0303273	0.0303273	Pro
ENSMUSG00000066632.4	Pgk1-rs7	1255	processed_pseudogene	1.7345	17.1501	3.20957	5.34342	9.12076e-08	8.30732e-07	4.06837	37.5423	-0.00181455	-0.00181455	Anti
ENSMUSG00000067377.13	Tspan6	7362	protein_coding	199.412	-3.9426	0.289692	-13.6096	3.51102e-42	1.00174e-38	274.995	18.0117	-0.0113991	0.0113991	Pro
ENSMUSG00000067767.6	Clec4b2	31779	protein_coding	3.26939	-2.43124	0.5545	-4.38457	1.16215e-05	6.41659e-05	4.30533	0.783146	-0.02864	0.02864	Pro
ENSMUSG00000067786.17	Nnat	2445	protein_coding	1.92369	-2.2271	0.525269	-4.23992	2.23596e-05	0.000115335	2.529	0.470963	-0.0157577	0.0157577	Pro
ENSMUSG00000068547.8	Clca4a	22566	protein_coding	1.34118	2.11536	0.534284	3.95924	7.51872e-05	0.000340506	0.486561	3.39225	0.000276754	0.000276754	Pro
ENSMUSG00000068697.8	Myoz1	7434	protein_coding	1.78916	-2.06769	0.523886	-3.94683	7.91941e-05	0.000356319	2.2737	0.626276	-0.0241305	0.0241305	Pro
ENSMUSG00000069236.6	Gm7251	1009	processed_pseudogene	1.14436	-2.37849	0.622958	-3.81807	0.000134501	0.000575227	1.54122	0.191903	-0.0240654	0.0240654	Pro
ENSMUSG00000069601.15	Ank3	628666	protein_coding	405.034	-2.05861	0.213928	-9.62292	6.39872e-22	1.03582e-19	521.304	125.987	-0.0064393	0.0064393	Pro
ENSMUSG00000069835.11	Sat2	1847	protein_coding	1.11885	-2.53166	0.583608	-4.33794	1.43825e-05	7.75709e-05	1.52125	0.153092	-0.0286846	0.0286846	Pro
ENSMUSG00000070490.5	Gm10293	1002	processed_pseudogene	4.45146	-2.7379	0.362054	-7.56212	3.9655e-14	1.43443e-12	5.94752	0.860919	-0.016148	0.016148	Pro
ENSMUSG00000070692.7	Rps12-ps10	399	processed_pseudogene	1.02781	-2.33307	0.644517	-3.61988	0.000294739	0.00115392	1.32626	0.311526	-0.00225268	0.00225268	Pro
ENSMUSG00000070729.6	Gm12966	810	processed_pseudogene	1.04142	-2.34935	0.789915	-2.97418	0.00293775	0.00876755	1.39077	0.202996	-0.00283415	0.00283415	Pro
ENSMUSG00000071537.7	Klrg2	11550	protein_coding	4.19389	-2.30834	0.363666	-6.34743	2.18947e-10	3.52431e-09	5.48388	1.09791	-0.0160523	0.0160523	Pro
ENSMUSG00000071547.5	Nt5dc2	8072	protein_coding	79.3861	-2.4916	0.203483	-12.2448	1.79216e-34	1.94791e-31	104.851	18.2697	-0.00892351	0.00892351	Pro
ENSMUSG00000071553.11	Cpa2	22895	protein_coding	8.32871	-2.00677	0.30549	-6.56902	5.06474e-11	9.42158e-10	10.691	2.65929	-0.00944017	0.00944017	Pro
ENSMUSG00000072214.8	Septin5	9453	protein_coding	330.022	-2.35549	0.219772	-10.7179	8.38769e-27	3.48089e-24	434.028	80.4066	-0.0117337	0.0117337	Pro
ENSMUSG00000072601.5	Ear1	56753	protein_coding	16.9568	-2.5167	0.465233	-5.40955	6.31826e-08	5.96666e-07	22.3831	3.93364	-0.027162	0.027162	Pro
ENSMUSG00000072875.3	Gpr27	2388	protein_coding	16.7971	-2.35005	0.506174	-4.64276	3.43778e-06	2.14157e-05	21.838	4.699	-0.0346486	0.0346486	Pro
ENSMUSG00000072934.11	Trpc5os	20486	protein_coding	2.36133	-2.35515	0.465344	-5.06109	4.1686e-07	3.2209e-06	3.11768	0.54608	-0.0209241	0.0209241	Pro
ENSMUSG00000073067.11	9130019P16Rik	160541	lncRNA	2.15769	-2.89211	0.519234	-5.56995	2.54808e-08	2.63286e-07	2.90813	0.35665	-0.0237367	0.0237367	Pro
ENSMUSG00000073514.5	Dok6	477105	protein_coding	39.1041	-2.68025	0.312718	-8.57081	1.02761e-17	8.06018e-16	51.6358	9.0279	-0.0128462	0.0128462	Pro
ENSMUSG00000073633.10	Fbxo36	60647	protein_coding	26.5462	-2.10518	0.215662	-9.76148	1.64725e-22	2.98401e-20	34.2854	7.97195	-0.009318	0.009318	Pro
ENSMUSG00000074259.11	Gramd2	38731	protein_coding	25.8262	-2.12907	0.301198	-7.06867	1.56424e-12	3.99371e-11	33.6161	7.13055	-0.0124908	0.0124908	Pro
ENSMUSG00000074483.3	Bglap	964	protein_coding	1.56553	2.29701	0.693678	3.31134	0.000928494	0.00316737	0.604571	3.87182	0.000787644	0.000787644	Pro
ENSMUSG00000074491.10	Clec4g	13588	protein_coding	340.636	-2.87873	0.238794	-12.0553	1.81955e-33	1.80571e-30	456.508	62.5434	-0.0096923	0.0096923	Pro
ENSMUSG00000074678.2	Defb25	698	protein_coding	0.86468	-2.24177	0.623591	-3.59494	0.000324468	0.00125642	1.14443	0.193275	-0.0184848	0.0184848	Pro
ENSMUSG00000074903.6	Gm2058	787	processed_pseudogene	5.78776	-2.08529	0.746045	-2.79512	0.00518797	0.0144012	7.53111	1.6037	0.00465982	-0.00465982	Anti
ENSMUSG00000075053.4	Vdac3-ps1	853	unprocessed_pseudogene	0.554977	-2.31175	0.852941	-2.71033	0.00672167	0.0180539	0.771666	0.0349237	-0.00771649	0.00771649	Pro
ENSMUSG00000075330.5	A930003A15Rik	7708	protein_coding	75.2732	-2.18456	0.241521	-9.04499	1.49673e-19	1.57433e-17	97.5048	21.9175	-0.00678654	0.00678654	Pro
ENSMUSG00000075416.6	Gm14488	6911	lncRNA	1.05239	-2.84049	0.64092	-4.4319	9.34073e-06	5.25258e-05	1.42837	0.150023	-0.0295156	0.0295156	Pro
ENSMUSG00000075520.6	Malrd1	729077	protein_coding	0.779483	-2.35175	0.665016	-3.53639	0.000405642	0.00152684	1.05609	0.115634	-0.021191	0.021191	Pro
ENSMUSG00000075702.11	Selenom	2668	protein_coding	155.327	-2.92411	0.214679	-13.6208	3.01096e-42	9.81789e-39	208.42	27.9034	-0.0103024	0.0103024	Pro
ENSMUSG00000078300.4	Gm2606	1002	processed_pseudogene	6.27713	-2.1162	0.531267	-3.98331	6.79621e-05	0.000311056	8.10325	1.89443	-0.0273798	0.0273798	Pro
ENSMUSG00000078592.3	Gm4609	1002	processed_pseudogene	3.96707	-3.04229	0.473941	-6.41914	1.3705e-10	2.3206e-09	5.39415	0.542079	-0.0169539	0.0169539	Pro
ENSMUSG00000079014.5	Serpina3i	6251	protein_coding	3.03416	-4.46153	0.667023	-6.68872	2.25138e-11	4.53556e-10	4.26022	0.0916211	-0.0291308	0.0291308	Pro
ENSMUSG00000079262.4	Slco1a6	122761	protein_coding	8.54872	-3.3967	0.362334	-9.37449	6.95104e-21	9.50044e-19	11.5789	1.27639	-0.0246624	0.0246624	Pro
ENSMUSG00000079402.10	Gm3020	21186	protein_coding	0.807021	2.08742	0.527363	3.95823	7.55068e-05	0.000341682	0.43464	1.70074	0.00725876	0.00725876	Pro
ENSMUSG00000079597.3	Cstdc4	3900	protein_coding	223.299	-2.0885	0.241155	-8.66043	4.7e-18	3.97324e-16	289.925	63.3979	-0.0117071	0.0117071	Pro
ENSMUSG00000079654.4	Prrt4	10353	protein_coding	397.49	-8.63563	0.566484	-15.2443	1.79783e-52	1.36785e-48	562.515	1.42758	-0.0411225	0.0411225	Pro
ENSMUSG00000080746.4	Rpsa-ps12	892	processed_pseudogene	2.14366	-2.06963	0.522718	-3.95937	7.51483e-05	0.000340397	2.84527	0.459784	-0.0117664	0.0117664	Pro
ENSMUSG00000081044.9	AU015836	6812	protein_coding	1.20575	-2.64192	0.581397	-4.5441	5.51717e-06	3.27089e-05	1.59991	0.259765	-0.0280526	0.0280526	Pro
ENSMUSG00000081210.2	Gm12933	872	processed_pseudogene	1.70133	-2.67002	0.561444	-4.75563	1.9783e-06	1.30656e-05	2.24141	0.405134	-0.0091742	0.0091742	Pro
ENSMUSG00000081221.5	Gm14760	999	processed_pseudogene	3.75169	-2.60471	0.701866	-3.71112	0.000206346	0.000840143	4.99474	0.768366	-0.019179	0.019179	Pro
ENSMUSG00000081239.4	Gm11836	441	processed_pseudogene	2.83369	-3.08663	0.525276	-5.87621	4.19754e-09	5.10709e-08	3.84344	0.410301	-0.0109054	0.0109054	Pro
ENSMUSG00000081251.2	Gm12164	551	processed_pseudogene	2.7328	-2.73172	0.511977	-5.33564	9.52065e-08	8.60288e-07	3.65637	0.516209	-0.00644616	0.00644616	Pro
ENSMUSG00000081305.2	Gm12879	1182	processed_pseudogene	1.15501	-2.33474	0.53862	-4.33467	1.45977e-05	7.85832e-05	1.53674	0.238877	-0.012599	0.012599	Pro
ENSMUSG00000081350.2	Gm5388	1117	processed_pseudogene	1.90364	-2.64371	0.526775	-5.01867	5.20314e-07	3.91695e-06	2.54645	0.360887	-0.0226727	0.0226727	Pro
ENSMUSG00000081382.2	Rpl18-ps1	525	processed_pseudogene	1.06555	-2.36042	0.545871	-4.32413	1.53133e-05	8.21062e-05	1.38144	0.307428	-0.00466307	0.00466307	Pro
ENSMUSG00000081640.2	Rplp0-ps1	933	processed_pseudogene	1.05992	-2.25646	0.582862	-3.87135	0.000108236	0.000472731	1.41804	0.200427	-0.0104438	0.0104438	Pro
ENSMUSG00000081721.4	Gm13882	1002	processed_pseudogene	1.612	-2.49942	0.514318	-4.85969	1.17569e-06	8.19897e-06	2.16987	0.273111	-0.0191457	0.0191457	Pro
ENSMUSG00000081742.3	Gm9051	1420	processed_pseudogene	0.792453	-2.98736	0.714889	-4.17877	2.93084e-05	0.000146831	1.12264	0	-0.0263063	0.0263063	Pro
ENSMUSG00000082062.2	Ftl2-ps	552	processed_pseudogene	2.1753	-2.48512	0.639422	-3.88651	0.000101696	0.000446645	2.88523	0.47147	-0.00616145	0.00616145	Pro
ENSMUSG00000082809.4	Gm14150	1354	processed_pseudogene	1.15885	-2.92888	0.743711	-3.9382	8.20952e-05	0.000368138	1.60297	0.0929683	-0.0105974	0.0105974	Pro
ENSMUSG00000083245.2	Gm11185	1007	processed_pseudogene	0.640259	-2.11421	0.738086	-2.86445	0.00417733	0.0119413	0.87861	0.0682164	-0.0190185	0.0190185	Pro
ENSMUSG00000083365.2	Gm12895	226	processed_pseudogene	3757.84	-3.45796	0.798269	-4.33182	1.47882e-05	7.94964e-05	5145.7	426.963	-0.00588566	0.00588566	Pro
ENSMUSG00000083430.2	Gm13006	214	processed_pseudogene	1.08733	-2.35739	0.607096	-3.88306	0.000103149	0.000452241	1.42431	0.278589	-0.0182337	0.0182337	Pro
ENSMUSG00000083500.2	Gm15470	1371	processed_pseudogene	0.779721	-2.15003	0.64711	-3.32251	0.000892116	0.00305744	1.04677	0.138814	-0.014384	0.014384	Pro
ENSMUSG00000083833.5	Gm13841	483	processed_pseudogene	1.95826	-2.71922	0.615192	-4.42011	9.86487e-06	5.52012e-05	2.63552	0.332835	-0.00252072	0.00252072	Pro
ENSMUSG00000083922.2	Gm3835	403	processed_pseudogene	0.716027	-2.10012	0.68269	-3.07625	0.00209625	0.00652665	0.985014	0.0704584	-0.006612	0.006612	Pro
ENSMUSG00000084012.2	Gm11956	512	processed_pseudogene	3.00594	-2.11564	0.528599	-4.00236	6.27127e-05	0.000289468	3.9155	0.823012	-0.0205082	0.0205082	Pro
ENSMUSG00000084349.4	Rpl3-ps1	1210	processed_pseudogene	4.05854	-2.18775	0.681541	-3.21	0.00132733	0.00434918	5.26183	1.17065	0.00342136	-0.00342136	Anti
ENSMUSG00000084781.2	D930015M05Rik	23417	lncRNA	1.16536	-2.78691	0.593294	-4.69734	2.63566e-06	1.68709e-05	1.57416	0.184227	-0.0297624	0.0297624	Pro
ENSMUSG00000085091.2	Egfros	15272	lncRNA	2.02815	-2.25252	0.501281	-4.49353	7.0051e-06	4.05507e-05	2.34913	1.25781	-0.0260835	0.0260835	Pro
ENSMUSG00000085260.8	Med9os	1254	lncRNA	2.86483	-2.69038	0.505281	-5.32452	1.01219e-07	9.09578e-07	3.79948	0.621646	-0.0291749	0.0291749	Pro
ENSMUSG00000085316.2	D330050G23Rik	12640	lncRNA	3.448	-2.12082	0.432393	-4.90484	9.35028e-07	6.6861e-06	4.43239	1.08546	-0.0230012	0.0230012	Pro
ENSMUSG00000085327.2	Gm16104	2005	lncRNA	16.2559	-3.58436	0.404623	-8.85853	8.10753e-19	7.84129e-17	22.0971	2.23697	-0.0272832	0.0272832	Pro
ENSMUSG00000086124.3	A530076I17Rik	7729	lncRNA	2.49878	-2.88962	0.52325	-5.52244	3.34317e-08	3.35272e-07	3.35248	0.449893	-0.0307347	0.0307347	Pro
ENSMUSG00000086449.2	9030204H09Rik	4196	lncRNA	0.884692	-2.9084	0.75029	-3.87636	0.000106029	0.000463622	1.23817	0.0363502	-0.0198788	0.0198788	Pro
ENSMUSG00000086593.3	Gm16548	3627	lncRNA	44.3801	-2.05924	0.186146	-11.0625	1.90638e-28	9.66958e-26	57.0633	13.9403	-0.00753527	0.00753527	Pro
ENSMUSG00000086727.9	4931428L18Rik	224843	protein_coding	2.15195	-2.54256	0.703294	-3.61522	0.000300095	0.00117108	2.85566	0.463024	-0.0298258	0.0298258	Pro
ENSMUSG00000086835.3	Gm11775	22956	lncRNA	0.618129	-2.13733	0.746657	-2.86253	0.00420272	0.0119954	0.816186	0.142793	-0.0171191	0.0171191	Pro
ENSMUSG00000087017.8	4930417H01Rik	19410	lncRNA	1.21382	2.15277	0.527046	4.08459	4.41549e-05	0.000211021	0.532982	2.84784	-0.0011112	-0.0011112	Anti
ENSMUSG00000087113.2	Gm11714	7411	lncRNA	7.36342	-2.24422	0.381126	-5.8884	3.89958e-09	4.7828e-08	9.65559	1.86219	-0.019745	0.019745	Pro
ENSMUSG00000087515.2	Gm13554	1266	lncRNA	0.550359	-2.23232	0.738486	-3.02283	0.00250425	0.00763123	0.765489	0.0340493	-0.0169736	0.0169736	Pro
ENSMUSG00000087670.2	9530036M11Rik	4051	lncRNA	4.79578	-2.9716	0.445163	-6.6753	2.4672e-11	4.92254e-10	6.47746	0.759745	-0.0310959	0.0310959	Pro
ENSMUSG00000089628.2	Gm9727	555	processed_pseudogene	0.818932	-2.09304	0.64206	-3.25988	0.00111458	0.00373243	1.0919	0.163813	-0.000460729	0.000460729	Pro
ENSMUSG00000089744.3	Gm16146	1670	lncRNA	3.01774	-2.93475	0.527036	-5.56839	2.57097e-08	2.65411e-07	4.06908	0.494545	-0.0213606	0.0213606	Pro
ENSMUSG00000090186.8	Gm52951	888	unprocessed_pseudogene	0.816067	2.20485	0.706314	3.12163	0.00179856	0.0057001	0.37958	1.86364	0.00585399	0.00585399	Pro
ENSMUSG00000090230.2	Gm16315	1217	lncRNA	2.82422	-2.01254	0.454615	-4.4269	9.55951e-06	5.36108e-05	3.6006	0.960901	-0.0201007	0.0201007	Pro
ENSMUSG00000090464.2	Gm17140	5269	lncRNA	1.8677	-2.13054	0.684026	-3.1147	0.0018413	0.0058186	2.44695	0.477499	-0.0211919	0.0211919	Pro
ENSMUSG00000090958.3	Lrrc32	12899	protein_coding	578.399	-2.10872	0.195001	-10.8139	2.95856e-27	1.29864e-24	746.096	175.926	-0.00815021	0.00815021	Pro
ENSMUSG00000091230.2	H1f11-ps	666	processed_pseudogene	0.802296	-2.59319	0.696554	-3.72288	0.000196965	0.000806554	1.08407	0.126036	-0.0236689	0.0236689	Pro
ENSMUSG00000092257.2	Gm2308	1004	processed_pseudogene	1.45598	-2.73563	0.574517	-4.76161	1.92051e-06	1.27134e-05	1.97486	0.210665	-0.0175319	0.0175319	Pro
ENSMUSG00000092428.2	Gm20545	210	processed_pseudogene	0.764849	-2.13505	0.596012	-3.58222	0.000340681	0.00131153	1.01661	0.16062	-0.00173284	0.00173284	Pro
ENSMUSG00000092702.5	Gm24514	285	misc_RNA	13.096	-2.26209	0.290641	-7.78311	7.07618e-15	2.93661e-13	16.744	4.34086	-0.00320867	0.00320867	Pro
ENSMUSG00000093283.4	Gm22567	342	misc_RNA	6.99483	-2.30874	0.318692	-7.24442	4.34283e-13	1.25158e-11	8.89315	2.43888	-0.00309811	0.00309811	Pro
ENSMUSG00000093973.2	Mrgpra2a	25812	protein_coding	50.2669	-2.35496	0.287168	-8.20065	2.39099e-16	1.37814e-14	65.977	12.5626	-0.0179136	0.0179136	Pro
ENSMUSG00000094504.4	Foxl3	1540	protein_coding	0.566496	-2.11283	0.843	-2.50632	0.0121996	0.0302145	0.776272	0.0630327	-0.0346203	0.0346203	Pro
ENSMUSG00000094560.2	Pramel39	4278	protein_coding	1.1211	-2.84445	0.982947	-2.8938	0.00380615	0.0110164	1.52846	0.143445	-0.0236988	0.0236988	Pro
ENSMUSG00000094772.3	Rpl29-ps2	5692	transcribed_processed_pseudogene	0.90645	-2.11601	0.647515	-3.26789	0.00108351	0.00363534	1.1933	0.218012	-0.00169943	0.00169943	Pro
ENSMUSG00000095042.2	Gm12537	1002	processed_pseudogene	4.25957	-2.19066	0.750066	-2.92062	0.00349333	0.0102225	5.6058	1.02863	-0.0175221	0.0175221	Pro
ENSMUSG00000095134.3	Mid1-ps1	10429	unprocessed_pseudogene	27.5718	-2.29214	0.535544	-4.28003	1.86868e-05	9.82859e-05	35.2736	9.08759	0.0150222	-0.0150222	Anti
ENSMUSG00000095304.10	Plac9a	15595	protein_coding	1.20391	2.30834	0.719488	3.20831	0.00133519	0.00437243	0.535953	2.80701	-0.00309521	-0.00309521	Anti
ENSMUSG00000096617.4	Gm5559	1002	processed_pseudogene	14.5336	-3.54856	0.444054	-7.99127	1.33556e-15	6.54165e-14	19.9522	1.52909	-0.0135628	0.0135628	Pro
ENSMUSG00000096719.2	Mrgpra2b	65057	protein_coding	244.584	-2.07683	0.252931	-8.21105	2.19269e-16	1.27349e-14	316.278	72.5171	-0.0112137	0.0112137	Pro
ENSMUSG00000096810.2	Gm10481	1002	processed_pseudogene	1.67084	-2.27065	0.55425	-4.09679	4.18918e-05	0.000201641	2.19489	0.413116	-0.0165114	0.0165114	Pro
ENSMUSG00000096982.3	Redrum	31000	lncRNA	88.1439	-2.10845	0.397662	-5.3021	1.14478e-07	1.01277e-06	114.141	25.7499	-0.0031366	0.0031366	Pro
ENSMUSG00000097057.2	Gm17638	5453	lncRNA	70.7597	-2.06974	0.199503	-10.3745	3.2405e-25	9.60576e-23	91.1333	21.863	-0.00619758	0.00619758	Pro
ENSMUSG00000097148.3	Gm3839	75992	protein_coding	5.15993	-2.37807	0.355826	-6.68324	2.33711e-11	4.68757e-10	6.82213	1.17064	-0.0085945	0.0085945	Pro
ENSMUSG00000097183.3	Gm17501	27269	lncRNA	0.760125	-2.07872	0.701807	-2.96196	0.0030569	0.00907803	0.993554	0.199894	-0.0183261	0.0183261	Pro
ENSMUSG00000097203.3	4732419C18Rik	10096	lncRNA	1.37863	-2.08846	0.537319	-3.88681	0.00010157	0.000446178	1.78197	0.410589	-0.0188788	0.0188788	Pro
ENSMUSG00000097240.2	Gm26614	8059	lncRNA	3.54061	-3.21828	0.468772	-6.86534	6.63341e-12	1.48584e-10	4.78503	0.554021	-0.0212456	0.0212456	Pro
ENSMUSG00000097711.2	Gm5523	997	processed_pseudogene	0.537902	-2.10388	0.663788	-3.1695	0.00152702	0.00492431	0.737129	0.0597557	-0.0178689	0.0178689	Pro
ENSMUSG00000097742.2	Gm26535	42167	lncRNA	7.99853	-2.32219	0.438512	-5.29562	1.18615e-07	1.04613e-06	10.7288	1.44597	-0.0223584	0.0223584	Pro
ENSMUSG00000097848.3	Gm807	6875	lncRNA	2.55596	-2.05739	0.472155	-4.35744	1.31591e-05	7.17183e-05	3.31629	0.731153	-0.0294858	0.0294858	Pro
ENSMUSG00000097954.2	Gm4217	1002	processed_pseudogene	0.917779	-2.24164	0.663976	-3.37608	0.000735271	0.00257678	1.21344	0.208185	-0.0236642	0.0236642	Pro
ENSMUSG00000097979.3	Gm4691	1127	transcribed_processed_pseudogene	3.8115	-2.18741	0.364938	-5.99391	2.0485e-09	2.65363e-08	4.95087	1.07702	-0.0137578	0.0137578	Pro
ENSMUSG00000097989.2	Gm4335	1004	processed_pseudogene	1.3554	-2.04481	0.554751	-3.68601	0.000227802	0.000916403	1.75947	0.385625	-0.0216102	0.0216102	Pro
ENSMUSG00000098091.2	Gm16470	998	processed_pseudogene	1.6159	-2.32675	0.494555	-4.70473	2.54208e-06	1.63399e-05	2.14323	0.350309	-0.0194806	0.0194806	Pro
ENSMUSG00000098105.2	Gm8825	998	processed_pseudogene	0.589323	-2.38321	0.621673	-3.83354	0.000126311	0.000543662	0.816984	0.042935	-0.0217293	0.0217293	Pro
ENSMUSG00000098111.2	Gm4654	982	processed_pseudogene	3.60525	-2.02734	0.371388	-5.45882	4.79322e-08	4.65554e-07	4.62832	1.14989	-0.0131206	0.0131206	Pro
ENSMUSG00000098123.2	Gm4518	718	processed_pseudogene	1.83083	-2.12195	0.546994	-3.8793	0.000104757	0.000458762	2.42613	0.402117	-0.0215227	0.0215227	Pro
ENSMUSG00000098142.2	Gm7507	1008	processed_pseudogene	0.809089	-2.07361	0.586754	-3.53404	0.000409263	0.00153819	1.09935	0.112455	-0.0211782	0.0211782	Pro
ENSMUSG00000098208.2	Gm8349	1003	processed_pseudogene	0.934556	-2.2257	0.555806	-4.00446	6.21587e-05	0.000287375	1.23365	0.216721	-0.0198651	0.0198651	Pro
ENSMUSG00000098232.2	Gm3671	1007	processed_pseudogene	0.929437	-2.59195	0.634894	-4.08249	4.45553e-05	0.000212667	1.26513	0.123771	-0.0209364	0.0209364	Pro
ENSMUSG00000098238.2	Gm8756	929	processed_pseudogene	0.870582	-2.15572	0.638516	-3.37614	0.000735105	0.00257659	1.16412	0.1661	-0.0220201	0.0220201	Pro
ENSMUSG00000099145.3	Mir8116	97	miRNA	0.568337	-2.00449	0.830677	-2.41307	0.0158186	0.0377836	0.750085	0.132143	-0.0186987	0.0186987	Pro
ENSMUSG00000099397.2	Gm7809	742	processed_pseudogene	1.80323	-2.89795	0.596039	-4.86202	1.16196e-06	8.12054e-06	2.30343	0.602751	-0.0159458	0.0159458	Pro
ENSMUSG00000099858.2	Gm6652	1070	processed_pseudogene	3.27106	-2.53233	0.514472	-4.9222	8.5578e-07	6.17162e-06	4.35091	0.679421	-0.0229859	0.0229859	Pro
ENSMUSG00000100465.2	Gm29264	12867	lncRNA	12.4291	-2.61213	0.464106	-5.62832	1.81976e-08	1.93101e-07	16.5644	2.5043	-0.0167472	0.0167472	Pro
ENSMUSG00000100625.8	1700016G22Rik	2585	lncRNA	0.906026	-2.08669	0.682784	-3.05615	0.00224197	0.00691712	1.19506	0.212345	-0.000745792	0.000745792	Pro
ENSMUSG00000100944.2	Gm28900	156	processed_pseudogene	8.46614	-4.21779	1.70791	-2.46956	0.0135281	0.0329891	11.5377	1.09439	-0.00758585	0.00758585	Pro
ENSMUSG00000101249.2	Gm29216	492	unprocessed_pseudogene	3133.75	-3.6989	0.645033	-5.73444	9.78368e-09	1.10115e-07	4299.15	336.792	-0.0103011	0.0103011	Pro
ENSMUSG00000101309.2	Gm29397	333	processed_pseudogene	343.084	-2.72763	0.654799	-4.1656	3.10541e-05	0.000154459	455.46	73.3799	-0.0208461	0.0208461	Pro
ENSMUSG00000101662.2	Gm28499	7838	lncRNA	0.878162	-2.02416	0.732046	-2.76508	0.00569094	0.0156275	1.15365	0.216993	-0.0126106	0.0126106	Pro
ENSMUSG00000102862.2	Gm37640	2653	lncRNA	0.577699	-2.15915	0.72008	-2.99849	0.00271324	0.00818309	0.791673	0.0641599	-0.0169287	0.0169287	Pro
ENSMUSG00000103726.2	Gm30074	7811	lncRNA	2.42353	-4.25337	0.548754	-7.75096	9.12016e-15	3.69747e-13	3.40297	3.23584	-0.0283408	0.0283408	Pro
ENSMUSG00000103785.2	Gm35025	1161	lncRNA	0.958529	-2.65405	0.589051	-4.50563	6.61763e-06	3.8503e-05	1.32745	0.0731105	-0.0295466	0.0295466	Pro
ENSMUSG00000103949.2	Gm38226	521	TEC	16.8475	2.90927	0.988029	2.94452	0.00323453	0.00954961	9.08788	35.4706	0.0308925	0.0308925	Pro
ENSMUSG00000105727.2	Gm8828	4216	processed_pseudogene	1.43614	2.28673	0.595687	3.83881	0.000123634	0.000533548	0.659298	3.30056	0.0185877	0.0185877	Pro
ENSMUSG00000105814.3	Mir703	109	miRNA	2.25359	-2.72294	0.550657	-4.94489	7.61852e-07	5.54505e-06	3.06215	0.313068	-0.00280141	0.00280141	Pro
ENSMUSG00000105816.5	D030025E07Rik	114592	lncRNA	5.98437	-4.02877	0.463761	-8.68715	3.71633e-18	3.16512e-16	8.23629	0.579774	-0.0267128	0.0267128	Pro
ENSMUSG00000106031.2	Gm8848	1343	processed_pseudogene	10.3599	2.37212	0.382259	6.20553	5.45135e-10	8.10072e-09	4.74554	23.8343	0.0150437	0.0150437	Pro
ENSMUSG00000106133.2	Gm3724	349	processed_pseudogene	4.18519	-2.47728	0.561362	-4.41298	1.01957e-05	5.69409e-05	5.54704	0.916759	0.00388339	-0.00388339	Anti
ENSMUSG00000106239.2	Gm9260	11108	processed_pseudogene	1.15504	-2.21212	0.588286	-3.76028	0.000169722	0.00070808	1.51897	0.281616	-0.00894239	0.00894239	Pro
ENSMUSG00000106319.2	Gm33100	11831	lncRNA	2.44969	-2.09496	0.4749	-4.41136	1.02724e-05	5.7327e-05	3.11867	0.84414	-0.0289338	0.0289338	Pro
ENSMUSG00000106396.2	Gm42902	10750	lncRNA	7.07879	-2.06007	0.377604	-5.45563	4.88e-08	4.73379e-07	8.75521	3.05539	-0.0138432	0.0138432	Pro
ENSMUSG00000106424.2	Gm34866	606	lncRNA	0.694946	-2.12392	0.668318	-3.17801	0.00148289	0.00479691	0.944381	0.0963011	-0.0217507	0.0217507	Pro
ENSMUSG00000106438.2	Gm32051	6304	lncRNA	386.759	-2.27583	0.322052	-7.06665	1.58719e-12	4.04205e-11	507.401	97.2185	-0.00495366	0.00495366	Pro
ENSMUSG00000107035.2	Ybx1-ps2	957	processed_pseudogene	1.89337	-3.50339	0.527441	-6.64224	3.0895e-11	6.04266e-10	2.62159	0.145661	-0.0115172	0.0115172	Pro
ENSMUSG00000107480.2	Gm44165	1469	TEC	17.9278	-2.03486	0.322522	-6.30921	2.80465e-10	4.38325e-09	23.2406	5.17725	-0.0089587	0.0089587	Pro
ENSMUSG00000107950.2	Gm6375	1618	processed_pseudogene	2.82959	-2.10852	0.393214	-5.36227	8.21807e-08	7.5624e-07	3.68282	0.781838	-0.014339	0.014339	Pro
ENSMUSG00000108084.2	Gm7932	5755	lncRNA	1.26813	-2.95182	0.661568	-4.46186	8.12494e-06	4.62704e-05	1.72217	0.178442	-0.0210089	0.0210089	Pro
ENSMUSG00000108239.2	Gm19434	6481	lncRNA	1.57255	-3.25274	0.599411	-5.42656	5.74501e-08	5.47744e-07	2.18962	0.0915737	-0.0311041	0.0311041	Pro
ENSMUSG00000108506.2	Gm44705	339	processed_pseudogene	3.71406	-2.72564	0.479848	-5.68021	1.3453e-08	1.47062e-07	4.97864	0.679059	-0.00834566	0.00834566	Pro
ENSMUSG00000108686.2	Gm45080	283	processed_pseudogene	1.06666	-2.34572	0.612887	-3.82734	0.000129538	0.000556083	1.43114	0.191921	-0.00216813	0.00216813	Pro
ENSMUSG00000109151.2	Gm44714	819	lncRNA	0.978351	-2.184	0.608619	-3.58845	0.000332652	0.001283	1.27183	0.273999	-0.0213656	0.0213656	Pro
ENSMUSG00000109495.2	Gm47692	1961	processed_pseudogene	2.09503	-2.25692	0.512866	-4.40061	1.07948e-05	5.99782e-05	2.76969	0.475861	-0.0134581	0.0134581	Pro
ENSMUSG00000109876.2	Gm45449	4700	lncRNA	7.65982	-3.11453	0.340321	-9.15175	5.60205e-20	6.31118e-18	10.3143	1.2891	-0.0219738	0.0219738	Pro
ENSMUSG00000109921.2	Gm33326	5546	lncRNA	2.97408	-2.29001	0.668865	-3.42372	0.0006177	0.0022123	3.8774	0.8061	-0.0358325	0.0358325	Pro
ENSMUSG00000110015.2	Gm33968	3311	lncRNA	2.87519	-2.70571	0.49622	-5.45265	4.96243e-08	4.80354e-07	3.60688	1.11915	-0.0254368	0.0254368	Pro
ENSMUSG00000110371.2	Gm9619	762	processed_pseudogene	1.46024	-3.08144	0.544112	-5.66324	1.48544e-08	1.60917e-07	2.00884	1.25995	-0.0164244	0.0164244	Pro
ENSMUSG00000110481.2	Gm45705	2134	TEC	447.409	-2.31917	0.192649	-12.0383	2.23462e-33	2.12522e-30	584.952	117.306	-0.00792048	0.00792048	Pro
ENSMUSG00000110696.2	Gm45706	2136	TEC	2.75553	-2.30512	0.4258	-5.41361	6.17654e-08	5.84492e-07	3.42562	1.14731	-0.0235535	0.0235535	Pro
ENSMUSG00000111027.2	Gm2981	694	processed_pseudogene	21.4211	2.28993	0.966378	2.3696	0.0178072	0.0417856	14.5079	38.0128	-0.0209069	-0.0209069	Anti
ENSMUSG00000111684.2	Gm8543	1634	processed_pseudogene	6.30937	-2.31525	0.371817	-6.22684	4.75927e-10	7.13734e-09	8.25659	1.63603	-0.0114824	0.0114824	Pro
ENSMUSG00000111709.2	Gm3776	12038	protein_coding	0.990144	-2.32509	0.718362	-3.23666	0.00120936	0.00400402	1.32075	0.196678	-0.0146695	0.0146695	Pro
ENSMUSG00000111752.2	Gm38575	45451	lncRNA	4.12213	-3.88339	0.61382	-6.32659	2.50641e-10	3.98112e-09	5.70964	0.312114	-0.0367379	0.0367379	Pro
ENSMUSG00000111962.2	Gm20110	48964	lncRNA	1.18933	-2.04665	0.67779	-3.0196	0.00253112	0.00770407	1.56002	0.299667	0.00175474	-0.00175474	Anti
ENSMUSG00000112136.2	Gm40692	683	processed_pseudogene	2.77837	-3.97083	0.57997	-6.84661	7.56188e-12	1.67248e-10	3.87236	0.152795	-0.0298193	0.0298193	Pro
ENSMUSG00000112188.2	Gm47708	9174	lncRNA	0.88945	-2.01889	0.565209	-3.57194	0.000354345	0.00135749	1.16896	0.218624	-0.0212845	0.0212845	Pro
ENSMUSG00000112388.2	AI463170	972	lncRNA	2.52005	-2.01918	0.497468	-4.05891	4.93033e-05	0.000232943	3.28932	0.673795	-0.0211923	0.0211923	Pro
ENSMUSG00000112424.2	Gm6494	2298	processed_pseudogene	0.732856	-2.56441	0.69536	-3.68788	0.00022613	0.000910622	1.02032	0.042935	-0.0229702	0.0229702	Pro
ENSMUSG00000112470.2	5330439M10Rik	11578	lncRNA	7.65606	-3.75191	0.471265	-7.96136	1.70156e-15	8.10815e-14	10.5166	0.790847	-0.016449	0.016449	Pro
ENSMUSG00000112722.2	Gm3942	7634	lncRNA	1.84339	-2.25802	0.623006	-3.62438	0.00028965	0.00113654	2.3792	0.557437	-0.0303745	0.0303745	Pro
ENSMUSG00000112727.2	Gm17794	955	processed_pseudogene	0.575986	-2.17875	0.627685	-3.4711	0.000518334	0.00189205	0.801793	0.0340493	-0.0132597	0.0132597	Pro
ENSMUSG00000112936.2	Gm33958	27282	lncRNA	0.673204	-2.26052	0.635973	-3.55442	0.000378813	0.00144227	0.89231	0.147349	-0.00969158	0.00969158	Pro
ENSMUSG00000112963.2	Gm6093	6832	lncRNA	26.8087	-3.88239	0.548743	-7.07506	1.49382e-12	3.82676e-11	36.8447	2.7223	-0.0444601	0.0444601	Pro
ENSMUSG00000113233.2	Gm31063	25630	lncRNA	2.22663	-3.61783	0.567635	-6.37352	1.84739e-10	3.02705e-09	3.04033	0.273739	-0.0342807	0.0342807	Pro
ENSMUSG00000113275.2	Tubb2a-ps2	1339	processed_pseudogene	1.07511	-2.64811	0.66372	-3.98979	6.61307e-05	0.000303403	1.48376	0.094369	-0.0177231	0.0177231	Pro
ENSMUSG00000113309.2	Gm48408	1131	TEC	0.961304	-2.39736	0.802445	-2.98756	0.00281211	0.00844002	1.30384	0.139205	-0.0322239	0.0322239	Pro
ENSMUSG00000113334.2	D030007L05Rik	5836	lncRNA	2.60659	-2.62033	0.451403	-5.80485	6.4423e-09	7.54466e-08	3.4482	0.586723	-0.0260736	0.0260736	Pro
ENSMUSG00000113689.2	Gm29676	30990	lncRNA	1.47134	-3.013	0.54439	-5.53464	3.11872e-08	3.14977e-07	2.01182	0.174187	-0.0149614	0.0149614	Pro
ENSMUSG00000113701.2	B230303A05Rik	209876	transcribed_processed_pseudogene	16.9978	-2.37448	0.386724	-6.13998	8.2533e-10	1.17299e-08	22.3236	4.21584	-0.0131722	0.0131722	Pro
ENSMUSG00000113960.2	4933412O06Rik	20967	lncRNA	1.17614	-2.70431	0.862427	-3.1357	0.00171446	0.00545477	1.61947	0.112142	-0.0358315	0.0358315	Pro
ENSMUSG00000114326.2	Gm4938	397	processed_pseudogene	0.647335	-2.14676	0.690348	-3.10967	0.00187293	0.00591119	0.892793	0.0582358	-0.00167616	0.00167616	Pro
ENSMUSG00000114487.2	Gm49393	82361	protein_coding	15.7066	2.25094	0.712007	3.16141	0.0015701	0.00505038	11.9718	24.6703	0.0183655	0.0183655	Pro
ENSMUSG00000114728.2	Gm6128	408	processed_pseudogene	0.843629	-2.61113	0.70168	-3.72125	0.000198237	0.000810455	1.17992	0.0365245	0.0056381	-0.0056381	Anti
ENSMUSG00000114755.2	Galr3	1674	protein_coding	3.16119	-3.19053	0.580773	-5.49359	3.93852e-08	3.88659e-07	4.171	0.73766	-0.0347304	0.0347304	Pro
ENSMUSG00000114943.2	Gm8947	1679	protein_coding	3.55598	2.47525	0.640206	3.86633	0.000110484	0.000481718	0.792456	10.1885	-0.00519392	-0.00519392	Anti
ENSMUSG00000115142.2	Gm33251	83792	lncRNA	1.36231	-2.48157	0.558696	-4.44172	8.92443e-06	5.04109e-05	1.83365	0.2311	-0.019941	0.019941	Pro
ENSMUSG00000115205.2	Gm16374	999	processed_pseudogene	3.93066	-2.62146	0.36584	-7.16558	7.74584e-13	2.09975e-11	5.23745	0.79437	-0.0154814	0.0154814	Pro
ENSMUSG00000115230.2	AU022793	4376	lncRNA	2.34322	-3.02084	0.518309	-5.82826	5.60096e-09	6.64113e-08	3.15866	0.386165	-0.0194031	0.0194031	Pro
ENSMUSG00000115783.2	Bc1	168	lncRNA	0.956353	-2.02423	0.628542	-3.22052	0.00127957	0.00420656	1.25158	0.247802	-0.0164265	0.0164265	Pro
ENSMUSG00000115919.2	Gm31583	5007	lncRNA	25.1905	-2.45472	0.362232	-6.77665	1.22991e-11	2.60898e-10	33.8129	4.49667	-0.0137681	0.0137681	Pro
ENSMUSG00000116811.2	Gm16385	1102	processed_pseudogene	6.81445	-2.49927	0.357012	-7.00052	2.5502e-12	6.1858e-11	9.03449	1.48635	-0.014715	0.014715	Pro
ENSMUSG00000117338.2	Gm49804	54443	protein_coding	4.08725	-2.27824	0.954075	-2.38791	0.0169447	0.0400532	5.37117	1.00585	-0.0169811	0.0169811	Pro
ENSMUSG00000117439.2	Gm50083	202	processed_pseudogene	1.14608	-2.4041	0.903065	-2.66216	0.00776408	0.0203813	1.53203	0.219803	-0.00931981	0.00931981	Pro
ENSMUSG00000117578.2	Rpsa-ps8	858	processed_pseudogene	0.723034	-2.13292	0.599649	-3.55695	0.000375185	0.00142989	0.96306	0.146971	-0.00700133	0.00700133	Pro
ENSMUSG00000117759.2	AA684185	630	transcribed_processed_pseudogene	0.631844	2.89973	1.25588	2.30892	0.020948	0.0480396	0.0571269	2.01116	0.0091791	0.0091791	Pro
ENSMUSG00000118140.2	Gm4949	1098	processed_pseudogene	3.70858	-3.74829	0.689444	-5.43669	5.42782e-08	5.20546e-07	5.10287	0.362264	-0.0177629	0.0177629	Pro
ENSMUSG00000118553.2	Gm38999	1147	protein_coding	5.48536	-2.12945	0.4092	-5.20393	1.95118e-07	1.63015e-06	7.07618	1.66741	-0.0194189	0.0194189	Pro
ENSMUSG00000119640.1	Gm24871	116	snRNA	3.57991	-2.3952	0.818079	-2.92783	0.00341338	0.0100129	4.89231	0.430165	-0.00651158	0.00651158	Pro
ENSMUSG00002075660.1	ENSMUSG00002075660	70	miRNA	1.02046	2.12621	0.766536	2.77379	0.0055407	0.0152608	0.361398	2.60221	0.0047126	0.0047126	Pro
HSA_ABL1_gene	HSA_ABL1_gene	5578	transgene	482.878	-4.82869	0.454501	-10.6242	2.30074e-26	9.21305e-24	674.102	23.9404	-0.031507	0.031507	Pro
HSA_BCR_ABL1_gene	HSA_BCR_ABL1_gene	293	transgene	9.05369	-4.40046	0.84306	-5.21962	1.7929e-07	1.51449e-06	12.5704	0.613709	-0.0543432	0.0543432	Pro
HSA_BCR_gene	HSA_BCR_gene	6783	transgene	280.656	-3.89863	0.471612	-8.26661	1.37818e-16	8.45617e-15	386.276	27.1694	-0.0312466	0.0312466	Pro

## Sheet: TOTO-postRx.vs.c3_GSEA
pathway	pval	padj	log2err	ES	NES	size	leadingEdge	leadingEdge.CML_contribution	leadingEdge.pro-CML_cont	leadingEdge.anti-CML_cont	leadingEdge.pro-CML_gene_count	leadingEdge.anti-CML_gene_count	leadingEdge.pro-CML_genes	leadingEdge.anti-CML_genes	fullHallmark.CML_contribution	fullHallmark.pro-CML_cont	fullHallmark.anti-CML_cont	fullHallmark.pro-CML_gene_count	fullHallmark.anti-CML_gene_count	fullHallmark.pro-CML_genes	fullHallmark.anti-CML_genes
HALLMARK_HEME_METABOLISM	2.07689e-12	1.03844e-10	0.898671	-0.542747	-2.05235	194	Asns|Aldh1l1|Epb42|Gypa|Acsl6|Mgst3|Car2|Add2|Atg4a|Cpox|Ank1|Epor|Rhd|Mpp1|Selenbp2|Prdx2|Slc4a1|Rhag|Gclm|Tmem9b|Daam1|Cat|C3|Lamp2|Klf1|Smox|Cir1|Tspo2|Rad23a|Trak2|Hagh|Trim10|Sdcbp|Bsg|Kel|Marchf8|Ctse|Spta1|Osbp2|Hmbs|Xpo7|Slc7a11|Sptb|Mocos|Nfe2|Dcun1d1|Ackr1|Usp15|Eif2ak1|Hba-x|Ccnd3|Tfdp2|Gata1|Clcn3|Kdm7a|Ypel5|Xk|Blvrb|Htatip2|Slc25a37|E2f2|Bnip3l|Car1|Picalm|Urod|Endod1|Mxi1|Narf|Hbq1…	-0.0014717	0.00112469	-0.00276989	31	62	Gypa|Rhd|Slc4a1|Rhag|Rad23a|Hagh|Trim10|Kel|Spta1|Xpo7|Dcun1d1|Usp15|Hba-x|Tfdp2|Blvrb|Slc25a37|Bnip3l|Car1|Urod|Hbq1b|Tfrc|Pcx|Ncoa4|Ranbp10|Epb41|Tent5c|Snca|Optn|Glrx5|Fbxo7|Ell2	Asns|Aldh1l1|Epb42|Acsl6|Mgst3|Car2|Add2|Atg4a|Cpox|Ank1|Epor|Mpp1|Selenbp2|Prdx2|Gclm|Tmem9b|Daam1|Cat|C3|Lamp2|Klf1|Smox|Cir1|Tspo2|Trak2|Sdcbp|Bsg|Marchf8|Ctse|Osbp2|Hmbs|Slc7a11|Sptb|Mocos|Nfe2|Ackr1|Eif2ak1|Ccnd3|Gata1|Clcn3|Kdm7a|Ypel5|Xk|Htatip2|E2f2|Picalm|Endod1|Mxi1|Narf|Slc6a9|Icam4|Nudt4|Riok3|Gypc|Mospd1|Top1|Ctsb|Adipor1|Tcea1|Foxo3|Abcb6|Rap1gap	-0.00111317	0.00140561	-0.00250137	97	176	Abcg2|Acp5|Alad|Alas2|Aldh6a1|Blvrb|Bmp2k|Bnip3l|Bnip3l-ps|Bpgm|Btrc|Car1|Epb41|Epb41l2|Ermap|Ezh1|Ezh2|Fbxo34|Fbxo7|Fbxo9|Fech|Fn3k|Fn3krp|Ftcd|Gclc|Glrx5|Gypa|H4c17|Hbb-bt|Hbb-bs|Hbb-bh2|Hebp1|Htra2|Igsf3|Isca1|AK157302|Phf2|Phf8|Kel|Khnyn|Lmo2|Lpin1|Lpin3|Marchf2|Mark3|Mboat2|Mfhas1|Mkrn1|Mkrn3|Myl4|Ciao3|Ncoa4|Nfe2l1|Nudt10|Optn|Pcx|Ppp2r5e|Rad23a|Rbm24|Rhag|Rhd|Sec14l5|Sidt1|Slc11a2|Slc25a37…	Abcb6|Abcg3|Ackr1|Add1|Add3|Add2|Adipor1|Agpat4|Agpat3|Alas1|Ank1|Ank2|Aqp3|Arhgef12|Asns|Atg4a|Atg4a-ps|Atp6v0a1|Atp6v0a2|Atp6v0a4|Tcirg1|Bach1|Bcam|Mcam|Blvra|Bsg|Btg2|Btg1b|Btg1c|Btg1|Fbxw11|C3|C4b|Hc|Car2|Cat|Ccdc28a|Ccnd3|Ccnd1|Ccnd2|Cdc27|Cir1|Clcn3|Clcn4|Clcn5|Ctns|Ctsb|Ctse|Daam1|Dcaf10|Dcaf11|Dmtn|E2f2|Eif2ak1|Endod1|Epb41l3|Epb42|Epor|Foxj2|Foxo3|Gapvd1|Gata1|Gclm|Gypc|H1f0|H4c14|H4c3|H…
HALLMARK_REACTIVE_OXYGEN_SPECIES_PATHWAY	1.04977e-06	2.62443e-05	0.643552	-0.646509	-2.07792	49	Mpo|Gpx3|Nqo1|Prnp|Prdx2|Mgst1|Gpx4|Gclm|Atox1|Cat|Glrx|Prdx4|Srxn1|Txn1|Msra|G6pdx|Pdlim1|Gsr|Prdx1	-0.00594496	NaN	-0.00594496	0	19		Mpo|Gpx3|Nqo1|Prnp|Prdx2|Mgst1|Gpx4|Gclm|Atox1|Cat|Glrx|Prdx4|Srxn1|Txn1|Msra|G6pdx|Pdlim1|Gsr|Prdx1	-0.0031426	0.00136726	-0.00368378	6	50	Egln2|Ercc2|Gclc|Scaf4|Txnrd3|Txnrd2	Cat|Cdkn2d|Fes|Fer|Ftl1|Ftl1-ps1|Ftl1-ps2|Ftl2-ps|G6pdx|G6pd2|Gclm|Glrx2|Gpx4|Gsr|Hhex|Ipcef1|Junb|Jun|Jund|Lamtor5|Lsp1|Mbp|Mgst1|Mpo|Epx|Lpo|Msra|Ndufa6|Ndufs2|Pdlim1|Pfkp|Pfkl|Pfkm|Prdx1|Prdx2|Prdx4|Prdx6|Prdx6b|Prnp|Ptpa|Sbno2|Sbno1|Selenos|Sod1|Sod2|Srxn1|Stk25|Txn1|Txndc8|Txnrd1
HALLMARK_COMPLEMENT	9.1329e-06	0.000122877	0.593325	-0.44219	-1.6721	194	Me1|Fcnb|F7|Mmp8|Serpinb2|F10|Gp1ba|F5|Car2|Tfpi2|Olr1|S100a9|Fcer1g|Serpine1|Pclo|Cpq|Gp9|Cd59b|Cd36|Il6|F2|Csrp1|Anxa5|Timp1|Try4|Clu|Scg3|Atox1|C3|Lamp2|Plek|Plscr1|Pla2g4a|Pfn1|Ctsd|Cfh|Casp4|Pla2g7|Cxcl2|Usp15|Zfpm2|Dgkg|Ctsl|Msrb1|Hnf4a|Itih1|Adam9|S100a13|Jak2|Apoa4|Apoc1|Casp3|Gca|Gnai2|Itgam|Dock4|Xpnpep1|Rhog|C1qc|Ctsc	-0.00679584	0.00124367	-0.00721897	3	57	Cd36|Usp15|Zfpm2	Me1|Fcnb|F7|Mmp8|Serpinb2|F10|Gp1ba|F5|Car2|Tfpi2|Olr1|S100a9|Fcer1g|Serpine1|Pclo|Cpq|Gp9|Cd59b|Il6|F2|Csrp1|Anxa5|Timp1|Try4|Clu|Scg3|Atox1|C3|Lamp2|Plek|Plscr1|Pla2g4a|Pfn1|Ctsd|Cfh|Casp4|Pla2g7|Cxcl2|Dgkg|Ctsl|Msrb1|Hnf4a|Itih1|Adam9|S100a13|Jak2|Apoa4|Apoc1|Casp3|Gca|Gnai2|Itgam|Dock4|Xpnpep1|Rhog|C1qc|Ctsc	-0.00239564	0.00276556	-0.00466932	84	197	Actn2|Adra2b|Akap10|Apobec3|Brpf3|Brd1|C1rb|Dcbld1|Cd36|Cd40lg|Cd46|Cd55b|Cd55|Cfhr2|Cpm|Cr2|Cts8|4930486L24Rik|Ctso|Cxcl3|Dgkd|Dock10|Dock9|Dock2|Dock6|Dpp4|Fap|Dyrk2|Ehd2|F9|F8|Blk|Lck|Gata3|Gmfb|Grap|Gzmc|Gzme|Hspa1a|Hspa1b|Irf2|Irf7|Kcnip2|Kcnip3|Klk1|Klk1b8|Klk1b27|Klk1b9|Klk1b4|Klkb1|F11|Kynu|L3mbtl3|Lipo2|Lrp6|Mmp13|Mmp15|Mmp1a|Pcsk9|Pdgfb|Pdp1|Pfn2|Phex|Pim3|Plg|Prdm4|Prep|Try5|Rasgrp1|Ra…	Actn4|Actn1|Actn3|Adam9|Ang|Ang2|Ang4|Anxa5|Apoa4|Krt20|Apoc1|Brpf1|C1qa|C1qc|C1ra|C1s2|C1s1|C2|Cfb|C3|C4b|Hc|Car2|Calm1|Calm3|Calm2|Casp1|Casp3|Casp4|Casp7|Casp9|Ccl5|Cd59b|Cd59a|Cda|Cdk5r1|Cebpb|Cfh|Cfhr4|Clu|Col4a2|Col4a6|Col4a1|Cpq|Cr1l|Csrp1|Ctsb|Ctsc|Ctsd|Ctsh|Ctsl|Ctsll3|BC051665|Ctss|Ctsk|Cxcl1|Cxcl2|Cxcl15|Dgkh|Dgkk|Dock11|Dock4|Dock3|Dock1|Dock5|Dock7|Dock8|Dusp5|Dusp6|Dusp7|Dyrk3|Ehd1|…
HALLMARK_EPITHELIAL_MESENCHYMAL_TRANSITION	9.83017e-06	0.000122877	0.593325	0.422113	2.06081	205	Col11a1|Col5a2|Eln|Col5a3|Col1a1|Col3a1|Col16a1|Tnc|Fbn2|Postn|Col12a1|Col6a2|Mmp2|Lox|Ccn1|Lum|Pcolce|Sfrp1|Mfap5|Htra1|Col6a3|Bgn|Igfbp2|Cthrc1|Mmp3|Slit2|Mmp14|Sparc|Wnt5a|Bmp1|Ccn2|Fbn1|Igfbp3|Prrx1|Loxl2|Nt5e|Fstl1|Slc6a8|Col7a1|Sfrp4|Cdh11|Gas1|Serpinh1|Sdc1|Cxcl1|Matn2|Slit3|Fbln2|Pdgfrb|Lama1|Cadm1|Fbln1|Fbln5|Dcn|Mgp|Lrrc15|Cxcl12|Dpysl3|Fzd8|Sdc4|Adam12	-0.0014077	0.00320284	-0.00506901	27	34	Col5a2|Eln|Col5a3|Tnc|Col12a1|Ccn1|Lum|Pcolce|Sfrp1|Col6a3|Cthrc1|Mmp3|Slit2|Prrx1|Loxl2|Slc6a8|Col7a1|Sfrp4|Cdh11|Sdc1|Matn2|Slit3|Lama1|Fbln5|Cxcl12|Sdc4|Adam12	Col11a1|Col1a1|Col3a1|Col16a1|Fbn2|Postn|Col6a2|Mmp2|Lox|Mfap5|Htra1|Bgn|Igfbp2|Mmp14|Sparc|Wnt5a|Bmp1|Ccn2|Fbn1|Igfbp3|Nt5e|Fstl1|Gas1|Serpinh1|Cxcl1|Fbln2|Pdgfrb|Cadm1|Fbln1|Dcn|Mgp|Lrrc15|Dpysl3|Fzd8	-0.00307017	0.00242194	-0.00524279	78	200	Adam12|Tll2|Ccn1|Cdh4|Col5a3|Col11a2|Col12a1|Col14a1|Col2a1|Col5a2|Wdr33|Col6a1|Col6a3|Col6a5|Col8a2|Colgalt1|Colgalt2|Thbs4|Thbs3|Crlf1|Cthrc1|Cxcl3|Cxcl12|Macf1|Ecm2|Fbln5|Eln|Eno2|Eno3|Fap|Dpp4|Fermt1|Flnb|Fzd5|Gem|Igfbp4|Itga8|Itgb6|Itgb7|Lama1|Ntn1|Loxl2|Lrp6|Lum|Matn2|Mcm7|Mmp1a|Mmp15|Mmp3|Msx1|Msx2|Ntm|Pcolce|Plod2|Pmp22|Prrx1|Prrx2|Try5|Pthlh|Pvr|Sdc1|Sdc4|Sfrp1|Sfrp5|Sfrp4|Sgcb|Sgcg|Slc6…	Acta2|Actg2|Acta1|Actc1|Actb|Actg1|Adam19|Anpep|Aplp1|Areg|Bdnf|Bgn|Bmp1|Tll1|Cadm1|Cald1|Calu|Cap2|Capg|Ccn2|Cd44|Cd59b|Cd59a|Cdh2|Cdh1|Cdh3|Col11a1|Col16a1|Col1a1|Col1a2|Col3a1|Col4a1|Col4a3|Col4a6|Col4a2|Col5a1|Col6a2|Col6a4|Col6a6|Cercam|Comp|Thbs1|Thbs2|Copa|Copb2|Cxcl1|Cxcl2|Cxcl15|Cxcl5|Dcn|Dkk1|Dst|Dsp|Plec|Ecm1|Efemp2|Emp3|Eno1b|Eno1|Fas|Tnfrsf23|Fbln1|Fbn1|Fbn2|Fermt2|Fermt3|Fgf2|Flna|F…
HALLMARK_PANCREAS_BETA_CELLS	9.70299e-05	0.000970299	0.538434	-0.612521	-1.9101	39	Ins2|Syt13|Gcg|Chga|Iapp|Slc2a2|Sst|G6pc2|Mafb|Pcsk2|Spcs1|Abcc8|Isl1|Vdr|Pdx1|Nkx2-2	-0.00515731	7.46399e-05	-0.00636469	3	13	Ins2|Isl1|Pdx1	Syt13|Gcg|Chga|Iapp|Slc2a2|Sst|G6pc2|Mafb|Pcsk2|Spcs1|Abcc8|Vdr|Nkx2-2	-0.00217574	0.00136611	-0.0036846	16	39	Abcc1|Abcc6|Abcc10|Akt3|Dpp4|Fap|Elp4|Foxo1|Ins2|Lmo2|Nkx6-1|Nkx6-3|Pak3|Pax6|Pdx1|Scgn	Abcc8|Abcc9|Abcc5|Abcc2|Abcc3|Abcc12|Abcc4|Akt2|Akt1|Chga|Dcx|G6pc2|Gcg|Gck|Hnf1a|Iapp|Ins1|Insm1|Insm2|Mafb|Maf|Neurod1|Neurog3|Nkx2-2|Nkx6-2|Pak1|Pak2|Pax4|Pcsk2|Pklr|Pkm|Sec11a|Sec11c|Srp14|Srp9|Stxbp1|Stxbp2|Syt13|Vdr
HALLMARK_COAGULATION	0.000158915	0.00132429	0.518848	-0.459305	-1.67892	130	Mmp8|Serpinb2|F2rl2|F10|Gp1ba|Tfpi2|Olr1|Pros1|Itgb3|Proz|Pf4|Serpine1|Cpq|Gp9|Thbs1|Vwf|Anxa1|Cfd|Itga2|F2|Capn2|Csrp1|Timp1|Clu|P2ry1|C3|Lamp2|Plek|Mmp9|Ctse|Cfh|S100a1|Timp3|Gng12|Gda|Ctsl|Wdr1|Iscu|Cpb2|Hnf4a|Itih1|Gsn|Adam9|Apoa1|S100a13|Rac1|Apoc1|Cpn1|Cd9	-0.0058367	0.00012565	-0.00609041	2	47	Gda|Iscu	Mmp8|Serpinb2|F2rl2|F10|Gp1ba|Tfpi2|Olr1|Pros1|Itgb3|Proz|Pf4|Serpine1|Cpq|Gp9|Thbs1|Vwf|Anxa1|Cfd|Itga2|F2|Capn2|Csrp1|Timp1|Clu|P2ry1|C3|Lamp2|Plek|Mmp9|Ctse|Cfh|S100a1|Timp3|Gng12|Ctsl|Wdr1|Cpb2|Hnf4a|Itih1|Gsn|Adam9|Apoa1|S100a13|Rac1|Apoc1|Cpn1|Cd9	-0.00295882	0.00289239	-0.00495647	48	148	A2m|Tll2|C1rb|Dcbld1|C8a|Cfhr2|Cfi|Thbs4|Thbs3|Crip3|Ctso|4930486L24Rik|Dct|Dpp4|Fap|Dusp14|F9|F11|Klkb1|F13b|F8|Pcsk6|Pcsk4|Blk|Lck|Gda|Iscu|Itgb6|Itgb7|Lrp6|Masp2|Mmp1a|Mmp3|Mmp11|Mmp15|Pdgfb|Plg|Prep|Prss23|Rapgef3|Rapgef4|Serpina1e|Serpina1d|Serpina1a|Serpinc1|Usp11|Usp15|Muc5ac	Mug2|Mug1|Gm7298|A2ml1|Adam9|Ang|Ang2|Ang4|Anxa1|Apoa1|Apoc1|Apoc2|Gm44805|Bmp1|Tll1|C1qa|C1ra|C1s2|C1s1|C2|Cfb|C3|C4b|Hc|C9|C6|C7|C8b|C8g|Capn2|Capn8|Capn1|Capn3|Capn11|Capn9|Capn5|Casp9|Cd9|Cfd|Cfh|Cfhr4|Clu|Comp|Thbs1|Thbs2|Cpb2|Cpn1|Cpq|Crip2|Csrp1|Ctsb|Ctse|Ctsh|Ctsk|Ctss|Ctsl|Dusp6|Dusp7|F10|F2|F3|Fbn1|Fbn2|Fn1|Furin|Pcsk5|Fyn|Fgr|Hck|Lyn|Src|Yes1|Gnb2|Gnb4|Gnb1|Gng12|Gp1ba|Gsn|Scin|Vill|Av…
HALLMARK_ESTROGEN_RESPONSE_EARLY	0.00102709	0.00733633	0.45506	0.371482	1.76397	196	Prss23|Sybu|Krt19|Rapgefl1|Elf3|Krt13|Frk|Mpped2|Cyp26b1|Kazn|Wwc1|Slc1a1|Cldn7|Foxc1|Gfra1|Krt8|Muc1|Zfp185|Klk10|Krt15|Sult2b1|Tff1|Ccn5|Rhod|Myb|Tjp3|Syt12|Nbl1|Inhbb|Adcy1|Lad1|Tsku|Stc2|Rab17|Ret|Car12|Mlph|Krt18|Mreg|Wfs1|Cxcl12|Hes1|Tmprss3|Pdlim3|Kcnk5	0.000277881	0.00339399	-0.00270274	22	23	Prss23|Krt19|Rapgefl1|Elf3|Krt13|Frk|Mpped2|Slc1a1|Foxc1|Krt8|Zfp185|Klk10|Krt15|Ccn5|Rhod|Myb|Tjp3|Car12|Cxcl12|Hes1|Pdlim3|Kcnk5	Sybu|Cyp26b1|Kazn|Wwc1|Cldn7|Gfra1|Muc1|Sult2b1|Tff1|Syt12|Nbl1|Inhbb|Adcy1|Lad1|Tsku|Stc2|Rab17|Ret|Mlph|Krt18|Mreg|Wfs1|Tmprss3	-0.00157922	0.00261859	-0.0040853	97	165	Ablim1|Ablim2|Adcy7|Adcy3|Aff1|Aldh3b2|Ar|Asb13|Bcl11b|Bcl11a|Bcl2|Blvrb|Car12|Calcrl|Ccn5|Celsr1|Celsr2|Cxcl12|Cyp26c1|Dhcr7|Egr3|Elf1|Elf3|Fam102a|Farp2|Fasn|Fcmr|Fkbp4|Foxc1|Foxc2|Frk|Igfbp4|Inpp5f|Isg20l2|Aen|Isg20|Kcnk5|Kdm4b|Klk10|Krt13|Krt15|Krt19|Krt8|Med13l|Med13|Med24|Mpped2|Myb|Mybbp1a|Mybl1|Bmyc|Otof|Fer1l4|Fer1l5|Nadsyn1|Nav2|Ncor2|Npy1r|Nrip1|Olfml3|Ovol2|Pdlim3|Pgr|Plaat3|Prss23|Ra…	Abhd2|Ablim3|Adcy1|Adcy8|Adcy6|Adcy5|Adcy4|Adcy2|Add3|Add1|Add2|Akap1|Aldh3b1|Aldh3b3|Anxa9|Aqp3|Areg|Arl3|B4galt1|Bag1|Cant1|Ccnd1|Ccnd2|Ccnd3|Cd44|Celsr3|Chpt1|Cept1|Cldn7|Clic3|Cyp26b1|Deptor|Dhrs2|Dhrs4|Dhrs3|Dlc1|Stard13|Stard8|Dynlt3|Elovl2|Elovl5|Endod1|Farp1|Fdft1|Fhl2|Fkbp5|Fos|Gab2|Gfra1|Gja1|Gja6|Gla|Greb1|Greb1l|Hr|Hspb8|Igf1r|Insrr|Insr|Inhbb|Inhba|Itpk1|Jak2|Tyk2|Jak1|Jak3|Kazn|Klf1…
HALLMARK_MYOGENESIS	0.00215278	0.0134549	0.431708	-0.384699	-1.45824	198	Sh3bgr|Ak1|Gja5|Gpx3|Ckm|Tpm2|Pkia|Myoz1|Reep1|Acta1|Atp2a1|Tnnt1|Pygm|Fkbp1b|Myl6b|Myom1|Nqo1|Hrc|Mybph|Cox7a1|Ache|Ckb|Cd36|Cfd|Prnp|Mb|Myh1|Clu|Acsl1|Itgb1|Tgfb1|Mras|Myl3|Chrna1|Itga7|App|Pdlim7|Myom2|Nos1|Myh4|Itgb4|Apod|Ncam1|Myl2|Tnnc2|Hspb8|Rb1|Fhl1|Ckmt2|Pfkm|Myh11|Igf1|Schip1|Gsn|Ppp1r3c|Mylk|Myl1|Cacng1|Pcx|Crat	-0.00730883	0.00152056	-0.0081115	5	55	Cd36|Mb|Myl1|Cacng1|Pcx	Sh3bgr|Ak1|Gja5|Gpx3|Ckm|Tpm2|Pkia|Myoz1|Reep1|Acta1|Atp2a1|Tnnt1|Pygm|Fkbp1b|Myl6b|Myom1|Nqo1|Hrc|Mybph|Cox7a1|Ache|Ckb|Cfd|Prnp|Myh1|Clu|Acsl1|Itgb1|Tgfb1|Mras|Myl3|Chrna1|Itga7|App|Pdlim7|Myom2|Nos1|Myh4|Itgb4|Apod|Ncam1|Myl2|Tnnc2|Hspb8|Rb1|Fhl1|Ckmt2|Pfkm|Myh11|Igf1|Schip1|Gsn|Ppp1r3c|Mylk|Crat	-0.00273311	0.00229804	-0.00516637	98	206	Ablim1|Ablim2|Actn2|Adam12|Aebp1|Cpxm2|Akt3|Ankrd1|Ankrd23|Aplnr|Cacng1|Cd36|Chrnb1|Chrng|Cnn3|Col2a1|Wdr33|Col6a1|Col6a3|Col6a5|Dapk2|Dapk3|Des|Dmd|Utrn|Drp2|Dmpk|Dtnb|Eno3|Eno2|Egfr|Erbb2|Fabp3-ps1|Fhl4|Foxo4|Hdac7|Hdac9|Hspb2|Ifrd2|Itga3|Itgb6|Itgb7|Kcnh5|Kcnh2|Lama1|Lpin1|Lpin3|Mapk12|Mb|Mef2d|Mybpc2|Myf6|Myh3|Myh8|Myh13|Myh14|Myh10|Myh15|Myl1|Myl4|Myo1c|Myo1e|Myo1a|Myo1b|Myo1h|Myo1g|Myog|Nav…	Ablim3|Ache|Bche|Acsl1|Acsl5|Acsl6|Acta1|Actg2|Actc1|Acta2|Actb|Actg1|Actn4|Actn1|Actn3|Adam19|Cpxm1|Agl|Agrn|Ak1|Akt2|Akt1|Ankrd2|App|Atp6ap1|Bag1|Bdkrb2|Bin1|Camk2b|Camk2d|Camk2a|Camk2g|Casq1|Casq2|Cdkn1a|Cfd|Chrna1|Ckb|Ckm|Clu|Cnn1|Col15a1|Col1a1|Col1a2|Col3a1|Col4a2|Col4a6|Col4a1|Col6a2|Col6a4|Col6a6|Cox7a1|Crat|Chat|Cryab|Csrp3|Denn2b|Dennd2a|Dennd2c|Prph|Vim|Dtna|Efs|Eno1b|Eno1|Erbb3|Erbb4|…
HALLMARK_MTORC1_SIGNALING	0.00371877	0.0206598	0.431708	-0.377366	-1.4317	201	Me1|Asns|Stc1|Tuba4a|Vldlr|Mthfd2|Sord|Dhcr24|Fads2|Gapdh|Slc2a3|Egln3|Pgk1|Slc7a5|Glrx|Hmbs|Cfp|Slc7a11|Ldha|Nfil3|G6pdx|Fgl2|Canx|Bub1|Ppia|Gsr|Gbe1|Prdx1|Plk1|Tm7sf2|Edem1|Tfrc|Rrm2|Cd9|Ddit4|Skap2|Fads1|Eno1|Ctsc|Ifi30|Sdf2l1|Idh1|Calr|Tcea1|Psme3|Itgb2|Xbp1	-0.00463821	0.00108558	-0.0048926	2	45	Tfrc|Psme3	Me1|Asns|Stc1|Tuba4a|Vldlr|Mthfd2|Sord|Dhcr24|Fads2|Gapdh|Slc2a3|Egln3|Pgk1|Slc7a5|Glrx|Hmbs|Cfp|Slc7a11|Ldha|Nfil3|G6pdx|Fgl2|Canx|Bub1|Ppia|Gsr|Gbe1|Prdx1|Plk1|Tm7sf2|Edem1|Rrm2|Cd9|Ddit4|Skap2|Fads1|Eno1|Ctsc|Ifi30|Sdf2l1|Idh1|Calr|Tcea1|Itgb2|Xbp1	-0.00194391	0.00156068	-0.00300717	58	193	Acsl3|Actr3b|Arpc5l|Cct6a|Ddx39a|Ddx39b|Dhcr7|Eef1e1|Gm9892|Eno2|Eno3|Eprs|Fads2b|Fdxr|Gclc|Hspa1a|Hspa1b|Hspd1|Hspe1|Hspe1-rs1|Idh2|Ifrd2|Immt|Itgb6|Itgb7|Mcm4|Nfyc|Nmt2|Nufip1|Nup205|P4ha2|Pgk2|Phgdh|Pik3r3|Pik3r1|Ppp1r15a|Psma3|Psme3|Psmg1|Rpa1|Rrm2b|Scd1|Scd3|Scd4|Slc1a5|Slc2a4|Stip1|Sytl2|Tbk1|Ikbke|Tcea2|Tomm40|Tuba3b|Tubal3|Tubg1|Tubg2|Txnrd3|Ung	Abcf2|Acaca|Acacb|Acly|Acsl4|Actr2|Actr3|Add3|Add1|Add2|Adipor2|Ak4|Ak3|Asns|Atp2a2|Atp2a1|Atp2a3|Atp5g1|Atp5g3|Atp6v1d|Aurka|Bcat1|Btg2|Btg1b|Btg1c|Btg1|Bub1|Cacybp|Calr|Cct6b|Cd9|Cdkn1a|Cfp|Cops5|Cth|Ctsc|Cxcr4|Cyp51|Dapp1|Ddit3|Ddit4|Dhcr24|Ebp|Egln3|Eif2s2|Elovl5|Elovl2|Elovl6|Eno1|Eno1b|Ero1a|Fads1|Fads3|Fads2|Fgl2|Fkbp2|G6pdx|G6pd2|Gapdh|Gm3839|Gm10358|Gapdh-ps15|Gm5069|Gm6316|Gm12117|Gm152…
HALLMARK_ADIPOGENESIS	0.00586444	0.0263788	0.407018	-0.367276	-1.39279	200	Me1|Gpx3|Ptger3|Reep6|Ltc4s|Orm1|Mgst3|Cavin1|Mgll|Lpcat3|Cd151|Cd36|Pemt|Gpx4|Cat|C3|Rtn3|Itga7|Uqcrq|Lifr|Ghitm|Cavin2|Mrap|Cox7b|Prdx3|Angpt1|Hspb8|Gadd45a|Rnf11|Sqor|Stom|Retn|Gbe1|Uqcr11|Fah|Lep|Aldh2|Mylk|Ech1|Crat|Cox6a1|Dram2|Cox8a|Etfb|Riok3|Cmpk1	-0.00577817	0.000194826	-0.0059109	1	45	Cd36	Me1|Gpx3|Ptger3|Reep6|Ltc4s|Orm1|Mgst3|Cavin1|Mgll|Lpcat3|Cd151|Pemt|Gpx4|Cat|C3|Rtn3|Itga7|Uqcrq|Lifr|Ghitm|Cavin2|Mrap|Cox7b|Prdx3|Angpt1|Hspb8|Gadd45a|Rnf11|Sqor|Stom|Retn|Gbe1|Uqcr11|Fah|Lep|Aldh2|Mylk|Ech1|Crat|Cox6a1|Dram2|Cox8a|Etfb|Riok3|Cmpk1	-0.00225777	0.00154202	-0.00365933	70	193	Abca1|Abca17|Abcb8|Adcy7|Adcy3|Adig|Aldh1a1|Apoe|Araf|Arl4a|Atl2|Atl1|Atp5o|Cd36|Chchd10|Chuk|Ikbkb|Cidea|Coq5|Csl|Cyp4b1|Cyp4a14|Dbt|Decr1|Dhcr7|Dhrs7b|Dlat|Elmod3|Enpp3|Enpp1|Fabp4|Pmp2|Gpam|Gpat4|Gphn|Idh2|Idh3a|Immt|Itga3|Itsn1|Lama1|Map4k3|Map4k2|Map4k5|Miga2|Mtarc2|Mtarc1|Ndufs3|Nmt2|Omd|Orm3|Pdcd4|Pex14|Pfkfb1|Phldb1|Pim3|Ptcd3|Rmdn3|Slc19a1|Slc19a2|Slc1a5|Slc27a1|Slc5a6|Sorbs1|Sparcl1|Ssp…	Abca4|Abca7|Abca13|Abca12|Abca2|Acaa2|Acadl|Acadm|Acads|Acly|Aco2|Acox1|Adcy6|Adcy5|Adcy8|Adcy4|Adcy2|Adcy1|Adipor2|Agpat3|Agpat4|Aifm1|Ak2|Aldh2|Aldh1b1|Aldh1a2|Aldh1a7|Aldh1a3|Angpt1|Angptl4|Aplp2|Braf|Raf1|Atl3|Atp5o|Baz2a|Bckdha|Bcl2l13|C3|C4b|Hc|Cat|Cavin1|Cavin2|Cavin3|Ccng2|Cd151|Tspan11|Cd302|Cdkn2c|Cidec|Cmpk1|Col15a1|Col4a1|Col4a3|Col4a6|Coq3|Cox6a1|Cox7b|Cox8a|Cpt2|Crat|Chat|Cs|Cyc1|Cy…
HALLMARK_FATTY_ACID_METABOLISM	0.00577656	0.0263788	0.407018	-0.395175	-1.46129	152	Me1|Car4|Reep6|Ltc4s|Tdo2|Mif|Car2|Bmpr1b|Dhcr24|Cpox|Serinc1|Mgll|Cd36|Cel|Cbr3|Car6|Acsl1|Gabarapl1|Pcbd1|Ldha|Cyp1a1|Glul|Lgals1|Aldh9a1|Eci2|Urod|Ech1|Crat|Prdx6|Ywhah|S100a10|Aldh1a1|Fabp2|Odc1	-0.00655312	0.00139289	-0.00761259	4	30	Cd36|Cel|Urod|Aldh1a1	Me1|Car4|Reep6|Ltc4s|Tdo2|Mif|Car2|Bmpr1b|Dhcr24|Cpox|Serinc1|Mgll|Cbr3|Car6|Acsl1|Gabarapl1|Pcbd1|Ldha|Cyp1a1|Glul|Lgals1|Aldh9a1|Eci2|Ech1|Crat|Prdx6|Ywhah|S100a10|Fabp2|Odc1	-0.00206176	0.00250085	-0.00382699	55	148	Acat2|Acot2|Acot6|Acsl3|Acss1|Adh1|Adh4|Adh6a|Adh6b|Adh7|Adsl|Alad|Aldh1a1|Aoc3|Aoc2|Aqp7|Bckdhb|Cbr1|Gm5678|Cd1d1|Cd1d2|Cd36|Cel|Cidea|Cpt1b|Cpt1c|Cyp4a14|Cyp4b1|D2hgdh|Decr1|Eno2|Eno3|Ephx1|Fasn|Fh1|Fmo1|Gad2|Gcdh|Gstz1|Hmgcll1|Hpgd|Hsd17b13|Hsph1|Idh2|Il4i1|Metap1|Nbn|Ncaph2|Ppara|Rdh16f2|Sms|Sms-ps|Ube2l6|Urod|Xist	Aadat|Acaa2|Acadl|Acadm|Acads|Acadvl|Acat3|Aco2|Acot1|Acot4|Acot8|Acox1|Acsl1|Acsl5|Acsl6|Acsl4|Adh5|Adipor2|Aldh1a7|Aldh1a2|Aldh1a3|Aldh1b1|Aldh2|Aldh3a1|Aldh3a2|Aldh9a1|Apex1|Auh|Blvra|Bmpr1b|Bmpr1a|Bphl|Car2|Car4|Car6|Cbr3|Cidec|Cpt1a|Cpt2|Crat|Chat|Cryz|Cyp1a1|Cyp1a2|Cyp4a31|Cyp4a32|Cyp4a10|Cyp4a12b|Cyp4a12a|Cyp4a30b|Cyp4x1|Dhcr24|Dld|Dlst|Ech1|Echs1|Eci2|Eci3|Elovl5|Elovl2|Eno1b|Eno1|Erp29|E…
HALLMARK_GLYCOLYSIS	0.00633091	0.0263788	0.407018	-0.373439	-1.41521	196	Me1|Mertk|Ndst3|Vcan|Sdc2|Gpc4|Stc1|Ldhc|Vldlr|Mif|Hs6st2|Nol3|Gpc3|Tgfbi|Pam|Pkm|Egln3|Il13ra1|Pygl|Pgk1|Glrx|Ier3|Pdk3|Slc25a13|Cyb5a|Qsox1|Pgam1|Fut8|Chst12|Ldha|Txn1|Plod1|Isg20|G6pdx|Aldh9a1|Ppia|Cd44|Mpi|Mxi1|Ak3|Kdelr3|Pcx|Ddit4|Adora2b|Cln6	-0.00760534	0.00162354	-0.00803459	2	43	Isg20|Pcx	Me1|Mertk|Ndst3|Vcan|Sdc2|Gpc4|Stc1|Ldhc|Vldlr|Mif|Hs6st2|Nol3|Gpc3|Tgfbi|Pam|Pkm|Egln3|Il13ra1|Pygl|Pgk1|Glrx|Ier3|Pdk3|Slc25a13|Cyb5a|Qsox1|Pgam1|Fut8|Chst12|Ldha|Txn1|Plod1|G6pdx|Aldh9a1|Ppia|Cd44|Mpi|Mxi1|Ak3|Kdelr3|Ddit4|Adora2b|Cln6	-0.00211669	0.00211838	-0.00390481	74	180	Adora2a|Ankzf1|Artn|B3galt6|Bik|Bpnt1|Cenpa|Chpf|Cldn4|Cog2|Col5a3|Col11a2|Depdc1a|Dpysl4|Crmp1|Dsc2|Dsc3|Ecd|Efna3|Egfr|Erbb2|Elf3|Eno2|Eno3|Ext2|Fbp2|Fkbp4|Gal3st1|Gclc|Gfpt1|Gne|Gpc6|Hs2st1|Hs6st1|Hspa1a|Hspa1b|Idh2|Irs2|Isg20|Aen|Isg20l2|Klb|Lhpp|Hdhd2|Lhx9|Lhx2|Med24|Tyro3|Axl|Nanp|Gm6741|Nasp|P4ha2|Paxip1|Pcx|Pfkfb1|Pgam2|Pgk2|Phka1|Plod2|Ppfia1|Prps1l3|Prps2|Sdc1|Sdc3|Slc16a8|Sox10|Sox8|Sp…	Abcb6|Adora2b|Agl|Agrn|Ak3|Ak4|Akr1a1|Aldh9a1|Aldob|Ang|Ang2|Ang4|Angptl4|Arpp19|Aurka|B3gat2|B3gat3|B3gnt3|B3gnt6|B4galt1|B4galt2|Capn5|Casp6|Cd44|Cdk1|Chpf2|Chst1|Chst12|Cited2|Cldn3|Cln6|Col5a1|Col11a1|Cth|Cxcr4|Cyb5a|Dcn|Ddit4|Dld|Dpysl3|Dpysl2|Dpys|Dsc1|Erbb4|Erbb3|Egln3|Eno1|Eno1b|Ero1a|Ext1|Fbp1|Fut8|G6pdx|G6pd2|Gale|Galk1|Galk2|Gapdhs|Gfpt2|Gfus|Glce|Gmppa|Got1|Gpc1|Gpc3|Gpc4|Gusb|Gys1|Ha…
HALLMARK_XENOBIOTIC_METABOLISM	0.0178615	0.068698	0.352488	-0.355744	-1.34497	193	Akr1c18|Pycr1|F10|Tdo2|Fbp1|Car2|Ptgr1|Pros1|Enpep|Nqo1|Serpine1|Upp1|Cd36|Abcc3|Arg2|Abcd2|Cyp2c55|Pemt|Aox1|Cyp2e1|Cat|Smox|Papss2|Fetub|Ssr3|Ptgds|Gabarapl1|Cyb5a|Angptl3|Cyp1a1|Hgfac|Aldh9a1|Blvrb|Gcnt2|Acp1|Gsr|Igf1|Hnf4a|Mpp2|Itih1|Fah|Aldh2|Sar1b|Ech1|Comt|Reg1|Pcx|Dhrs1	-0.00666956	0.000803875	-0.00773719	6	42	Cd36|Cyp2c55|Ptgds|Blvrb|Acp1|Pcx	Akr1c18|Pycr1|F10|Tdo2|Fbp1|Car2|Ptgr1|Pros1|Enpep|Nqo1|Serpine1|Upp1|Abcc3|Arg2|Abcd2|Pemt|Aox1|Cyp2e1|Cat|Smox|Papss2|Fetub|Ssr3|Gabarapl1|Cyb5a|Angptl3|Cyp1a1|Hgfac|Aldh9a1|Gcnt2|Gsr|Igf1|Hnf4a|Mpp2|Itih1|Fah|Aldh2|Sar1b|Ech1|Comt|Reg1|Dhrs1	-0.00263178	0.00203924	-0.00461962	85	209	Abcc1|Abcc6|Abcc10|Acp1|Adh1|Adh4|Adh6a|Adh6b|Adh7|Gm4737|Akr1cl|Aldh1a1|Aox2|Apoe|Blvrb|Cbr1|Gm5678|Ccl25|Cd36|Tomt|Crp|Cyp17a1|Cyp27a1|Cyp2c55|Cyp2c39|Cyp2j13|Cyp2j8|Cyp2ab1|Cyp4f15|Cyp4f17|Cbr2|Dhps|Entpd5|Ephb3|Ephb6|Epha10|Epha7|Epha4|Ephx1|Esr1|F9|F11|Klkb1|Fbp2|Fmo1|Gad2|Gart|Gch1|Gckr|Gclc|Gnmt|Gsto2|Gstt2|Idh2|Igfbp4|Kynu|Lonp1|Lpin1|Lpin3|Man1a|Man1a2|Mthfd1|Mthfd1l|Nfs1|Nmt2|Npc1l1|Pcx…	Abcc2|Abcc5|Abcc8|Abcc9|Abcc3|Abcc12|Abcc4|Abcd2|Abcd1|Aco2|Acox1|Acox3|Acp2|Adh5|Ahcy|Akr1c21|Akr1c12|Akr1c18|Akr1c14|Akr1c13|Akr1c19|Aldh2|Aldh1b1|Aldh1a2|Aldh1a7|Aldh1a3|Aldh3a1|Aldh3a2|Aldh9a1|Angptl3|Aox1|Aox3|Aox4|Xdh|Ap4b1|Aqp9|Arg1|Arg2|Arpp19|Asl|Atoh8|Atp2a2|Atp2a1|Atp2a3|Bcat1|Bphl|Car2|Casp6|Cat|Cda|Cfb|C2|Cndp2|Cndp1|Comt|Crot|Mptx2|Apcs|Csad|Gadl1|Cyb5a|Cyp1a1|Cyp1a2|Cyp26a1|Cyp2c37…
HALLMARK_INFLAMMATORY_RESPONSE	0.030896	0.102622	0.261664	-0.347005	-1.31592	200	Ccl24|Prok2|Slc7a2|Scn1b|Lpar1|Gp1ba|Cd14|Olr1|Itgb3|C3ar1|Fpr1|Gpc3|Serpine1|Stab1|Npffr2|Clec5a|Tnfaip6|Il6|Ifitm1|Calcrl|Ffar2|Timp1|Atp2c1|Nmur1|C5ar1|Ahr|Mefv|Ccl17|Pcdh7|Cxcl5|Ccl2|Tacr1|Inhba|Ptafr|Mxd1|Slamf1|Cxcl11|Cmklr1|Kcnj2|Slc1a2|Osm|Ptger2|Itga5|Icam4|Csf3r|Ccl7|Adora2b|Ccl12|Myc	-0.0103694	0.00108001	-0.0106079	1	48	Calcrl	Ccl24|Prok2|Slc7a2|Scn1b|Lpar1|Gp1ba|Cd14|Olr1|Itgb3|C3ar1|Fpr1|Gpc3|Serpine1|Stab1|Npffr2|Clec5a|Tnfaip6|Il6|Ifitm1|Ffar2|Timp1|Atp2c1|Nmur1|C5ar1|Ahr|Mefv|Ccl17|Pcdh7|Cxcl5|Ccl2|Tacr1|Inhba|Ptafr|Mxd1|Slamf1|Cxcl11|Cmklr1|Kcnj2|Slc1a2|Osm|Ptger2|Itga5|Icam4|Csf3r|Ccl7|Adora2b|Ccl12|Myc	-0.00321818	0.00283287	-0.00559611	77	200	Abca1|Abca17|Acvr1c|Adm|Adora2a|Gm9774|Aplnr|Axl|Tyro3|Bdkrb1|Calcrl|Ccl11|Ccl20|Ccr7|Cd40|Cd48|Cd55b|Cd55|Cd69|Csf3|Cxcl10|Nox1|Eif2ak2|Ereg|Fpr-rs4|Fzd5|Gch1|Gpr132|Gpr183|Has3|Icosl|Ifnar1|Il10ra|Il2rb|Irf7|Itga8|Itgb6|Itgb7|Itgb8|Kcna2|Kcna4|Kcna6|Lck|Blk|Lta|Mmp15|Bmyc|Ndp|Nfkb1|P2rx4|Pcdh20|Pde4b|Pde4c|Pde4a|Ptprf|Ptprs|Pvr|Rasgrp1|Rasgrp3|Ripk2|Rnf144b|Ros1|Scarf2|Slc11a2|Slc28a2|Slc28a2b|…	Abca4|Abca7|Abca13|Abca12|Abca2|Abi1|Abi2|Acvr1b|Tgfbr1|Acvr2a|Acvr2b|Adgre1|Adora2b|Adrm1|Ahr|Aqp9|Atp2a2|Atp2a1|Atp2a3|Atp2b1|Atp2b2|Atp2b3|Atp2b4|Mertk|Best1|Bst2|Btg2|Btg1b|Btg1c|Btg1|C3ar1|C5ar1|C5ar2|Ccl2|Ccl12|Ccl7|Ccl24|Ccl5|Cd70|Cd82|Cd37|Cdkn1a|Clec5a|Cmklr1|Csf1|Csf3r|Cxcl11|Cxcl5|Cxcl15|Cxcl9|Cybb|Ebi3|Edn1|Emp3|F3|Ffar2|Fpr1|Fpr3|Fpr2|Fzd8|Gabbr1|Gna15|Gnai3|Gnai1|Gnai2|Gp1ba|Gpc3|Ha…
HALLMARK_PEROXISOME	0.032839	0.102622	0.257206	-0.383608	-1.36413	100	Gstk1|Dhcr24|Dhrs3|Abcd2|Cel|Acsl1|Hsd11b2|Cat|Sema3c|Tspo|Hsd3b7|Abcb4|Abcc8|Dlg4|Aldh9a1|Nr1i2|Eci2|Prdx1|Abcb9|Ech1|Crat|Fads1|Cln6|Alb|Ywhah|Aldh1a1|Prdx5|Pabpc1|Idh1	-0.0043096	0.0023073	-0.00507309	3	26	Cel|Aldh1a1|Pabpc1	Gstk1|Dhcr24|Dhrs3|Abcd2|Acsl1|Hsd11b2|Cat|Sema3c|Tspo|Hsd3b7|Abcb4|Abcc8|Dlg4|Aldh9a1|Nr1i2|Eci2|Prdx1|Abcb9|Ech1|Crat|Fads1|Cln6|Alb|Ywhah|Prdx5|Idh1	-0.00208706	0.00215997	-0.00394408	44	104	Abcb1b|Abcc1|Abcc6|Abcc10|Abcd3|Acsl3|Aldh1a1|Cacna1a|Cacna1e|Cacna1d|Cel|Crabp1|Crabp2|Ctps|Ctps2|Dio1|Dlg1|Dlg3|Ercc1|Fads2b|Gnpat|Hmgcll1|Hsd17b13|Ide|Idh2|Msh2|Nudt19|Pabpc1|Pabpc2|Pabpc6|Pex11b|Pex14|Pex6|Sema3e|Sema3g|Slc23a2|Slc23a1|Slc25a19|Slc27a2|Slc27a6|Slc35b2|Sult2a8|Sult2a3|Top2b	Abcb1a|Abcb4|Abcb11|Abcb9|Tap2|Abcc8|Abcc9|Abcc5|Abcc2|Abcc3|Abcc12|Abcc4|Abcd1|Abcd2|Acot8|Acox1|Acsl1|Acsl5|Acsl6|Acsl4|Alb|Aldh1a7|Aldh1a2|Aldh1a3|Aldh1b1|Aldh2|Aldh9a1|Atxn1|Bcl10|Cacna1b|Cacna1c|Cacna1f|Cacna1s|Cadm1|Cat|Cln6|Cln8|Crat|Chat|Ctbp1|Ctbp2|Dhcr24|Dhrs3|Dlg4|Dlg2|Ech1|Eci2|Eci3|Elovl5|Elovl2|Ephx2|Ercc3|Esr2|Fads1|Fads3|Fads2|Fdps|Fis1|Gstk1|Hmgcl|Hras|Hsd17b11|Idh1|Idi1|Itgb1bp1…
HALLMARK_WNT_BETA_CATENIN_SIGNALING	0.0301694	0.102622	0.352488	0.441559	1.79388	42	Wnt6|Fzd1|Dkk4|Jag2|Wnt5b|Fzd8|Peg12|Hey1|Dll1|Jag1|Nkd1|Hdac11|Axin1|Axin2|Notch4|Dvl2|Ncor2	0.00046491	0.00311327	-0.00439042	11	6	Wnt6|Dkk4|Jag2|Wnt5b|Dll1|Nkd1|Hdac11|Axin1|Axin2|Dvl2|Ncor2	Fzd1|Fzd8|Peg12|Hey1|Jag1|Notch4	-0.000686854	0.00248491	-0.00271326	23	36	Axin2|Axin1|Dkk4|Dll1|Dvl2|Dvl3|Dvl1|Fzd5|Hdac2|Hdac1|Hdac7|Hdac9|Hey2|Jag2|Kat2a|Lef1|Bmyc|Ncor2|Ptch1|Trp53|Wnt1|Wnt5b|Wnt6	Adam17|Ccnd2|Ccnd1|Ccnd3|Csnk1e|Csnk1d|Cul1|Dkk1|Peg12|Frat1|Frat2|Fzd1|Fzd7|Fzd2|Fzd8|Gnai1|Gnai2|Gnai3|Hdac1-ps|Hdac5|Hdac4|Hey1|Jag1|Kat2b|Myc|Ncstn|Notch1|Notch2|Notch4|Notch3|Numb|Ppard|Psen2|Ptch2|Rbpj|Wnt5a
HALLMARK_ANGIOGENESIS	0.0394236	0.115952	0.321776	0.379609	1.46796	36	Col5a2|Col3a1|Postn|Lum|Slco2a1|Fstl1|Jag2	-0.000411409	0.00374861	-0.00353143	3	4	Col5a2|Lum|Jag2	Col3a1|Postn|Slco2a1|Fstl1	-0.00369687	0.00214211	-0.00554825	13	41	Wdr33|Col5a2|Col2a1|Fgfr4|Itga8|Jag2|Kcnj8|Lum|Msx1|Msx2|Ptk2b|Vav2|Vtn	Apoh|App|Ccnd2|Ccnd1|Ccnd3|Col3a1|Col1a1|Col1a2|Cxcl5|Cxcl15|Fgfr1|Fgfr2|Fgfr3|Itgav|Itga2b|Itga5|Jag1|Lpl|Lrpap1|Nrp1|Nrp2|Olr1|Clec2m|Pdgfa|Pf4|Pglyrp1|Postn|Prg2|Prg3|Ptk2|S100a4|S100z|Serpina5|Spp1|Stc1|Thbd|Timp1|Tnfrsf21|Vav3|Vav1|Vegfa
HALLMARK_APICAL_SURFACE	0.0686634	0.174937	0.287805	0.348589	1.43409	44	Slc22a12|Mal|Afap1l2|Shroom2|Ephb4|Gas1|Crocc|Lypd3|Srpx|Tmem8b|Hspb1|Atp6v0a4|Sulf2|Brca1|Thy1|Ghrl|Cd160|Gata3|Crybg1	0.00211996	0.00385706	-0.00439416	15	4	Slc22a12|Mal|Afap1l2|Shroom2|Crocc|Lypd3|Srpx|Tmem8b|Sulf2|Brca1|Thy1|Ghrl|Cd160|Gata3|Crybg1	Ephb4|Gas1|Hspb1|Atp6v0a4	-0.00132734	0.00271648	-0.00428712	37	51	Afap1l2|Akap7|Atp8b1|Atp8b3|Atp8a2|Atp8b2|Atp11c|Brca1|Cd160|Crocc|Crybg1|Ephb3|Ephb6|Epha10|Epha7|Epha4|Gata3|Il2rb|Il2rg|Blk|Lck|Lypd3|Mal|Mdga2|Ntng1|Pcsk9|Pkhd1l1|Rtn4rl1|Rtn4rl2|Shroom2|Slc22a12|Slc2a4|Slc34a3|Srpx|Sulf2|Thy1|Tmem8b	Adam10|Adipor2|App|Atp6v0a4|Atp6v0a1|Atp6v0a2|Tcirg1|Atp8a1|Atp11a|Atp8b4|Atp11b|Atp8b5|B4galt1|Ephb4|Epha1|Epha6|Epha8|Ephb1|Epha2|Ephb2|Epha3|Epha5|Flot2|Gas1|Gata2|Gstm5|Gstm3|Gstm7|Gstm1|Gstm2|Gstm4|Hspb1|Lyn|Fgr|Fyn|Hck|Src|Yes1|Mdga1|Ncoa6|Ntng2|Pkhd1|Plaur|Rhcg|Rhbg|Scube1|Scube3|Scube2|Slc22a22|Slc2a1|Sulf1
HALLMARK_ESTROGEN_RESPONSE_LATE	0.0651107	0.174937	0.287805	0.255476	1.21754	200	Prss23|Krt19|Rapgefl1|Krt13|Frk|Trim29|Cyp26b1|Foxc1|St6galnac2|Prlr|Emp2|Dlg5|Klk10|Sult2b1|Tff1|Ccn5|Klk11|Agr2|Myb|Tjp3|Nbl1|Cxcl14|Cav1|Ret|Car12|Wfs1|Cxcl12|Large1|Tmprss3|Gjb3|Pdlim3|Kcnk5|Plxnb1|Pcp4|Llgl2|Areg|St14	0.00138928	0.003628	-0.00291597	25	13	Prss23|Krt19|Rapgefl1|Krt13|Frk|Trim29|Foxc1|St6galnac2|St6galnac2|Prlr|Emp2|Klk10|Ccn5|Klk11|Agr2|Myb|Tjp3|Cav1|Car12|Cxcl12|Pdlim3|Kcnk5|Plxnb1|Llgl2|St14	Cyp26b1|Dlg5|Sult2b1|Tff1|Nbl1|Cxcl14|Ret|Wfs1|Large1|Tmprss3|Gjb3|Pcp4|Areg	-0.00196663	0.00231324	-0.00396795	87	189	Aff1|Agr2|Aldh3b2|Bcl2|Blvrb|Btg3|Gm7334|Car12|Calcrl|Cav1|Ccn5|Celsr2|Celsr1|Chst8|Chst9|Cpe|Cxcl12|Cyp26c1|Cyp4f15|Cyp4f17|Cbr2|Dhcr7|Dusp2|Egr3|Fam102a|Farp2|Fgfr4|Fkbp4|Foxc1|Foxc2|Frk|Hsph1|Idh2|Igfbp4|Isg20|Aen|Isg20l2|Kcnk5|Klk10|Klk11|Krt13|Krt15|Krt19|Llgl2|Llgl1|Mapk12|Mdk|Mettl3|Myb|Otof|Fer1l4|Fer1l5|Nab2|Ncor2|Nmu|Npy1r|Nrip1|Ovol2|Pdcd4|Pdlim3|Pgr|Plaat3|Plk4|Prss23|Rabep1|Rapgefl1|…	Abhd2|Add3|Add1|Add2|Aldh3a2|Aldh3a1|Aldh3b1|Aldh3b3|Anxa9|Areg|Arl3|Ass1|Gm5424|Atp2b4|Atp2b1|Atp2b2|Atp2b3|Bag1|Batf|Car2|Ccna1|Ccnd1|Ccnd2|Ccnd3|Cd44|Cd9|Cdc20|Cdc6|Celsr3|Chpt1|Cept1|Ckb|Ckm|Clic3|Cox6c|Cox6c2|Cyp26b1|Cyp4f14|Cyp4f40|Cyp4f18|Cyp4f16|Cyp4f13|Cyp4f37|Cyp4f39|Cyp4a31|Cyp4a30b|Cyp4a32|Cyp4a10|Dcxr|Dhrs2|Dhrs4|Dlg5|Dnajc1|Dnajc12|Dynlt3|Elovl5|Elovl2|Etfb|Fabp5|Farp1|Fdft1|Fgfr3|F…
HALLMARK_PROTEIN_SECRETION	0.0734043	0.174937	0.168238	-0.366578	-1.29591	95	Scrn1|Cd63|Ap3s1|Pam|Tom1l1|Cav2|Lamp2|Galc|Ap2m1|Adam10|Gnas|Ppt1|Clcn3|Tmx1|Dst|Scamp1|Tpd52|Ctsc|Snap23|Cln5|Ergic3|Mapk1|Dnm1l|Stx7|Bnip3|Ap2s1|Gla|Ica1|Vamp3|Tmed10|Tspan8|Arfip1|Sec24d|Arf1|Sod1|Napa|Tmed2|M6pr|Rab2a|Bet1|Sec22b	-0.00343187	0.00173437	-0.00356103	1	40	Tspan8	Scrn1|Cd63|Ap3s1|Pam|Tom1l1|Cav2|Lamp2|Galc|Ap2m1|Adam10|Gnas|Ppt1|Clcn3|Tmx1|Dst|Scamp1|Tpd52|Ctsc|Snap23|Cln5|Ergic3|Mapk1|Dnm1l|Stx7|Bnip3|Ap2s1|Gla|Ica1|Vamp3|Tmed10|Arfip1|Sec24d|Arf1|Sod1|Napa|Tmed2|M6pr|Rab2a|Bet1|Sec22b	-0.00199224	0.00187476	-0.00292181	25	104	Abca1|Abca17|Anp32e|Snrpa1|Arfgef2|Atp12a|Atp6v1h|Atp7b|Cd63-ps|Cog2|Dop1a|Macf1|Egfr|Erbb2|Gbf1|Lman1l|Mon2|Napb|Napg|Sec24c|Sspn|Tmed10-ps|Tspan8|Yipf6|Zw10	Abca4|Abca7|Abca13|Abca12|Abca2|Adam10|Ap2b1|Ap1b1|Ap2s1|Arcn1|Arf1|Arf2|Arfgap3|Arfgef1|Arfip1|Atp1a1|Atp1a4|Atp1a2|Atp1a3|Atp4a|Atp6v1b1|Atp6v1b2|Atp7a|Bet1|Bnip3|Cav2|Cd63|Clcn3|Clcn4|Clcn5|Cln5|Clta|Cltb|Cltc|Copb1|Cope|Ctsc|Dnm1l|Dop1b|Dst|Dsp|Plec|Erbb4|Erbb3|Ergic3|Galc|Gla|Gnas|Gnal|Gosr2|Ica1|Igf2r|Kif1b|Kif1a|Kif1c|Krt18|Lamp2|Lman1|M6pr|Mapk1|Mapk3|Napa|Ocrl|Inpp5b|Ppt1|Rab14|Rab22a|Ra…
HALLMARK_TNFA_SIGNALING_VIA_NFKB	0.0734734	0.174937	0.287805	0.262655	1.26206	201	Tnc|Ccn1|Cxcl10|Il23a|Il1a|Phlda2|Efna1|Hbegf|Il12b|Ccl20|Phlda1|Maff|Cxcl1|Plk2|Bmp2|Tnf|Dusp5|Hes1|Clcf1|Sdc4|Nr4a1|Nfkbie|Ptgs2|Edn1|Tnfaip3|Snn|Traf1|Lamb3|Areg|Csf2|Ccl5|Abca1|Jag1|Trip10|Dusp2|Icosl|Ccl4|Zc3h12a|Fosb|Dusp4|Irf1|Nfkb2|Klf4|Ccrl2|Relb|Zbtb10|Gfpt2|Ier2|Fjx1|Tap1|Ier5|Egr3	0.000638498	0.00341285	-0.00259825	28	24	Tnc|Ccn1|Cxcl10|Phlda2|Efna1|Ccl20|Bmp2|Hes1|Clcf1|Sdc4|Nfkbie|Ptgs2|Tnfaip3|Snn|Traf1|Lamb3|Abca1|Trip10|Dusp2|Icosl|Zc3h12a|Fosb|Dusp4|Nfkb2|Relb|Zbtb10|Tap1|Egr3	Il23a|Il1a|Hbegf|Il12b|Phlda1|Maff|Cxcl1|Plk2|Tnf|Dusp5|Nr4a1|Edn1|Areg|Csf2|Ccl5|Jag1|Ccl4|Irf1|Klf4|Ccrl2|Gfpt2|Ier2|Fjx1|Ier5	-0.00207686	0.00248109	-0.00372071	66	183	Abca1|Abca17|Birc2|Birc3|Bmp2|Btg3|Gm7334|Ccl11|Ccl20|Ccn1|Cd69|Clcf1|Cxcl3|Cxcl10|Ddx58|Dennd5b|Dusp2|Dusp4|Efna1|Egr3|Ehd2|Fosb|Gch1|Gem|Gpr183|Icosl|Ifit2|Ifit3|Ifit3b|Irs2|Jag2|Kynu|Lamb3|Map3k8|Bmyc|Nfkb1|Nfkb2|Nfkbie|Nr4a2|Nr4a3|Pde4b|Pde4c|Pde4a|Pfkfb1|Phlda2|Plpp3|Ppp1r15a|Ptgs2|Ptprf|Ptprs|Rel|Relb|Ripk2|Sdc4|Sik1|Sik2|Spsb1|Tap1|Tgif1|Tnc|Tnfaip3|Traf1|Trip10|Yrdc|Zbtb10|Zc3h12a	Abca4|Abca7|Abca13|Abca12|Abca2|Ackr3|Areg|Atf3|Atp2b1|Atp2b2|Atp2b3|Atp2b4|B4galt1|B4galt5|Bcl2a1a|Bcl2a1d|Bcl2a1b|Bcl2a1c|Bcl3|Naip5|Naip6|Naip1|Naip2|Btg1|Btg1b|Btg1c|Btg2|Ccl2|Ccl12|Ccl7|Ccl4|Ccl5|Ccn2|Ccnd1|Ccnd2|Ccnd3|Cd44|Cd83|Cdkn1a|Cebpb|Cebpd|Cflar|Csf1|Cxcl1|Cxcl2|Cxcl15|Cxcl11|Cxcl5|Dennd5a|Dnajb4|Dram1|Dusp1|Dusp5|Edn1|Egr2|Ehd1|Ehd3|Ehd4|Eif1|Eif1b|Ets2|F3|Fjx1|Fos|Fosl1|Fosl2|Fut4|…
HALLMARK_OXIDATIVE_PHOSPHORYLATION	0.0915638	0.2081	0.146416	-0.321558	-1.21985	199	Mgst3|Ndufa3|Gpx4|Cox5a|Nqo2|Acadsb|Uqcrq|Atp6v0e|Ndufa4|Ndufa1|Cyb5a|Cyb5r3|Cox7b|Prdx3|Ldha|Vdac1|Cox6b1|Cox6c|Uqcr11|Iscu|Atp6v0c|Atp5l|Cox7a2|Ech1|Cox6a1|Abcb7|Atp5j2|Cox8a|Etfb|Cox7c|Vdac3|Atp6v1g1|Alas1|Mpc1|Bdh2|Idh1|Atp5k|Atp6v1f|Slc25a20|Uqcrb|Atp5e|Uqcrh|Atp5pb|Hsd17b10|Cox4i1|Retsat|Ogdh|Atp5j|Maob|Timm8b|Ndufa2|Ndufb3|Gpi1|Slc25a4|Ndufc1|Ndufb1|Ndufa7|Mdh2|Uqcr10|Mfn2|Atp5b|Atp6v1d|At…	-0.00273551	0.00181998	-0.00292936	4	94	Iscu|Bdh2|Atp5o|Isca1	Mgst3|Ndufa3|Gpx4|Cox5a|Nqo2|Acadsb|Uqcrq|Atp6v0e|Ndufa4|Ndufa1|Cyb5a|Cyb5r3|Cox7b|Prdx3|Ldha|Vdac1|Cox6b1|Cox6c|Uqcr11|Atp6v0c|Atp5l|Cox7a2|Ech1|Cox6a1|Abcb7|Atp5j2|Cox8a|Etfb|Cox7c|Vdac3|Atp6v1g1|Alas1|Mpc1|Idh1|Atp5k|Atp6v1f|Slc25a20|Uqcrb|Atp5e|Uqcrh|Atp5pb|Hsd17b10|Cox4i1|Retsat|Ogdh|Atp5j|Maob|Timm8b|Ndufa2|Ndufb3|Gpi1|Slc25a4|Ndufc1|Ndufb1|Ndufa7|Mdh2|Uqcr10|Mfn2|Atp5b|Atp6v1d|Atp5o|Atp5g3…	-0.00163914	0.00121355	-0.00234004	38	157	Aldh6a1|Atp1b1|Gm10250|Atp5o|Atp6v1h|Bdh2|Cox10|Cox11|Cpt1b|Cpt1c|Csl|Gm10108|Cyct|Decr1|Dlat|Fh1|Fxn|Htra2|Idh2|Idh3a|Immt|Isca1|AK157302|Iscu|Ldhb|Lrpprc|Mfn1|Ndufs3|Oxa1l|Pdhx|Pdp1|Rhot1|Rhot2|Supv3l1|Timm10|Timm50|Timm9|Uqcrh-ps1	Abcb7|Acaa2|Acadm|Acadsb|Acadvl|Acat1|Aco2|Afg3l2|Afg3l1|Aifm1|Atp5a1|Atp5b|Atp5c1|Atp5d|Atp5e|Atp5g1|Atp5g3|Atp5g2|Gm10175|Atp5k|Atp5j2|Atp5l|Gm5426|Atp5pb|Atp5h|Gm4953|Atp5j|Atp5o|Atp6ap1|Atp6v0b|Atp6v1c1|Atp6v1d|Atp6v1e1|Atp6v1f|Atp6v1g1|Atp6v1g3|Bax|Bckdha|Casp7|Cox15|Cox5a|Cox5b|Cox5b-ps|Cox6a1|Cox6b1|Cox6c|Cox6c2|Cox7a2|Cox7a2l|Cox7b|Cox8a|Cpt1a|Cs|Cyb5a|Cyb5r3|Cyc1|Cycs|Gm10053|Dld|Dlst|Ec…
HALLMARK_CHOLESTEROL_HOMEOSTASIS	0.103784	0.225617	0.140406	-0.371905	-1.2786	74	Atf5|Gstm7|Gldc|Fabp5|Fads2|Gnai1|Actg1|Anxa5|Clu|Plscr1|Gpx8|Pdk3|S100a11|Nfil3|Avpr1a|Tm7sf2|Ech1|Cd9	-0.00636574	NaN	-0.00636574	0	18		Atf5|Gstm7|Gldc|Fabp5|Fads2|Gnai1|Actg1|Anxa5|Clu|Plscr1|Gpx8|Pdk3|S100a11|Nfil3|Avpr1a|Tm7sf2|Ech1|Cd9	-0.00271353	0.00226334	-0.00419372	23	81	Abca17|Abca1|Acat2|Adh4|Adh6a|Adh6b|Adh1|Adh7|Atxn2|Cbs|Chka|Dhcr7|Fads2b|Fasn|Jag2|Lss|Mal2|Pcyt2|Scd1|Scd3|Scd4|Srebf2|Stx5a	Abca2|Abca4|Abca7|Abca13|Abca12|Acat3|Acss2|Actg1|Actb|Actg2|Acta1|Actc1|Acta2|Adh5|Aldoc|Aldoart2|Aldoart1|Aldoa|Aldoa|Antxr2|Anxa13|Anxa5|Atf3|Atf5|Avpr1a|Cd9|Clu|Cpeb2|Cpeb4|Cxcl16|Cyp51|Ebp|Ech1|Errfi1|Ethe1|Fabp5|Fads2|Fads1|Fads3|Fbxo6|Fbxo44|Fdft1|Fdps|Gldc|Gnai1|Gnai2|Gnai3|Gstm7|Gstm1|Gstm3|Gstm5|Gstm2|Gstm4|Gusb|Hsd17b7|Idi1|Jag1|Ldlr|Lrp8|Vldlr|Lgals3|Lgmn|Lpl|Mvk|Nfil3|Niban1|Nsdhl|Pd…
HALLMARK_APICAL_JUNCTION	0.160124	0.311219	0.10673	-0.307941	-1.1657	195	Cd34|Actg2|Vcan|Rsu1|Acta1|Sgce|Tgfbi|Myl9|Layn|Vcl|Mapk13|Gnai1|Vwf|Actg1|Cnn2|Actn1|Itga2|Nrtn|Tspan4|Nrap|Adam23|Itgb1|Lama3|Zyx|Mmp9|Pfn1|Actb|Mpzl2|Itgb4|Pdzd3|Cadm2|Pik3cb|Adam15|Ctnnd1|Ctnna1|Pals1|Cdh15|Myh10|Adamts5|Adam9|Dsc1|Icam4|Crat|Cap1|Fyb|Gnai2|Skap2|Cdh1|Lamc2|Cldn15|Cdh8|Ywhah|Jam3|Cx3cl1|Adra1b|Cercam|Arpc2	-0.0058813	0.000300829	-0.0059917	1	56	Myh10	Cd34|Actg2|Vcan|Rsu1|Acta1|Sgce|Tgfbi|Myl9|Layn|Vcl|Mapk13|Gnai1|Vwf|Actg1|Cnn2|Actn1|Itga2|Nrtn|Tspan4|Nrap|Adam23|Itgb1|Lama3|Zyx|Mmp9|Pfn1|Actb|Mpzl2|Itgb4|Pdzd3|Cadm2|Pik3cb|Adam15|Ctnnd1|Ctnna1|Pals1|Cdh15|Adamts5|Adam9|Dsc1|Icam4|Crat|Cap1|Fyb|Gnai2|Skap2|Cdh1|Lamc2|Cldn15|Cdh8|Ywhah|Jam3|Cx3cl1|Adra1b|Cercam|Arpc2	-0.0015195	0.00273581	-0.00398026	112	198	Actn2|Adamts1|Akt3|Alox12b|Amh|Amigo1|Amigo2|Atp12a|Tll2|Cadm3|Cd209b|Cd209d|Cd209e|Cd209a|Cd209c|Cdh4|Cdk8|Cdsn|Colgalt1|Colgalt2|Cldn19|Cldn4|Cldn5|Cldn8|Cntn1|Cntn2|Cntn3|Col17a1|Col9a1|Crb3|Arvcf|Dhx16|Dhx15|Dhx8|Dhx35|Dmp1|Dsc2|Dsc3|Egfr|Erbb2|Epb41l2|Epb41|Evl|Flnb|Grb7|Icam2|Inppl1|Irs1|Itga10|Itga11|Itga3|Itgb6|Itgb7|Kcnh2|Lama1|Lamb3|Map4k2|Map4k3|Map4k5|Mapk11|Mapk12|Mdk|Myh10|Myh14|Myh…	Acta1|Actg2|Actc1|Acta2|Actb|Actg1|Actn1|Actn4|Actn3|Adam15|Adam23|Adam11|Adam22|Adam9|Adamts5|Adamts4|Adamts8|Adamts9|Adamts15|Adamts20|Akt2|Akt1|Alox8|Aloxe3|Alox5|Arhgef6|Arhgef7|Arpc2|Atp1a3|Atp1a4|Atp1a1|Atp1a2|Atp4a|B4galt1|Baiap2|Bmp1|Tll1|Cap1|Cd209g|Cd274|Cd276|Cd34|Cdh1|Cdh2|Cdh3|Cdk19|Cercam|Cldn14|Cldn15|Cldn13|Cldn3|Cldn7|Cldn17|Cnn2|Cntn4|Cntn5|Col16a1|Crat|Chat|Ctnnd1|Dhx38|Dsc1|Er…
HALLMARK_APOPTOSIS	0.168058	0.311219	0.104344	-0.311862	-1.16089	161	Gstm2|Gpx3|Igfbp6|Mgmt|Cd14|Gpx1|Anxa1|Il6|F2|Ifitm3|Timp1|Clu|F2r|Gpx4|Tspo|Ier3|App|Bcap31|Casp4|Timp3|Ppt1|Rnasel|Gadd45a|Lmna|Isg20|Avpr1a|Gsr|Bnip3l|Cd44|Aifm3|Gsn|Ank	-0.00636399	0.000881022	-0.00684699	2	30	Isg20|Bnip3l	Gstm2|Gpx3|Igfbp6|Mgmt|Cd14|Gpx1|Anxa1|Il6|F2|Ifitm3|Timp1|Clu|F2r|Gpx4|Tspo|Ier3|App|Bcap31|Casp4|Timp3|Ppt1|Rnasel|Gadd45a|Lmna|Avpr1a|Gsr|Cd44|Aifm3|Gsn|Ank	-0.00222553	0.00187577	-0.00363092	51	152	Bik|Birc3|Birc2|Bmf|Bmp2|Bnip3l|Bnip3l-ps|Brca1|Btg3|Gm7334|Casp2|Casp8|Cav1|Cd2|Cd69|Cdc25b|Cdk2|Diablo|Dnaja1|Egr3|Eno2|Eno3|Erbb2|Egfr|Ereg|Fasl|Fdxr|Gch1|Isg20|Aen|Isg20l2|Lef1|Lmnb2|Lum|Madd|Pak3|Pdcd4|Plcb2|Plppr4|Ppp2r5e|Prf1|Ptk2b|Rarb|Slc20a1|Slc20a2|Smad7|Spta1|Tap1|Tgfb2|Tgfbr3|Top2b	Add1|Add3|Add2|Aifm3|Anxa1|App|Atf3|Avpr1a|Bax|Bcap31|Bcl10|Bcl2l1|Bcl2l10|Bcl2l11|Bcl2l2|Bgn|Bid|Naip5|Naip6|Naip1|Naip2|Btg2|Btg1b|Btg1c|Btg1|Casp1|Casp3|Casp4|Casp6|Casp7|Casp9|Ccna1|Ccnd1|Ccnd2|Ccnd3|Cd38|Bst1|Cd44|Cdkn1a|Cdkn1b|Cflar|Clu|Cth|Dap3|Dcn|Ddit3|Dffa|Dnajc3|Dnm1l|Dpyd|Ebp|Emp1|Eno1b|Eno1|Erbb4|Erbb3|F2|Fas|Tnfrsf23|Fez1|Gadd45a|Gadd45g|Gadd45b|Gna15|Gpx4|Gsn|Scin|Vill|Avil|Vil1|Gs…
HALLMARK_KRAS_SIGNALING_DN	0.165109	0.311219	0.105125	-0.308252	-1.16207	189	Pde6b|Slc6a3|Ckm|Copz2|Kcnmb1|Tgm1|Hc|P2rx6|Serpinb2|Cpa2|Gp1ba|Cpb1|Bmpr1b|Vpreb2|Gprc5c|Tg|Calcb|Efhd1|Clstn3|Hsd11b2|Epha5|Ccdc106|Mfsd6|Clps|Mefv|Nos1|Cd80|Myot|Rsad2|Akr1b8|Pnmt|Capn9|Kcnq2|Ptgfr|Zc2hc1c|Ifi44l|Cacng1|Vpreb1|Cdh16	-0.00860135	0.0034756	-0.00998157	4	35	Rsad2|Pnmt|Cacng1|Cdh16	Pde6b|Slc6a3|Ckm|Copz2|Kcnmb1|Tgm1|Hc|P2rx6|Serpinb2|Cpa2|Gp1ba|Cpb1|Bmpr1b|Vpreb2|Gprc5c|Tg|Calcb|Efhd1|Clstn3|Hsd11b2|Epha5|Ccdc106|Mfsd6|Clps|Mefv|Nos1|Cd80|Myot|Akr1b8|Capn9|Kcnq2|Ptgfr|Zc2hc1c|Ifi44l|Vpreb1	-0.0010937	0.00248011	-0.00439367	205	224	Abcb1b|Abcg4|Adra2c|Akr1b7|Alox12b|Atp12a|Bard1|Brdt|AI182371|Cacna1e|Cacna1a|Cacna1d|Cacng1|Camk1d|Cd40lg|Cdkal1|Celsr2|Celsr1|Chrng|Cldn8|Col2a1|Coq8a|Cpeb3|Cyp11b2|Cyp11b1|Neo1|Dtnb|Egf|Ephb3|Ephb6|Epha10|Epha7|Epha4|Fgf16|Fgf20|Fgf22|Fgfr4|Gpr19|Gpr3|Gprc5b|Gtf3c5|Ifi44|Ifng|Insl5|Irs4|Itgb1bp2|Kcnd1|Kcnq5|Klk7|Kmt2d|Kmt2c|Krt13|Krt15|Krt4|Krt5|Krt6a|Krt6b|Gm5478|Mfng|Lypd3|Mast4|Mthfr|Mx2|Mx…	Abcb11|Abcb4|Abcb1a|Abcg1|Actc1|Actg2|Acta1|Acta2|Actb|Actg1|Akr1b8|Akr1b10|Alox8|Aloxe3|Alox5|Ambn|Asb7|Atp4a|Atp1a4|Atp1a1|Atp1a2|Atp1a3|Atp6v1b1|Atp6v1b2|Bmpr1b|Bmpr1a|Btg2|Btg1b|Btg1c|Btg1|Hc|C3|C4b|Cacna1f|Cacna1c|Cacna1s|Cacna1b|Calcb|Calca|Calm4|Calm5|Camk1|Capn9|Capn3|Capn11|Capn8|Capn1|Capn2|Ccdc106|Ccna1|Cd207|Celsr3|Ckm|Ckb|Cldn13|Cldn17|Clps|Clstn3|Clstn1|Clstn2|Cntfr|Col1a1|Col1a2|Co…
HALLMARK_UV_RESPONSE_UP	0.154006	0.311219	0.109684	-0.316282	-1.17385	156	Nptx2|Htr7|Gpx3|Asns|Tuba4a|Car2|Ppif|Il6|Gal|Grina|Eif5|Bsg|Olfm1|Ccnd3|Ppt1|Dlg4|Cyp1a1|Creg1|Ctsl|Ggh|Urod|Prkaca|Rab27a|Tfrc|Hspa13|Amd1|Casp3	-0.00748625	0.000442106	-0.00812052	2	25	Urod|Tfrc	Nptx2|Htr7|Gpx3|Asns|Tuba4a|Car2|Ppif|Il6|Gal|Grina|Eif5|Bsg|Olfm1|Ccnd3|Ppt1|Dlg4|Cyp1a1|Creg1|Ctsl|Ggh|Prkaca|Rab27a|Hspa13|Amd1|Casp3	-0.00178814	0.00191863	-0.00393342	98	176	Abcb1b|Ago2|Ago1|Ago3|Apom|Bmp2|Btg3|Gm7334|Ube2r2|Gm9045|Gm9044|Cdk2|Chka|Col2a1|4930486L24Rik|Cxcl3|Ddx21|Ddx50|Dlg1|Dlg3|Dnaja1|Dnajb1|E2f5|E2f4|Eno2|Eno3|Ephx1|Fkbp4|Fmo1|Fosb|Pcsk6|Pcsk4|Gch1|Gls|H2ac6|H2ac7|H2ac22|H2ac23|H2ac20|H2ac13|H2aw|H2-M3|H2-Q2|H2-Q7|H2-K1|H2-Q4|H2-Bl|H2-Q6|H2-M10.4|H2-M10.6|Gm8909|H2-T3|H2-T10|Hnrnpu|Hspa1a|Hspa1b|Kcnh2|Lhx2|Lhx9|Blk|Lck|Mark3|Mmp15|Mrpl23|Msx1|Msx2…	Abcb1a|Abcb4|Abcb11|Ago4|Amd1|Amd2|Ap2s1|Aqp3|Arrb2|Arrb1|Asns|Atf3|Atp6v1c1|Atp6v1f|Bak1|Bcl2l11|Bid|Bsg|Btg1|Btg1b|Btg1c|Btg2|Car2|Casp3|Ccnd3|Ccnd1|Ccnd2|Ccne1|Cdc34|Cdc34b|Cdc5l|Gm32717|Cdkn1c|Cdkn2b|Cebpg|Chrna5|Cnp|Col1a1|Col1a2|Creg1|Ctsl|Cxcl1|Cxcl2|Cxcl15|Cyb5r1|Cyp1a1|Cyp1a2|Dgat1|Dlg4|Dlg2|Eif2s3x|Eif2s3y|Eif5|Eno1b|Eno1|Epcam|Fen1|Fmo2|Fmo5|Fmo6|Gm4847|Fos|Furin|Pcsk5|Gal|Ggh|Gls2|Gri…
HALLMARK_NOTCH_SIGNALING	0.194805	0.347866	0.261664	0.308322	1.16889	32	Wnt5a|Fzd1|Hes1|Notch3|Dll1|Jag1|Heyl|Dtx2|Maml2|Fzd5	0.000160301	0.00274135	-0.00242075	5	5	Hes1|Dll1|Dtx2|Maml2|Fzd5	Wnt5a|Fzd1|Notch3|Jag1|Heyl	-0.00123665	0.0020548	-0.00236808	11	32	Dll1|Dtx1|Dtx2|Fzd5|Hey2|Jag2|Kat2a|Mfng|Maml2|Prkcb|Rbx1-ps	Aph1a|Arrb1|Arrb2|Ccnd1|Ccnd2|Ccnd3|Cul1|Dtx4|Fzd1|Fzd7|Fzd2|Fzd8|Heyl|Jag1|Kat2b|Lfng|Rfng|Notch1|Notch2|Notch4|Notch3|Ppard|Prkca|Prkcg|Psen2|Psenen|Rbx1|Rnf7|Sap30|Sap30l|Tcf7l2|Wnt2
HALLMARK_HYPOXIA	0.223251	0.384478	0.086795	-0.29665	-1.12448	198	Mt1|Sdc2|Gpc4|Cavin3|Pgf|Stc1|Fbp1|Ldhc|Vldlr|Mif|Pygm|Gpc3|Cavin1|Tgfbi|Serpine1|Pam|Il6|Selenbp2|Gapdh|Has1|Slc2a3|Pgk1|Glrx|Ier3|Pdk3|Hk1|Prkca|Ldha|Nfil3|Isg20|Gcnt2|Hexa|Lxn|Bnip3l|Gbe1|Mxi1|Ppp1r3c|Tpd52|Kdelr3|Ddit4|Adora2b	-0.0086723	0.000881022	-0.00916222	2	39	Isg20|Bnip3l	Mt1|Sdc2|Gpc4|Cavin3|Pgf|Stc1|Fbp1|Ldhc|Vldlr|Mif|Pygm|Gpc3|Cavin1|Tgfbi|Serpine1|Pam|Il6|Selenbp2|Gapdh|Has1|Slc2a3|Pgk1|Glrx|Ier3|Pdk3|Hk1|Prkca|Ldha|Nfil3|Gcnt2|Hexa|Lxn|Gbe1|Mxi1|Ppp1r3c|Tpd52|Kdelr3|Ddit4|Adora2b	-0.00228516	0.00259255	-0.00407455	76	211	Adm|Adora2a|Akap12|Ampd1|Ankzf1|Atp7b|B3galt6|B4galnt2|Bcan|Bcl2|Bnip3l|Bnip3l-ps|Car12|Cav1|Ccn1|Ccn5|Chst3|Col5a3|Col11a2|Dpysl4|Crmp1|Dtnb|Efna1|Efna3|Egfr|Erbb2|Eno2|Eno3|Ets1|Fbp2|Gpc6|Hoxc9|Hs3st1|Hspa1a|Hspa1b|Ilvbl|Inha|Irs2|Isg20|Aen|Isg20l2|Jmjd6|Kdm3a|Kdm3b|Myh3|Myh8|Myh13|Myh14|Myh10|Myh15|Ncan|Nedd4l|P4ha2|Pdgfb|Pfkfb1|Pgam2|Pgk2|Pim3|Pkp1|Ppargc1a|Ppfia1|Ppp1r15a|Prkcb|Rora|Sdc3|Sdc…	Ackr3|Adora2b|Ak4|Ak3|Aldob|Aldoc|Aldoart2|Aldoart1|Aldoa|Aldoa|Ampd3|Ampd2|Angptl4|Anxa2|Atf3|Atp7a|Bgn|Brs3|Btg1|Btg1b|Btg1c|Btg2|Casp6|Cavin1|Cavin3|Cavin2|Ccn2|Ccng2|Cdkn1a|Cdkn1b|Cdkn1c|Cited2|Col5a1|Col11a1|Csrp2|Cxcr4|Dcn|Ddit3|Ddit4|Dpysl3|Dpysl2|Dpys|Dtna|Edn2|Erbb4|Erbb3|Eno1|Eno1b|Ero1a|Errfi1|Ext1|F3|Fbp1|Fos|Fosl2|Foxo3|Gaa|Mgam|Sis|Galk1|Gapdh|Gm3839|Gm10358|Gapdh-ps15|Gm5069|Gm6316…
HALLMARK_IL6_JAK_STAT3_SIGNALING	0.230687	0.384478	0.0873098	-0.329112	-1.15161	88	Cd14|Itgb3|Pf4|Il1r2|Ccr1|Cd36|Il6|Pla2g2a|Il13ra1|Tgfb1|Csf2rb2|Socs3|Cxcl2|Ptpn11|Cxcl11|Cd44|Reg1|Csf3r|Ccl7|Cd9	-0.00618375	0.000194826	-0.00651947	1	19	Cd36	Cd14|Itgb3|Pf4|Il1r2|Ccr1|Il6|Pla2g2a|Il13ra1|Tgfb1|Csf2rb2|Socs3|Cxcl2|Ptpn11|Cxcl11|Cd44|Reg1|Csf3r|Ccl7|Cd9	-0.00276259	0.00141336	-0.00403833	25	84	A2m|Acvr1c|Cblb|Ccl11|Cd36|Cxcl3|Cxcl10|Dntt|Grap|Ifnar1|Il2rg|Il7|Il9r|Inhbe|Itga4|Itga9|Itgb6|Itgb7|Ltb|Map3k8|Pim3|Reg2|Stat1|Stat4|Stat2	Mug2|Mug1|Gm7298|A2ml1|Acvr1b|Tgfbr1|Acvrl1|Bak1|Cbl|Ccl7|Ccl12|Ccl2|Cd38|Bst1|Cd44|Cd9|Cntfr|Crlf2|Csf1|Csf2ra|Il3ra|Csf2rb2|Csf2rb|Il4ra|Csf3r|Cxcl1|Cxcl2|Cxcl15|Cxcl11|Cxcl13|Cxcl9|Ebi3|Fas|Tnfrsf23|Grb2|Hax1|Hmox1|Ifngr1|Ifngr2|Il10rb|Il12rb1|Il13ra1|Il15ra|Il17ra|Il18r1|Il1b|Il1r1|Il1r2|Il2ra|Il6|Irf9|Itgb3|Itgb2l|Itgb1|Itgb2|Itgb5|Jun|Junb|Jund|Lepr|Ltbr|Pdgfc|Pf4|Pik3r5|Pim1|Pla2g2a|Ptpn1|…
HALLMARK_BILE_ACID_METABOLISM	0.309725	0.483946	0.0709609	-0.305067	-1.09307	105	Nr1h4|Abca4|Gstk1|Dhcr24|Fads2|Abcd2|Efhc1|Acsl1|Gclm|Cat|Klf1|Hsd3b7|Cyp7b1|Aldh9a1|Nr1i2|Pfkm|Pnpla8|Soat2|Apoa1|Fads1|Aldh1a1|Prdx5|Abcg8|Idh1|Optn|Aqp9|Gc	-0.00448821	0.00052421	-0.00511477	3	24	Aldh1a1|Abcg8|Optn	Nr1h4|Abca4|Gstk1|Dhcr24|Fads2|Abcd2|Efhc1|Acsl1|Gclm|Cat|Klf1|Hsd3b7|Cyp7b1|Aldh9a1|Nr1i2|Pfkm|Pnpla8|Soat2|Apoa1|Fads1|Prdx5|Idh1|Aqp9|Gc	-0.00187308	0.00285782	-0.00437801	47	94	Abca1|Abca17|Abca8b|Abca6|Abca9|Abcd3|Abcg4|Abcg8|Aldh1a1|Aldh8a1|Ar|Bcar3|Bmp6|Cyp27a1|Cyp46a1|Dio1|Fads2b|Fdxr|Gnmt|Gnpat|Hsd17b13|Rdh16f2|Hsd3b6|Hsd3b2|Idh2|Lck|Blk|Nedd4l|Npc1l1|Nr3c2|Optn|Pex1|Pex12|Pex26|Pex6|Pipox|Slc23a2|Slc23a1|Slc27a2|Slc27a6|Slc27a5|Slc35b2|Gm6614|Sult2a8|Sult2a3|Ubp1|Tfcp2	Abca4|Abca7|Abca13|Abca12|Abca2|Abca5|Abca8a|Abcd1|Abcd2|Abcg1|Acsl1|Acsl5|Acsl6|Aldh1a7|Aldh1a2|Aldh1a3|Aldh1b1|Aldh2|Aldh9a1|Apoa1|Aqp9|Atxn1|Cat|Ch25h|Crot|Cyp39a1|Cyp7a1|Cyp7b1|Dhcr24|Dio2|Efhc1|Ephx2|Fads1|Fads3|Fads2|Gc|Gclm|Gstk1|Hao1|Hsd17b11|Rdh1|Rdh16|Rdh9|Rdh19|Hsd3b3|Hsd3b1|Idh1|Idi1|Klf1|Fgr|Fyn|Hck|Lyn|Src|Yes1|Lipe|Nedd4|Npc1|Nr0b2|Nr1h4|Paox|Pecr|Pex11a|Pex11g|Pex13|Pex16|Pex19|Pe…
HALLMARK_IL2_STAT5_SIGNALING	0.302469	0.483946	0.0707899	-0.285274	-1.0822	199	Selp|Coch|F2rl2|Capn3|Car2|Dhrs3|Il13|Il1r2|Serpinb6a|Prnp|Ifitm3|Slc2a3|Gpx4|Gucy1b1|Plscr1|Hipk2|Cst7|Spp1|Ahr|Gabarapl1|Glipr2|S100a1|Ccnd3|Gata1|Syt11|Itga6|Nfil3|Fgl2|Mxd1|Cish|Cd44|Sh3bgrl2|Galm|Fah|Ptger2|Penk|Igf1r|Ncs1|Anxa4|Casp3|Myc|Ctsz|Gpr65|Ckap4|Uck2|Cyfip1|Odc1	-0.00579857	NaN	-0.00579857	0	47		Selp|Coch|F2rl2|Capn3|Car2|Dhrs3|Il13|Il1r2|Serpinb6a|Prnp|Ifitm3|Slc2a3|Gpx4|Gucy1b1|Plscr1|Hipk2|Cst7|Spp1|Ahr|Gabarapl1|Glipr2|S100a1|Ccnd3|Gata1|Syt11|Itga6|Nfil3|Fgl2|Mxd1|Cish|Cd44|Sh3bgrl2|Galm|Fah|Ptger2|Penk|Igf1r|Ncs1|Anxa4|Casp3|Myc|Ctsz|Gpr65|Ckap4|Uck2|Cyfip1|Odc1	-0.00175134	0.00234915	-0.00348472	82	196	Abcb1b|Gm4737|Arl4a|Bcl2|Bmp2|Cd48|Cd79b|Col6a1|Ctla4|Cxcl10|Dennd5b|Eno3|Eno2|Enpp1|Enpp3|Fam126b|Flt3l|Pcsk6|Pcsk4|Gbp3|Gbp8|Gbp6|Gbp9|Gbp10|Gbp4|Gbp11|Gbp5|Gsto2|Huwe1|Icos|Il10ra|Il2rb|Irf4|Irf6|Itga3|Itgae|Itga8|Lclat1|Lrrc8e|Lrrc8a|Ltb|Map3k8|Bmyc|Myo1c|Myo1e|Myo1a|Myo1b|Myo1h|Myo1g|Ncoa3|Ncoa2|Nop2|P2rx4|P4ha2|Pdcd2l|Phtf1|Pim3|Plagl1|Macf1|Pou2f1|Prkce|Ptch1|Ptrh2|Rabgap1|Rhoh|Gm28729|Ror…	Abcb1a|Abcb4|Abcb11|Ager|Ahcy|Ahnak|Ahnak2|Ahr|Anxa4|Aplp1|Batf|Batf3|Bcl2l1|Bmpr2|Car2|Capg|Capn3|Capn11|Capn9|Capn8|Capn1|Capn2|Casp3|Ccnd2|Ccnd1|Ccnd3|Ccne1|Cd44|Cd81|Cd83|Cdc6|Cdkn1c|Ckap4|Coch|Col6a2|Csf1|Cst7|Ctsz|Cyfip1|Cyfip2|Dcps|Dennd5a|Dhrs3|Drc1|Ecm1|Eef1akmt1|Emp1|Eno1b|Eno1|Enpp2|Etfbkmt|Etv4|Fah|Fgl2|Furin|Pcsk5|Gabarapl1|Gadd45b|Galm|Gata1|Gbp7|Gbp2|Gbp2b|Glipr2|Gpr65|Gpr83|Gpr165…
HALLMARK_ANDROGEN_RESPONSE	0.37315	0.565379	0.0618406	-0.295644	-1.0593	105	Mertk|Mak|Homer2|Bmpr1b|Sord|Dhcr24|Actn1|Gucy1a1|Steap4|Lifr|Dbi|Abcc4|Myl12a|Ccnd3|Gsr|B2m|Ank|Tpd52|Ncoa4|Fads1|Selenop|Fkbp5|Ccnd1	-0.00652874	3.8852e-06	-0.00682567	1	22	Ncoa4	Mertk|Mak|Homer2|Bmpr1b|Sord|Dhcr24|Actn1|Gucy1a1|Steap4|Lifr|Dbi|Abcc4|Myl12a|Ccnd3|Gsr|B2m|Ank|Tpd52|Fads1|Selenop|Fkbp5|Ccnd1	-0.00174513	0.00251909	-0.00388658	51	104	Abcc1|Abcc6|Abcc10|Acsl3|Actn2|Adamts1|Gm9774|Akap12|Akt3|Aldh1a1|Arid5b|Cdc14b|Elk4|Fads2b|Herc3|Herc6|Hpgd|Hsd17b14|Inpp4b|Itga8|Klk1|Klk1b27|Klk1b8|Klk1b9|Klk1b4|Krt19|Krt8|Lman1l|Map7|Tyro3|Axl|Ncoa4|Pgm3|Pias1|Pias2|Ptk2b|Ptpn21|Ptpn14|Scd1|Scd3|Scd4|Sec24c|Sms|Sms-ps|Arxes1|Arxes2|Tmprss2|Xrcc5|Xrcc6|Zbtb10|Zmiz2	Abcc4|Abcc5|Abcc2|Abcc8|Abcc9|Abcc3|Abcc12|Abhd2|Acsl4|Actn1|Actn4|Actn3|Adamts4|Adamts5|Adamts8|Adamts9|Adamts15|Adamts20|Adrm1|Akt1|Akt2|Aldh1a3|Aldh1b1|Aldh2|Aldh1a2|Aldh1a7|Appbp2|Azgp1|B2m|B4galt1|Bmpr1b|Bmpr1a|Camkk2|Camkk1|Ccnd1|Ccnd2|Ccnd3|Cdk6|Dbi|Dhcr24|Dnajb9|Elovl5|Elovl2|Fads1|Fads3|Fads2|Fkbp5|Gnai3|Gnai1|Gnai2|Gsr|Gucy1a1|H1f0|Herc4|Homer2|Idi1|Inpp4a|Insig1|Itgav|Itga2b|Itga5|Klk1…
HALLMARK_SPERMATOGENESIS	0.428274	0.629815	0.0545681	-0.283461	-1.03205	127	Ldhc|Pcsk1n|Elovl3|Nek2|Gstm5|Scg3|Ccnb2|Mast2|Hoxb1|Gpr182|Nos1|Oaz3|Hba-x|Bub1|Zc2hc1c|Actl7b|Adad1|Hspa4l|Il13ra2|Gsg1|Slc2a5|Crisp2|Jam3|Kif2c|Vdac3|Hspa1l|Taldo1|Tuba3a|Htr5a|Snap91|Adcyap1|Odf1|Gad1|Pacrg|Tnp2|Tulp2|Adam2|Dcc|Braf|Theg|Dnajb8	-0.00403074	0.00411985	-0.0057088	7	34	Hba-x|Il13ra2|Crisp2|Htr5a|Snap91|Tulp2|Theg	Ldhc|Pcsk1n|Elovl3|Nek2|Gstm5|Scg3|Ccnb2|Mast2|Hoxb1|Gpr182|Nos1|Oaz3|Bub1|Zc2hc1c|Actl7b|Adad1|Hspa4l|Gsg1|Slc2a5|Jam3|Kif2c|Vdac3|Hspa1l|Taldo1|Tuba3a|Adcyap1|Odf1|Gad1|Pacrg|Tnp2|Adam2|Dcc|Braf|Dnajb8	-0.00121586	0.00232379	-0.00389646	82	111	Ace|Ace3|Acrbp|Actl7a|Akap3|Arl4a|Art2b|Araf|Cct6a|Chrm4|Clgn|Clvs1|Cnih2|Coil|Crisp2|Crisp3|Dbf4|Neo1|Ddx25|Ddx19b|Dmrt1|Ezh2|Ezh1|Gad2|Gfi1|Gmcl1|Btbd35f14|Grm8|Grm4|Grm2|Hoxd1|Hspa1a|Hspa1b|Hsph1|Htr5a|Ide|Ift88|Il12rb2|Il13ra2|Lpin1|Lpin3|Map7|Mast4|Mep1b|Mllt10|Mtor|Ncaph|Nf2|Nos3|Papolb|Papola|Papolg|Parp2|Parp1|Pcsk4|Pcsk6|Pbp2|Pgk2|Pias2|Pias1|Psmg1|Scg5|Septin4|Sirt1|Snap91|Spata6|Strbp|…	Acrv1|Actl7b|Adad1|Adam2|Adcyap1|Agfg1|Alox15|Alox12e|Alox12|Art3|Aurka|Braf|Raf1|Bub1|Ccna1|Ccnb2|Cct6b|Cdk1|Cdkn3|Cftr|Chfr|Canx|Clpb|Clvs2|Cnih3|Crisp1|Dcc|Ddx19a|Dmc1|Elovl3|Gad1|Gad1-ps|Gapdhs|Gfi1b|Btbd35f29|Btbd35f6|Gpr182|Grm1|Grm5|Grm6|Gsg1|Gstm5|Gstm3|Gstm7|Gstm1|Gstm2|Gstm4|H1f6|Hoxb1|Hspa1l|Hspa8|Hspa5|Hspa2|Hspa4l|Hspa4|Htr5b|Jam3|Kif2c|Kif2a|Ldhc|Lpin2|Mast2|Mast1|Mast3|Mtnr1b|Naa10…
HALLMARK_UNFOLDED_PROTEIN_RESPONSE	0.473684	0.676692	0.0504983	-0.281234	-1.01253	113	Asns|Mthfd2|Tubb2a|Wipi1|Spcs1|Slc7a5|Ccl2|Fkbp14|Ywhaz|Dnaja4|Cks1b|Edem1|Kdelr3|Ddit4|Ccl12|H2ax|Atp6v0d1	-0.00466739	0.00152174	-0.00505421	1	16	Dnaja4	Asns|Mthfd2|Tubb2a|Wipi1|Spcs1|Slc7a5|Ccl2|Fkbp14|Ywhaz|Cks1b|Edem1|Kdelr3|Ddit4|Ccl12|H2ax|Atp6v0d1	-0.00156819	0.00114646	-0.00291332	46	94	Arfgap1|Ccl11|Cnot2|Cnot4|Cxxc1|Ddx10|Dkc1|Dnaja4|Eftud2|Eif2ak3|Eif4a2|Ddx20|Eif4a3l1|Eif4e|Eif4e1b|Exosc1|Exosc10|Exosc2|Gemin4|H2ac6|H2ac7|H2ac22|H2ac23|H2ac20|H2ac13|H2aw|Hspa1a|Hspa1b|Iars|Ifit1bl1|Ifit1|Imp3|Nfya|Nfyb|Nolc1|Gm5124|Nop14|Nop56|Pop4|Sdad1|Arxes1|Arxes2|Tspyl2|Wipi2|Xpot|Zbtb17	Aldh18a1|Asns|Atf3|Atf4|Atf6|Bag3|Banf1|Calr|Ccl2|Ccl12|Ccl7|Cebpb|Cebpg|Chac1|Cks1b|Cks1brt|Dctn1|Ddit4|Dnajb9|Dnajc3|Eef2|Eif2s1|Eif4a1|Eif4a3|Eif4a3l2|Eif4ebp1|Eif4ebp2|Ern1|Ern2|Ero1a|Exoc2|Exosc4|Exosc5|Exosc9|Fkbp14|Gosr2|H2ax|H2ac19|H2ac8|H2ac11|H2ac12|H2ac15|H2ac4|H2ac10|H2ac21|H2aj|H2ac24|H2ac18|Hsp90b1|Hspa5|Hspa8|Hspa1l|Hspa2|Hyou1|Ifit1bl2|Kdelr3|Kdelr2|Kdelr1|Khsrp|Kif5b|Kifc3|Kif5a|…
HALLMARK_INTERFERON_GAMMA_RESPONSE	0.508772	0.68753	0.0463228	-0.263243	-0.998393	205	Selp|Mthfd2|Fpr1|Ifitm2|Ifi27l2b|Upp1|Tnfaip6|Il6|Ifitm3|Plscr1|Pla2g4a|Csf2rb2|Cfh|Socs3|Casp4|Lgals3bp|Rsad2|Ccl2|Apol6|Isg15|Isg20|Fgl2|Cxcl11|St3gal5|Cmklr1|B2m|Sectm1a|Ifi44l|Jak2|Ccl7|Casp3|Oas3|Ccl12	-0.00616562	0.00068649	-0.00660769	2	31	Rsad2|Isg20	Selp|Mthfd2|Fpr1|Ifitm2|Ifi27l2b|Upp1|Tnfaip6|Il6|Ifitm3|Plscr1|Pla2g4a|Csf2rb2|Cfh|Socs3|Casp4|Lgals3bp|Ccl2|Apol6|Isg15|Fgl2|Cxcl11|St3gal5|Cmklr1|B2m|Sectm1a|Ifi44l|Jak2|Ccl7|Casp3|Oas3|Ccl12	-0.00155366	0.00177869	-0.00402495	118	161	Adar|Arid5b|Arl4a|Auts2|Bank1|Bpgm|C1rb|Dcbld1|Casp8|Ccl11|Cd40|Cd69|Cfhr2|Cxcl10|Ddx58|Eif2ak2|Epsti1|Fpr-rs4|Gbp3|Gbp8|Gbp6|Gbp9|Gbp10|Gbp4|Gbp11|Gbp5|Gch1|Gpr18|Helz2|Herc6|Herc3|H2-Q2|H2-Q7|H2-Bl|H2-K1|H2-Q4|Gm8909|H2-M3|H2-Q6|H2-M10.4|H2-M10.6|Gm10499|H2-T3|H2-T10|H2-DMa|H2-Aa|H2-Eb1|H2-Eb2|Ifi27l2a|Ifi35|Ifi44|Ifit1bl1|Ifit1|Ifit2|Ifit3|Ifit3b|Il10ra|Il2rb|Il7|Irf2|Irf4|Irf7|Isg20|Aen|Isg20…	Apol6|B2m|Batf2|Bst2|Btg1|Btg1b|Btg1c|Btg2|C1ra|C1s2|C1s1|Casp1|Casp3|Casp4|Casp7|Ccl2|Ccl12|Ccl7|Ccl5|Cd274|Cd38|Bst1|Cdkn1a|Cfb|C2|Cfh|Cfhr4|Cmklr1|Cmpk2|Cmtr1|Csf2rb2|Csf2rb|Il4ra|Cxcl11|Cxcl9|Ddx60|Dhx58|Fas|Tnfrsf23|Fcgr1|Fgl2|Fpr1|Fpr3|Fpr2|Gbp7|Gbp2|Gbp2b|Herc4|Hif1a|H2-D1|H2-Q10|H2-Q1|H2-T23|Gm7030|H2-M2|H2-M11|Gm11127|H2-M5|H2-T22|H2-M9|H2-T24|Icam1|Icam5|Ido1|Ifi27|Ifi27l2b|Ifi30|Ifi44l…
HALLMARK_KRAS_SIGNALING_UP	0.512873	0.68753	0.045862	-0.262886	-0.997371	201	Nr1h4|Scn1b|F13a1|Slpi|Pcsk1n|Plvap|Car2|C3ar1|Ush1c|Ppbp|Tspan7|Fcer1g|Hkdc1|Nap1l2|Ptprr|Itga2|Gucy1a1|Mafb|Scg3|Adam8|Aldh1a2|Tlr8|Mmp9|Spon1|Glrx|Spp1|Mpzl2|Cfh|Apod|Plek2|Inhba|Serpina3k|Cmklr1|Retn|Vwa5a|Serpina3c|Ank|Gng11	-0.00784708	NaN	-0.00784708	0	38		Nr1h4|Scn1b|F13a1|Slpi|Pcsk1n|Plvap|Car2|C3ar1|Ush1c|Ppbp|Tspan7|Fcer1g|Hkdc1|Nap1l2|Ptprr|Itga2|Gucy1a1|Mafb|Scg3|Adam8|Aldh1a2|Tlr8|Mmp9|Spon1|Glrx|Spp1|Mpzl2|Cfh|Apod|Plek2|Inhba|Serpina3k|Cmklr1|Retn|Vwa5a|Serpina3c|Ank|Gng11	-0.00238661	0.00216391	-0.0043857	92	213	Abcb1b|Ace|Ace3|Adgra2|Akap12|Akt3|Aldh1a1|Anxa10|Avl9|Birc3|Birc2|Bmp2|Bpgm|Btbd6|Btc|Cab39l|Cblb|Cbx8|Ccl20|Cfhr2|Cidea|Cpe|Cxcl10|Eng|Epb41|Ephb3|Ephb6|Epha10|Epha7|Epha4|Ereg|Ets1|Evi5|Tgm4|Fgf20|Fgf16|Gabra2|Gngt1|H2bu2|H2bc7|H2bc8|H2bc15|H2bc22|Hdac9|Hdac7|Ikzf1|Il10ra|Il2rg|Il33|Itgb6|Itgb7|Kcnn4|Lat2|Mall|Map4k1|Map7|Mmd2|Mmp3|Mmp11|Pdcd1lg2|Pigr|Ppp1r15a|Prdm1|Prkg2|Prrx1|Prrx2|Ptbp2|Ptb…	Abcb1a|Abcb4|Abcb11|Adam17|Adam8|Adamdec1|Adam28|Adgra3|Adgrl4|Akt2|Akt1|Aldh1a2|Aldh1a7|Aldh1a3|Aldh1b1|Aldh2|Ammecr1|Ammecr1l|Angptl4|Ano1|Ano2|Ano6|Ano4|Ano5|Ano3|Arg1|Naip5|Naip6|Naip1|Naip2|Btbd3|C3ar1|Car2|Cbl|Cbr4|Ccnd2|Ccnd1|Ccnd3|Ccser2|Cd37|Cd82|Cdadc1|Cfb|C2|Cfh|Cfhr4|Cidec|Clec4a3|Clec4a1|Clec4a2|Clec4a4|Clec4b1|Clec4b2|Clec4d|Clec4n|Cmklr1|Crot|Csf2ra|Il3ra|Ctss|Ctsk|Cxcr4|Dnmbp|Dusp…
HALLMARK_MYC_TARGETS_V2	0.522523	0.68753	0.184706	0.217606	0.939869	58	Dusp2|Las1l|Tcof1|Wdr74|Exosc5|Rrp9|Ipo4|Mcm5|Nop56|Farsa|Ppan|Plk4|Pprc1|Nolc1|Pus1|Utp20|Grwd1|Ddx18|Mybbp1a|Tbrg4|Noc4l|Ung|Imp4|Gnl3|Nop2|Wdr43|Pes1|Supv3l1|Mphosph10|Rrp12|Slc19a1|Phb|Mrto4|Mcm4|Cdk4|Slc29a2|Aimp2|Nop16|Pa2g4|Prmt3	0.000887529	0.00131338	-0.000390039	30	10	Dusp2|Las1l|Tcof1|Wdr74|Rrp9|Ipo4|Mcm5|Nop56|Farsa|Ppan|Plk4|Pprc1|Nolc1|Utp20|Grwd1|Ddx18|Mybbp1a|Tbrg4|Noc4l|Ung|Imp4|Gnl3|Nop2|Wdr43|Supv3l1|Mphosph10|Slc19a1|Mcm4|Aimp2|Prmt3	Exosc5|Pus1|Pes1|Rrp12|Phb|Mrto4|Cdk4|Slc29a2|Nop16|Pa2g4	-5.6957e-05	0.00127893	-0.00183815	36	27	Aimp2|Ddx18|Dusp2|Farsa|Grwd1|Hspd1|Hspe1|Hspe1-rs1|Imp4|Ipo4|Las1l|Mcm4|Mcm5|Mphosph10|Mrto4-ps1|Mrto4-ps2|Mybbp1a|Bmyc|Ndufaf4|Noc4l|Nolc1|Gm5124|Nop2|Nop56|Plk4|Ppan|Pprc1|Prmt3|Slc19a1|Slc19a2|Supv3l1|Tbrg4|Ung|Utp20|Wdr43|Wdr74	Bysl|Cbx3|Cdk4|Exosc5|Hk2|Hkdc1|Hk3|Hk1|Map3k6|Map3k5|Map3k15|Mrto4|Myc|Pa2g4|Pes1|Phb|1700071K01Rik|Pus1|Rabepk|Rcl1|Rrp12|Slc29a2|Sord|Srm|Tfb2m|Gm1818|Tmem97
HALLMARK_UV_RESPONSE_DN	0.537824	0.689518	0.0439759	-0.266395	-0.981676	144	Mt1|Dab2|Sdc2|Cap2|Vldlr|Mgmt|Lpar1|Plcb4|Itgb3|Mgll|Serpine1|Ddah1|Atp2b4|Atp2c1|Ltbp1|Kalrn|Prkar2b|Prkca|Id1|Cdc42bpa|Kit|Arhgef9|Schip1|Ptgfr|Igf1r|Anxa4|Adora2b|Myc	-0.00659092	NaN	-0.00659092	0	28		Mt1|Dab2|Sdc2|Cap2|Vldlr|Mgmt|Lpar1|Plcb4|Itgb3|Mgll|Serpine1|Ddah1|Atp2b4|Atp2c1|Ltbp1|Kalrn|Prkar2b|Prkca|Id1|Cdc42bpa|Kit|Arhgef9|Schip1|Ptgfr|Igf1r|Anxa4|Adora2b|Myc	-0.00190862	0.00221023	-0.00386187	83	176	Adgrl2|Adgrl1|Adora2a|Akt3|Apbb2|Atrx|Bckdhb|Cacna1a|Cacna1e|Cacna1d|Cav1|Ccn1|Cdc42bpg|Cdk13|Cdk12|Cdon|Celf1|Col5a3|Col11a2|Col2a1|Col5a2|Wdr33|Dbp|Dmac2l|Dyrk1a|Efemp1|Erbb2|Egfr|Fbln5|Blk|Lck|Has3|Inpp4b|Irs1|Itgb6|Itgb7|Kcnma1|Kcnu1|Ntn1|Magi2|Map2k5|Mapk11|Mios|Mmp15|Mrps31|Mta2|Bmyc|Nfix|Nfkb1|Pex14|Phf3|Pias2|Pias1|Pik3ca|Pik3r3|Pik3r1|Plcb2|Plpp3|Pmp22|Prdm2|Prkcb|Prkce|Ptpn21|Ptpn14|Ptp…	Acvr2a|Acvr2b|Add3|Add1|Add2|Adgrl3|Adora2b|Akt2|Akt1|Amph|Anxa2|Anxa4|Arhgef9|Spata13|Arhgef4|Atp2b1|Atp2b2|Atp2b3|Atp2b4|Atrn|Atrnl1|Atxn1|Bdnf|Bmpr1a|Bmpr1b|Cacna1b|Cacna1c|Cacna1f|Cacna1s|Cap2|Ccn2|Cdc42bpa|Cdc42bpb|Cdkn1b|Celf2|Cited2|Col11a1|Col1a1|Col1a2|Col3a1|Ddah1|Ddah2|Dlc1|Stard13|Stard8|Dyrk1b|Erbb4|Erbb3|F3|Efemp2|Fhl2|Fyn|Fgr|Hck|Lyn|Src|Yes1|Fzd2|Fzd7|Fzd1|Gcnt1|Gja1|Gja6|Grk5|Grk…
HALLMARK_ALLOGRAFT_REJECTION	0.645726	0.787471	0.0352404	-0.246807	-0.935946	200	Elane|Nos2|Pf4|Il13|Ache|Stab1|Ccr1|Il6|F2|Timp1|F2r|Srgn|Tgfb1|Mmp9|H2-Ea|Cfp|Ccr2|Cd80|Ccr5|Flna|Ccnd3|Ccl2|Inhba|Galnt1|B2m|Eif3j2|Tpd52|Jak2|Ccl7|Fyb|Ccl12|Gpr65|Nme1	-0.00850355	0.00542952	-0.00893896	1	32	H2-Ea	Elane|Nos2|Pf4|Il13|Ache|Stab1|Ccr1|Il6|F2|Timp1|F2r|Srgn|Tgfb1|Mmp9|Cfp|Ccr2|Cd80|Ccr5|Flna|Ccnd3|Ccl2|Inhba|Galnt1|B2m|Eif3j2|Tpd52|Jak2|Ccl7|Fyb|Ccl12|Gpr65|Nme1	-0.0016376	0.00234766	-0.00441083	109	159	Abce1|Akt3|Apbb1|Brca1|Ccl11|Ccl19|Gm21104|Cd1d1|Cd1d2|Cd2|Cd247|Cd3d|Cd3e|Cd3g|Cd4|Cd40|Cd40lg|Cd7|Cd79a|Cd8a|Cd8b1|9130409I23Rik|Degs2|Dyrk2|Egfr|Erbb2|Eif3d|Eif3j1|Ereg|Ets1|Fasl|Blk|Lck|Flnb|Gbp8|Gbp3|Gbp6|Gbp5|Gbp9|Gbp11|Gbp10|Gbp4|Glmn|Gzmc|Gzme|Hdac9|Hdac7|H2-Q2|H2-Q7|H2-Bl|H2-K1|H2-Q4|Gm8909|H2-M3|H2-Q6|H2-M10.4|H2-M10.6|Gm10499|H2-T3|H2-DMa|H2-DMb1|H2-DMb2|H2-Oa|H2-Ob|H2-Ab1|H2-Aa|H2-Ea|…	Abi1|Abi2|Ache|Bche|Acvr2a|Acvr2b|Akt1|Akt2|B2m|Bcat1|Bcl10|Bcl3|C2|Cfb|Capg|Ccl7|Ccl12|Ccl2|Gm12407|Ccl4|Ccl5|Ccnd2|Ccnd1|Ccnd3|Cd28|Cdkn2a|Cdkn2b|Cfp|Crtam|Csf1|Csk|Ctss|Ctsk|Cxcl13|Cxcl9|Cxcr3|Dars|Degs1|Dyrk3|Erbb4|Erbb3|Eif3a|Eif3j2|Eif4g3|Eif4g1|Eif5a|Elane|Prtn3|Elf4|F2|Fas|Tnfrsf23|Fcgr2b|Fcgr3|Fgr|Fyn|Hck|Lyn|Src|Yes1|Flna|Flnc|Galnt1|Galnt13|Gbp2|Gbp2b|Gbp7|Gcnt1|Gpr65|Gzmb|Gzmd|Gzmf|Mc…
HALLMARK_HEDGEHOG_SIGNALING	0.632319	0.787471	0.0421619	-0.294949	-0.899996	35	Vldlr|Scg2|Ache|Nrcam|Ophn1	-0.00562363	NaN	-0.00562363	0	5		Vldlr|Scg2|Ache|Nrcam|Ophn1	-0.000744712	0.00256697	-0.00320422	30	41	Amot|Celsr1|Celsr2|Crmp1|Dpysl4|Gli1|Hey2|Ldb1|Myh3|Myh8|Myh13|Myh14|Myh10|Myh15|Nkx6-1|Nkx6-3|Arhgap42|Plg|Pml|Ptch1|Rtn1|Dhh|Slit1|Slit3|Slit2|Thy1|Tle1|Tle4|Unc5c|Unc5a	Ache|Bche|Cdk5r1|Cdk6|Celsr3|Cntfr|Dpysl3|Dpysl2|Dpys|Ets2|Hey1|L1cam|Nrcam|Nfasc|Chl1|Myh9|Myh11|Myh2|Myh1|Myh4|Myh7|Myh7b|Nf1|Nkx6-2|Nrp1|Nrp2|Ophn1|Arhgap10|Arhgap26|Arhgap26|Ptch2|Scg2|Ihh|Tle3|Tle2|Unc5d|Unc5b|Vegfa|Vldlr|Lrp8|Ldlr
HALLMARK_P53_PATHWAY	0.756743	0.900885	0.143903	0.191223	0.915222	198	Krt17|Trp63|Eps8l2|Rgs16|Epha2|Cdh13|Serpinb5|Tgfa|Il1a|Hbegf|Sdc1|Inhbb|Plk2|Bmp2|Jag2|Tchh	0.000319382	0.00281418	-0.00162101	7	9	Krt17|Trp63|Eps8l2|Cdh13|Sdc1|Bmp2|Jag2	Rgs16|Epha2|Serpinb5|Tgfa|Il1a|Hbegf|Inhbb|Plk2|Tchh	-0.00167324	0.00166678	-0.0033256	93	189	Acvr1c|Aen|Isg20|Isg20l2|Alox12b|Bmp2|Cdkn2aip|Clca2|Clca4a|Clca4c-ps|Coq8a|Csrnp2|Cbr2|Ddb2|Dgka|Dnttip2|Ephb3|Ephb6|Epha10|Epha7|Epha4|Ephx1|Eps8l2|Ercc5|Fbxw7|Fdxr|Fgf13|Gls|H2ac6|H2ac7|H2ac22|H2ac23|H2ac20|H2ac13|H2aw|Hsph1|Lrmp|Irak1|Iscu|Jag2|Kif13b|Krt17|Krt14|Krt16|Ldhb|Mxd4|Nol8|Nudt15|Pcna|Pidd1|Plxna3|Plxna2|Plxna1|Plxnb1|Pmm1|Polh|Pom121|Ppm1d|Ppp1r15a|Ptpn14|Ptpn21|Ptprf|Ptprs|Pvt1|R…	Abhd4|Acvr1b|Tgfbr1|Ada|Ak1|Alox8|Aloxe3|Alox5|Apaf1|App|Atf3|Baiap2|Bak1|Bax|Blcap|Btg1|Btg1b|Btg1c|Btg2|Casp1|Ccnd2|Ccnd1|Ccnd3|Ccnk|Cd81|Cd82|Cd37|Cdk5r1|Cdkn1a|Cdkn2a|Cdkn2b|Cebpa|Cgrrf1|Clca3a1|Clca1|Clca3a2|Clca4b|Clca3b|Ctsd|Ctsf|Dcxr|Ddit3|Ddit4|Def6|Dgkb|Dgkg|Dram1|Ei24|Elp1|Epha2|Ephb4|Epha1|Epha6|Epha8|Ephb1|Ephb2|Epha3|Epha5|Bivm|Fas|Tnfrsf23|Fgf12|Fgf14|Fos|Foxo3|Fuca1|Gadd45a|Gadd45…
HALLMARK_MYC_TARGETS_V1	0.789907	0.918497	0.025201	-0.226846	-0.86064	201	Ap3s1|Pgk1|Cox5a|Prdx4|Ccna2|Pabpc4|Prdx3|Ldha|Vdac1|Canx|Ppia|Acp1|Dut|Glo1|Eif3j2|Vbp1|Myc|Nme1|Odc1|Vdac3|Pabpc1|Rplp0	-0.00235912	0.000840239	-0.00307009	4	18	Acp1|Glo1|Vbp1|Pabpc1	Ap3s1|Pgk1|Cox5a|Prdx4|Ccna2|Pabpc4|Prdx3|Ldha|Vdac1|Canx|Ppia|Dut|Eif3j2|Myc|Nme1|Odc1|Vdac3|Rplp0	-0.000498118	0.00126315	-0.00190274	101	127	Abce1|Acp1|Aimp2|Cad|Cps1|Cct3|Cct4|Cdk2|Cstf2|Cstf2t|Ctps|Ctps2|Ddx18|Ddx21|Ddx50|Dek|Dhx15|Dhx8|Dhx16|Dhx35|Eif1ad7|Eif1ad10|Eif1ad18|Eif1ad12|Eif1ad6|Gm9892|Eif3d|Eif3j1|Eif4a2|Ddx20|Eif4e|Eif4e1b|Eprs|Fam120c|Fbl|Fbll1|Glo1|Hdac2|Hdac1|Hddc2|Hnrnpa1|Hnrnpa3|Hnrnpa2b1|Gm6793|Hnrnpr|Syncrip|Hnrnpu|Hspd1|Hspe1|Hspe1-rs1|Iars|Ifrd2|Ilf2|Lsm7|Mad2l1|Mcm4|Mcm5|Mcm6|Mcm7|Mrpl23|Mrps18b|Bmyc|Ncbp1|No…	Apex1|Bub3|C1qbp|Cbx3|Ccna2|Cct2|Cct7|Cdc20|Cdc45|Cdk4|Clns1a|Cops5|Cox5a|Cul1|Cyc1|Dhx38|Dut|Eef1b2|Eif1ax|Eif1a|Eif1ad19|Eif1ad17|Eif2s1|Eif2s2|Eif3b|Eif3j2|Eif4a1|Eif4g2|Eif4h|Erh|Gm10131|Fam120a|H2az1|H2az2|Hdac1-ps|Hdgf|Hnrnpa1l2-ps2|Gm9242|Hnrnpc|Hnrnpd|Hprt|Hsp90ab1|Hsp90aa1|Ifrd1|Kpna2|Gm10184|Kpnb1|Ldha|Lsm2|Gm10146|Mrpl9|Myc|Nap1l1|Nme1|Odc1|Pa2g4|Pabpc1l|Pabpc4|Pcbp1|Pcna-ps2|Pgk1|Pgk1…
HALLMARK_INTERFERON_ALPHA_RESPONSE	0.84322	0.950226	0.0231538	-0.223161	-0.793572	100	Ifitm2|Ifi27l2b|Ifitm1|Ifitm3|Plscr1|Lgals3bp|Gmpr|Rsad2|Isg15|Isg20|Cxcl11|B2m|Ifi44l	-0.0050888	0.00068649	-0.00613885	2	11	Rsad2|Isg20	Ifitm2|Ifi27l2b|Ifitm1|Ifitm3|Plscr1|Lgals3bp|Gmpr|Isg15|Cxcl11|B2m|Ifi44l	-0.00105057	0.00173621	-0.00371571	75	80	Adar|Casp8|Cxcl10|Eif2ak2|Elf1|Epsti1|Gbp8|Gbp3|Gbp6|Gbp5|Gbp9|Gbp11|Gbp10|Gbp4|Helz2|Herc6|Herc3|H2-M3|H2-Q2|H2-Q7|H2-Bl|H2-K1|H2-Q4|H2-M10.4|H2-M10.6|Gm8909|H2-Q6|H2-T3|H2-T10|Ifi27l2a|Ifi35|Ifi44|Ifit2|Ifit3|Ifit3b|Il7|Irf2|Irf7|Isg20|Aen|Isg20l2|Mx2|Mx1|Ncoa7|Oas1c|Oas1e|Oas1b|Oasl1|Pnpt1|Psma3|Psme2b|Ripk2|Rnf31|Rsad2|Samd9l|Slc25a28|Sp110|Sp100|Gm15753|Gm16026|Stat2|Tap1|Tent5a|Tent5c|Trim1…	B2m|Batf2|Bst2|C1s2|C1s1|Casp1|Cmpk2|Cmtr1|Cnp|Csf1|Cxcl11|Ddx60|Dhx58|Gbp2|Gbp2b|Gbp7|Gmpr|Herc4|H2-D1|H2-Q10|H2-T23|Gm7030|H2-M2|H2-Q1|H2-M11|Gm11127|H2-M5|H2-T22|H2-M9|H2-T24|Ifi27|Ifi27l2b|Ifi30|Ifi44l|Ifih1|Ifitm1|Ifitm3|Ifitm7|Ifitm2|Ifitm6|2200002J24Rik|Ifitm5|Il15|Irf9|Isg15|Lap3|Lgals3bp|Lpar6|Ly6e|Mov10|Mvb12a|Oxr1|Nmi|Nub1|Oas1a|Oas1g|Oas1d|Oasl2|Ogfr|Parp12|Procr|Psmb8|Psmb9|Psme1|Psm…
HALLMARK_TGF_BETA_SIGNALING	0.855204	0.950226	0.0259736	-0.229021	-0.749391	54	Serpine1|Fkbp1a|Thbs1|Tgfb1|Hipk2|Id1|Rab31|Cdh1	-0.00664233	NaN	-0.00664233	0	8		Serpine1|Fkbp1a|Thbs1|Tgfb1|Hipk2|Id1|Rab31|Cdh1	-0.00161385	0.00187311	-0.00313237	27	62	Arid4b|Bcar3|Bmp2|Eng|Pcsk6|Pcsk4|Hdac1|Hdac2|Id3|Map3k7|Ncor2|Ppp1r15a|Slc20a1|Slc20a2|Smad1|Smad5|Smad7|Smurf1|Sptbn2|Sptbn5|Acvr1c|Tgif1|Thbs4|Thbs3|Tjp3|Trim33|Trim24	Acvr1|Bmpr1a|Bmpr1b|Bmpr2|Cdk9|Cdkn1c|Fkbp1a|Fkbp1b|Fnta|Furin|Pcsk5|Hdac1-ps|Hipk2|Hipk1|Hipk3|Id1|Id2|Ifngr2|Junb|Jun|Jund|Klf10|Lefty2|Lefty1|Ltbp2|Ltbp1|Ltbp3|Ltbp4|Nog|Pmepa1|Ppm1a|Ppm1n|Ppp1ca|Ppp1cc|Ppp1ccb|Rab31|Rab22a|Serpine1|Ski|Smad9|Smad3|Smad2|Smad6|Smurf2|Sptbn1|Sptbn4|Sptb|Tgfb1|Tgfbr1|Acvr1b|Thbs1|Comp|Thbs2|Tjp1|Tjp2|Ube2d3|Ube2d2a|Xiap|Naip5|Naip6|Naip1|Naip2
HALLMARK_G2M_CHECKPOINT	0.901235	0.979603	0.0172343	-0.205946	-0.781267	199	Atf5|Efna5|Nek2|Tgfb1|Ccnb2|Slc7a5|Ube2c|Ccna2|Nusap1|Marcks|Bub1|E2f2|Plk1|Cks1b|Mki67|Birc5|Amd1|Pbk|Myc|Uck2|Cul4a|Ccnd1|Kif2c|H2ax|Odc1	-0.00274932	0.00166989	-0.00335194	3	22	Ube2c|Nusap1|Cul4a	Atf5|Efna5|Nek2|Tgfb1|Ccnb2|Slc7a5|Ccna2|Marcks|Bub1|E2f2|Plk1|Cks1b|Mki67|Birc5|Amd1|Pbk|Myc|Uck2|Ccnd1|Kif2c|H2ax|Odc1	-0.000659697	0.00155122	-0.00237054	115	149	Abl1|Abl2|Arid4a|Atrx|Aurkc|Bard1|Brca2|Casp8ap2|Cbx1|Ccnt1|Cdc25b|Cdc7|Cenpa|Chek1|Cul4a|Cul5|Dbf4|Ddx39a|Ddx39b|Dkc1|Dmd|Utrn|Drp2|Dtymk|Egf|Ewsr1|Exo1|Ezh2|Ezh1|Fancc|Fbxo5|Foxn3|H2ac6|H2ac7|H2ac22|H2ac23|H2ac20|H2ac13|H2aw|H2bc7|H2bc8|H2bc15|H2bc22|H2bu2|H2bc21|Hira|Gm20379|Hnrnpu|Hoxc10|Hspa1a|Hspa1b|Hus1|Hus1b|Ilf3|Strbp|Katnal1|Kif20b|Kif4-ps|Knl1|Lig3|Mad2l1|Mapk11|Mcm3|Mcm5|Mcm6|Mtf2|Myb…	Amd1|Amd2|Atf5|Aurka|Aurkb|Bcl3|Birc5|Bub1|Bub3|Ccna2|Ccnb2|Ccnd1|Ccnd2|Ccnd3|Cdc20|Cdc27|Cdc45|Cdc6|Cdk1|Cdk4|Cdkn1b|Cdkn2c|Cdkn3|Cenpe|Cenpf|Chaf1a|Cks1b|Cks1brt|Cks2|Cul1|Cul3|Cul4b|Dr1|E2f1|E2f2|E2f3|Espl1|H2ax|H2ac19|H2ac8|H2ac11|H2ac12|H2ac15|H2ac4|H2ac10|H2ac21|H2aj|H2ac24|H2ac18|H2az1|H2az2|H2bc12|H2bc4|H2bc6|H2bc11|H2bc13|H2bc14|H2bc18|H2bc9|H2bc23|H2bc24|Hif1a|Hmga1|Hmga1b|Hmga2|Hmgb3|G…
HALLMARK_DNA_REPAIR	0.960622	1	0.0128902	-0.184815	-0.683691	150	Ak1|Nt5c3|Gsdme|Gpx4|Zwint|Ccno|Sdcbp|Bcap31	-0.00608109	NaN	-0.00608109	0	8		Ak1|Nt5c3|Gsdme|Gpx4|Zwint|Ccno|Sdcbp|Bcap31	-0.000941435	0.00131093	-0.00262267	69	93	Aaas|Adcy7|Adcy3|Gm9774|Ago1|Ago2|Ago3|Alyref2|Brf2|Cstf3|Ddb1|Ddb2|Dgcr8|Dguok|Ercc1|Ercc2|Ercc5|Impdh2|Gtf2a2|Gtf2h3|Gtf3c5|Guk1|Lig1|Nfx1|Nt5c|Nt5c3b|Pcna|Pde4b|Pde4c|Pde4a|Pde6g|Pola1|Pola2|Pold1|Pold3|Pole4|Polh|Polr1c|Polr2a|Polr2e|Pom121|Prim1|Rad51|Rad52|Rae1|Rbx1-ps|Rev3l|Rfc3|Rfc5|Rnmt|Rpa2|Rpa3|Rrm2b|Sac3d1|Sf3a3|Snapc4|Srsf6|Ssrp1|Supt5|Gm4799|Taf6|Trp53|Upf3b|Usp11|Usp15|Tonsl|Vps37b…	Ada|Adcy6|Adcy5|Adcy8|Adcy4|Adcy2|Adcy1|Adrm1|Ago4|Ak1|Ak3|Ak4|Alyref|Gm21293|4931428L18Rik|Gm6763|Bcam|Mcam|Bcap31|Cant1|Cda|Cetn2|Clp1|Cmpk2|Dad1|Dut|Edf1|Ell|Eloa|Ercc3|Bivm|Fen1|Gmpr2|Gpx4|Gsdme|Gtf2b|Gtf2f1|Gtf2h1|Gtf2h5|Hprt|Itpa|Mpc2|Mrpl40|Nelfb|Nelfcd|Nelfe|Nme1|Npr2|Npr1|Nt5m|Nt5c3|Nudt9|Pcna-ps2|Pde4d|Pde6h|Pnp2|Pnp|Polb|Pold4|Gm45928|Poll|Polr1d|Polr1h|Polr2d|Polr2f|Polr2g|Polr2i|Polr…
HALLMARK_E2F_TARGETS	1	1	0.00801916	-0.123602	-0.468726	200	Mthfd2|Cenpm|Ccnb2|Cit|Prdx4|Cdca8|Plk1|Dut|Cks1b|Tfrc|Rrm2|Mki67|Birc5|Myc|Chek2|Nme1|Kif2c|H2ax	-0.00373367	0.000216119	-0.00396601	1	17	Tfrc	Mthfd2|Cenpm|Ccnb2|Cit|Prdx4|Cdca8|Plk1|Dut|Cks1b|Rrm2|Mki67|Birc5|Myc|Chek2|Nme1|Kif2c|H2ax	-0.000509719	0.00153584	-0.00262893	122	118	Anp32e|Snrpa1|Asf1a|Atad2|Atad2b|Aurkc|Bard1|Brca1|Brca2|Brms1l|Bub1b|Cdc25b|Chek1|Fhad1|Cse1l|Ctps|Ctps2|Ddx39a|Ddx39b|Dek|Depdc1a|Diaph3|Dnmt1|Donson|Atp5o|Dscc1|Eed|Exosc8|Ezh2|Ezh1|H2ac6|H2ac7|H2ac22|H2ac23|H2ac20|H2ac13|H2aw|Hells|Hus1|Hus1b|Ilf3|Strbp|Ipo8|Kif4-ps|Lig1|Luc7l3|Lyar|Mad2l1|Mcm3|Mcm4|Mcm5|Mcm6|Mcm7|Mms22l|Mre11a|Msh2|Mybl1|Bmyc|Nasp|Nbn|Ncapd2|Nolc1|Gm5124|Nop56|Nup107|Nup153|…	Ak2|Asf1b|Aurka|Aurkb|Birc5|Cbx5|Ccnb2|Ccne1|Cdc20|Cdca3|Cdca8|Cdk1|Cdk4|Cdkn1a|Cdkn1b|Cdkn2a|Cdkn2b|Cdkn2c|Cdkn3|Cenpe|Cenpm|Chek2|Cit|Cks1b|Cks1brt|Cks2|Cnot9|Dck|Dclre1b|Diaph2|Dlgap5|Atp5o|Dut|E2f8|Eif2s1|Espl1|Gins1|Gins4|H2ax|H2ac19|H2ac8|H2ac11|H2ac12|H2ac15|H2ac4|H2ac10|H2ac21|H2aj|H2ac24|H2ac18|H2az1|H2az2|Hmga1|Hmga1b|Hmga2|Hmgb2|Hmgb3|Gm6104|Hnrnpd|Ing3|Ipo7|Jpt1|Kif18b|Kif2c|Kif2a|Kif…
HALLMARK_MITOTIC_SPINDLE	0.966049	1	0.0117232	-0.185987	-0.70555	199	Wasf1|Tuba4a|Kntc1|Vcl|Nek2|Ccnb2|Ophn1|Flna|Nusap1|Capzb|Dst|Marcks|Bub1|Cdc42bpa|Myh10|Plk1|Nck2|Gsn|Kifap3|Ccdc88a|Birc5|Dock4|Fgd4|Epb41|Kif2c	-0.00431656	0.00149301	-0.00510878	3	22	Nusap1|Myh10|Epb41	Wasf1|Tuba4a|Kntc1|Vcl|Nek2|Ccnb2|Ophn1|Flna|Capzb|Dst|Marcks|Bub1|Cdc42bpa|Plk1|Nck2|Gsn|Kifap3|Ccdc88a|Birc5|Dock4|Fgd4|Kif2c	-0.000949045	0.00159818	-0.00264325	126	190	Abl1|Abl2|Actn2|Alms1|Als2|Arfgef2|Arfip2|Arhgap42|Arhgap27|Arhgap29|Arhgap4|Arhgap35|Atg4b|Brca2|Ccdc88c|Cd2ap|Cdc42bpg|Cdc42ep1|Cdk5rap2|Cenpj|Tcp10b|Tcp10c|Cep131|Mad1l1|Cep192|Cep250|Cep57|Ckap5|Clasp1|Clasp2|Cntrl|Cntrob|Spag5|Cyth1|Cyth3|Dock2|Macf1|Dync1h1|Dnah17|Dnah7b|Dnah8|Dnah5|Dnah12|Dnah1|Dync2h1|Epb41|Epb41l2|Farp2|Fbxo5|Fgd1|Fgd2|Fgd6|Flnb|Gemin4|Hdac6|Hdac7|Hook1|Hook2|Itsn1|Katna…	Abi1|Abi2|Abr|Bcr|Actn4|Actn1|Actn3|Akap13|Alms1-ps2|Anln|Arf6|Arfgef1|Arhgap10|Ophn1|Arhgap26|Arhgap26|Srgap2|Srgap1|Srgap3|Arhgap5|Arhgdia|Arhgef11|Arhgef12|Arhgef2|Arhgef7|Arhgef6|Arl8a|Arl8b|Aurka|Bcl2l11|Bin1|Birc5|Bub1|Capzb|Ccdc88a|Ccnb2|Cdc27|Cdc42|Cdc42bpa|Cdc42bpb|Cdc42ep2|Cdc42ep4|Cdk1|Cenpe|Cenpf|Tcp10a|Clip1|Clip2|Rrbp1|Csnk1d|Csnk1e|Cttn|Cyth2|Dlgap5|Dock4|Dock3|Dock1|Dock5|Dst|Dsp|…
HALLMARK_PI3K_AKT_MTOR_SIGNALING	0.985201	1	0.0124136	-0.173333	-0.621059	105	Cfl1|Pfn1|Dusp3|Ap2m1|Ptpn11|Ralb|Rac1|Mapk10|Plcb1|Arpc3|Calr|Mknk1|Mapk1|Myd88|Ppp1ca|Tnfrsf1a|Sla|Pdk1|Arf1|Dapp1|Gsk3b|Ywhab|Irak4|Map2k3|Ngf|Cltc|Ube2d3|Csnk2b|Cab39|E2f1|Cxcr4|Sqstm1|Fgf17|Slc2a1|Pten|Trib3|Rit1|Arhgdia|Vav3|Actr3	-0.00264807	0.00184022	-0.00276316	1	39	Fgf17	Cfl1|Pfn1|Dusp3|Ap2m1|Ptpn11|Ralb|Rac1|Mapk10|Plcb1|Arpc3|Calr|Mknk1|Mapk1|Myd88|Ppp1ca|Tnfrsf1a|Sla|Pdk1|Arf1|Dapp1|Gsk3b|Ywhab|Irak4|Map2k3|Ngf|Cltc|Ube2d3|Csnk2b|Cab39|E2f1|Cxcr4|Sqstm1|Slc2a1|Pten|Trib3|Rit1|Arhgdia|Vav3|Actr3	-0.00103012	0.00155503	-0.00236035	49	96	Actr3b|Akt3|Creb1|Cab39l|Cdk2|Cfl2|Ecsit|Egfr|Erbb2|Eif4e|Eif4e1b|Fasl|Fgf17|Fgf18|Fgf22|Fgf6|Gna11|Gngt1|Grap|Grk3|Il2rg|Itpr2|Itpr1|Itpr3|Lck|Blk|Map3k7|Mapk8|Mapk9|Pak4|Pfn2|Pik3r3|Pik3r1|Pikfyve|Pin1|Pitx2|Plcb2|Plcg1|Ppp2r1b|Prkaa2|Rptor|Sfn|Slc2a4|Stat2|Tbk1|Ikbke|Them4|Traf2|Vav2	Acaca|Acacb|Actr2|Actr3|Akt1|Akt2|Akt1s1|Arf1|Arf2|Arhgdia|Arpc3|Atf1|Atf1-ps|Cab39|Calr|Cdk1|Cdk4|Cdkn1a|Cdkn1b|Cfl1|Cltc|Csnk2b|Cxcr4|Dapp1|Ddit3|Dusp3|E2f1|Erbb4|Erbb3|Fgf8|Gna14|Gnaq|Gng11|Grb2|Grk2|Hras|Hsp90b1|Irak4|Fgr|Fyn|Hck|Lyn|Src|Yes1|Map2k3|Map2k6|Mapk1|Mapk3|Mapk10|Mapkap1|Mknk1|Mknk2|Nfkbib|Ngf|Nod1|Pdk1|Pfn1|Pik3r2|Pin1rt1|Pla2g12a|Plcb1|Plcb3|Plcb4|Plcg2|Ppp1ca|Ppp1cc|Ppp1ccb|Ppp…

## Sheet: TOTO-postRx.vs.c5_DEGs
gene_id	gene_name	basepairs	gene_type	baseMean	log2FoldChange	lfcSE	stat	pvalue	padj	c5_mean	TOTO-postRx_mean	eigenvalue	eigengene_value	CML_contribution
ENSMUSG00000000157.17	Itgb2l	21332	protein_coding	1402.67	-4.98301	0.431244	-11.555	6.96772e-31	1.18136e-29	2211.55	68.0014	-0.0192445	0.0192445	Pro
ENSMUSG00000000301.17	Pemt	75876	protein_coding	16.6708	-2.00113	0.224392	-8.91801	4.74731e-19	3.30383e-18	22.8312	6.50609	-0.00567674	0.00567674	Pro
ENSMUSG00000000303.13	Cdh1	66896	protein_coding	394.6	-2.05028	0.204304	-10.0355	1.06452e-23	1.05241e-22	553.051	133.156	-0.00718574	0.00718574	Pro
ENSMUSG00000000402.3	Egfl6	62714	protein_coding	5.77206	4.56446	0.664306	6.87102	6.37455e-12	2.51774e-11	0.575394	14.3466	0.0235499	0.0235499	Pro
ENSMUSG00000000530.17	Acvrl1	16815	protein_coding	468.678	-2.48271	0.214608	-11.5686	5.94406e-31	1.01062e-29	677.375	124.327	-0.00705129	0.00705129	Pro
ENSMUSG00000000562.6	Adora3	38069	protein_coding	95.8823	-2.71151	0.209929	-12.9163	3.64336e-38	1.02715e-36	140.846	21.6928	-0.010121	0.010121	Pro
ENSMUSG00000000730.14	Dnmt3l	21676	protein_coding	9.40776	-5.41651	0.484662	-11.1759	5.35314e-29	7.90302e-28	14.9284	0.298679	-0.0442442	0.0442442	Pro
ENSMUSG00000000794.10	Kcnn3	154969	protein_coding	4.23689	-4.39531	0.550919	-7.97813	1.48564e-15	7.87828e-15	6.43074	0.617025	-0.0235174	0.0235174	Pro
ENSMUSG00000000805.19	Car4	8259	protein_coding	9.45619	-6.07491	0.581768	-10.4422	1.59134e-25	1.82371e-24	15.0979	0.147406	-0.0413187	0.0413187	Pro
ENSMUSG00000001023.11	S100a5	3258	protein_coding	0.721888	-2.13146	0.614507	-3.46856	0.000523255	0.00104248	1.06247	0.159922	-0.0219777	0.0219777	Pro
ENSMUSG00000001025.9	S100a6	11300	protein_coding	7800.87	-2.65707	0.157889	-16.8287	1.5049e-63	1.6873e-61	11459	1764.97	-0.00845007	0.00845007	Pro
ENSMUSG00000001128.8	Cfp	6102	protein_coding	1562.57	-2.38697	0.134033	-17.8088	6.03816e-71	1.10458e-68	2243.4	439.198	-0.00687425	0.00687425	Pro
ENSMUSG00000001156.10	Mxd1	22120	protein_coding	14387	-2.11868	0.153179	-13.8314	1.64673e-43	6.63076e-42	20242.2	4725.85	-0.00572878	0.00572878	Pro
ENSMUSG00000001227.13	Sema6b	17259	protein_coding	538.902	-3.37644	0.208439	-16.1987	5.14822e-59	4.67374e-57	813.85	85.2385	-0.00826243	0.00826243	Pro
ENSMUSG00000001240.14	Ramp2	13519	protein_coding	5.05517	-2.53228	0.647726	-3.90949	9.24913e-05	0.000199957	7.23705	1.45508	-0.0225534	0.0225534	Pro
ENSMUSG00000001270.10	Ckb	2978	protein_coding	528.216	-2.07259	0.206427	-10.0403	1.01384e-23	1.00353e-22	738.339	181.511	-0.00511585	0.00511585	Pro
ENSMUSG00000001349.6	Cnn1	10415	protein_coding	78.9203	-2.98153	0.286033	-10.4238	1.93171e-25	2.19209e-24	116.349	17.1638	-0.0085836	0.0085836	Pro
ENSMUSG00000001435.16	Col18a1	114371	protein_coding	2081.53	-6.63395	0.310126	-21.3911	1.61621e-101	1.35594e-98	3321.65	35.3305	-0.0204648	0.0204648	Pro
ENSMUSG00000001661.6	Hoxc6	13625	protein_coding	1.01222	-2.73905	0.609113	-4.49678	6.89901e-06	1.66191e-05	1.52659	0.163515	-0.0101533	0.0101533	Pro
ENSMUSG00000001663.11	Gstt1	14772	protein_coding	191.001	-3.1664	0.255156	-12.4097	2.31566e-35	5.4593e-34	288.006	30.9422	-0.00850124	0.00850124	Pro
ENSMUSG00000001739.15	Cldn15	9243	protein_coding	80.1179	-2.32879	0.193272	-12.0493	1.95565e-33	4.04256e-32	114.844	22.8203	-0.0073677	0.0073677	Pro
ENSMUSG00000001865.3	Cpa3	26562	protein_coding	150.33	-2.30272	0.294865	-7.8094	5.74592e-15	2.90822e-14	216.068	41.8624	-0.00699088	0.00699088	Pro
ENSMUSG00000001930.18	Vwf	139906	protein_coding	116578	-2.06271	0.247563	-8.33207	7.9438e-17	4.6304e-16	162199	41303.3	-0.00510643	0.00510643	Pro
ENSMUSG00000001948.11	Spa17	10433	protein_coding	135.774	-2.80367	0.321505	-8.72046	2.77083e-18	1.82053e-17	199.714	30.2732	-0.00603031	0.00603031	Pro
ENSMUSG00000002007.6	Srpk3	4521	protein_coding	329.039	2.51514	0.230094	10.9309	8.19953e-28	1.11201e-26	128.001	660.752	0.00623055	0.00623055	Pro
ENSMUSG00000002012.14	Pnck	4124	protein_coding	72.415	-2.68867	0.286321	-9.39043	5.97552e-21	4.81405e-20	106.032	16.9462	-0.00695976	0.00695976	Pro
ENSMUSG00000002014.13	Ssr4	3803	protein_coding	1582.38	-2.01276	0.150136	-13.4063	5.55431e-41	1.90871e-39	2205.74	553.852	-0.00570623	0.00570623	Pro
ENSMUSG00000002233.14	Rhoc	6085	protein_coding	280.251	-2.37936	0.177232	-13.4251	4.30838e-41	1.49108e-39	402.93	77.8305	-0.00681304	0.00681304	Pro
ENSMUSG00000002265.18	Peg3	26540	protein_coding	1.36796	2.15418	0.927405	2.3228	0.0201898	0.032415	0.761976	2.36783	-0.000813481	-0.000813481	Anti
ENSMUSG00000002831.15	Plin4	9213	protein_coding	28.7537	-2.06932	0.315301	-6.563	5.27371e-11	1.9429e-10	39.2725	11.3978	-0.00664478	0.00664478	Pro
ENSMUSG00000002847.8	Pla1a	37029	protein_coding	13.9071	-2.32942	0.245315	-9.49562	2.18912e-21	1.81904e-20	20.1153	3.66354	-0.0101919	0.0101919	Pro
ENSMUSG00000002930.7	Ppp1r17	15193	protein_coding	0.923599	-2.73684	0.989661	-2.76543	0.00568475	0.00993677	1.48336	0	-0.0130422	0.0130422	Pro
ENSMUSG00000003070.7	Efna2	10529	protein_coding	1.17027	2.03443	0.436923	4.65628	3.21981e-06	7.98716e-06	0.537673	2.21405	0.0148057	0.0148057	Pro
ENSMUSG00000003153.11	Slc2a3	73832	protein_coding	37942	-2.03781	0.175969	-11.5805	5.17621e-31	8.83769e-30	52820.4	13392.8	-0.00484455	0.00484455	Pro
ENSMUSG00000003476.17	Crhr2	42968	protein_coding	1.39203	-3.81798	0.618836	-6.16962	6.84549e-10	2.31836e-09	2.20122	0.0568746	-0.0245031	0.0245031	Pro
ENSMUSG00000003541.7	Ier3	1240	protein_coding	991.831	-2.91027	0.201787	-14.4225	3.73578e-47	1.90548e-45	1474.46	195.498	-0.00928394	0.00928394	Pro
ENSMUSG00000003617.17	Cp	52092	protein_coding	9.31242	2.04153	0.413214	4.94061	7.78766e-07	2.04593e-06	4.30166	17.5802	0.000658835	0.000658835	Pro
ENSMUSG00000003665.8	Has1	11883	protein_coding	0.95423	-2.60776	0.652857	-3.99438	6.48634e-05	0.000142559	1.45364	0.130202	-0.0203769	0.0203769	Pro
ENSMUSG00000003779.17	Kif20a	8665	protein_coding	80.0459	-2.22684	0.158003	-14.0936	4.15573e-45	1.85862e-43	113.597	24.6868	-0.00477451	0.00477451	Pro
ENSMUSG00000003849.9	Nqo1	14982	protein_coding	223.679	-2.14408	0.181315	-11.8252	2.89366e-32	5.44913e-31	314.83	73.2808	-0.00464766	0.00464766	Pro
ENSMUSG00000004035.13	Gstm7	5484	protein_coding	21.0635	-2.61929	0.279484	-9.37191	7.12335e-21	5.71041e-20	30.7793	5.03227	-0.0102656	0.0102656	Pro
ENSMUSG00000004044.10	Cavin1	14155	protein_coding	8593.03	-2.34246	0.263534	-8.88864	6.18592e-19	4.27445e-18	12286.6	2498.68	-0.00605448	0.00605448	Pro
ENSMUSG00000004098.8	Col5a3	45018	protein_coding	73.9654	4.74164	0.515067	9.20586	3.38958e-20	2.56285e-19	6.97142	184.505	0.0103335	0.0103335	Pro
ENSMUSG00000004110.18	Cacna1e	493771	protein_coding	968.779	2.15061	0.211715	10.158	3.05186e-24	3.16234e-23	431.983	1854.49	0.00484112	0.00484112	Pro
ENSMUSG00000004270.14	Lpcat3	41392	protein_coding	1338.66	-2.37063	0.133828	-17.7141	3.26592e-70	5.6757e-68	1920.25	379.027	-0.00470649	0.00470649	Pro
ENSMUSG00000004609.12	Cd33	20213	protein_coding	8045.77	-3.64958	0.197923	-18.4394	6.34379e-76	1.49849e-73	12331.5	974.309	-0.00944441	0.00944441	Pro
ENSMUSG00000004631.16	Sgce	72858	protein_coding	842.437	-2.45536	0.23986	-10.2366	1.35907e-24	1.44709e-23	1214.53	228.483	-0.00577369	0.00577369	Pro
ENSMUSG00000004665.11	Cnn2	7479	protein_coding	46332.5	-2.14943	0.191586	-11.2191	3.28485e-29	4.9212e-28	65235.4	15142.7	-0.00526245	0.00526245	Pro
ENSMUSG00000004668.15	Abca13	492318	protein_coding	1378.62	-4.83645	0.348028	-13.8967	6.62971e-44	2.73856e-42	2169	74.4976	-0.0167242	0.0167242	Pro
ENSMUSG00000004698.12	Hdac9	869516	protein_coding	270.424	2.49056	0.188799	13.1916	9.80895e-40	3.1034e-38	98.1697	554.643	0.00603223	0.00603223	Pro
ENSMUSG00000004791.8	Pgf	11156	protein_coding	3.59143	-2.66263	0.426928	-6.23673	4.46822e-10	1.53678e-09	5.2542	0.847844	-0.029042	0.029042	Pro
ENSMUSG00000004814.11	Ccl24	3113	protein_coding	61.4072	-8.09934	0.511822	-15.8245	2.10782e-56	1.69252e-54	98.4543	0.279423	-0.0460377	0.0460377	Pro
ENSMUSG00000004864.14	Mapk13	10937	protein_coding	547.886	-3.74833	0.235088	-15.9443	3.11898e-57	2.66263e-55	842.489	61.7925	-0.0107412	0.0107412	Pro
ENSMUSG00000004902.8	Slc25a18	20759	protein_coding	1.95855	3.30891	0.47703	6.93649	4.01975e-12	1.61281e-11	0.420349	4.49658	0.0205974	0.0205974	Pro
ENSMUSG00000004988.10	Fxyd4	4134	protein_coding	1.14395	-2.02872	0.805969	-2.51712	0.0118319	0.0197428	1.77545	0.101959	-0.0137952	0.0137952	Pro
ENSMUSG00000005148.9	Klf5	16346	protein_coding	323.387	-2.1999	0.242156	-9.08462	1.0406e-19	7.63507e-19	458.052	101.191	-0.00760172	0.00760172	Pro
ENSMUSG00000005220.11	Corin	204449	protein_coding	3.99134	-3.75423	0.495398	-7.57821	3.50364e-14	1.66102e-13	6.15344	0.423863	-0.0290885	0.0290885	Pro
ENSMUSG00000005268.21	Prlr	171943	protein_coding	1.61724	2.5171	0.559717	4.49709	6.88905e-06	1.65984e-05	0.599243	3.29693	0.0123691	0.0123691	Pro
ENSMUSG00000005364.12	Il5ra	38681	protein_coding	143.518	2.17968	0.208	10.4792	1.07621e-25	1.24984e-24	62.3908	277.379	0.00517603	0.00517603	Pro
ENSMUSG00000005540.11	Fcer2a	12439	protein_coding	2567.63	2.17734	0.263806	8.25356	1.53743e-16	8.79309e-16	1135.64	4930.4	0.00636373	0.00636373	Pro
ENSMUSG00000005611.16	Irag1	114196	protein_coding	13900.4	-2.13888	0.21362	-10.0126	1.34237e-23	1.3164e-22	19514.9	4636.47	-0.00491039	0.00491039	Pro
ENSMUSG00000005667.9	Mthfd2	20218	protein_coding	2038.42	-2.12257	0.322025	-6.59132	4.35926e-11	1.61727e-10	2875.08	657.928	-0.00465202	0.00465202	Pro
ENSMUSG00000005672.13	Kit	81807	protein_coding	130.983	-2.13527	0.201058	-10.6202	2.4012e-26	2.95057e-25	185.162	41.5872	-0.00570017	0.00570017	Pro
ENSMUSG00000005681.13	Apoa2	1326	protein_coding	1.92063	-2.02024	0.491215	-4.11274	3.90985e-05	8.77795e-05	2.70187	0.631604	-0.0187342	0.0187342	Pro
ENSMUSG00000005800.4	Mmp8	10030	protein_coding	11401.9	-4.69468	0.224589	-20.9034	4.98988e-97	3.6789e-94	17896.8	685.358	-0.0132939	0.0132939	Pro
ENSMUSG00000005803.15	Sqor	44333	protein_coding	994.151	-2.43869	0.160732	-15.1724	5.38826e-52	3.5624e-50	1436.61	264.092	-0.00731453	0.00731453	Pro
ENSMUSG00000005824.8	Tnfsf14	4686	protein_coding	1219.33	-2.06739	0.116004	-17.8217	4.79686e-71	8.84149e-69	1701.69	423.436	-0.0050051	0.0050051	Pro
ENSMUSG00000005950.15	P2rx5	12265	protein_coding	1.38386	-2.29445	0.545348	-4.2073	2.58436e-05	5.90787e-05	2.00239	0.36327	-0.0209037	0.0209037	Pro
ENSMUSG00000005952.16	Trpv1	26951	protein_coding	1.13894	-2.7211	0.687004	-3.96082	7.46925e-05	0.000162969	1.69525	0.221018	-0.0151424	0.0151424	Pro
ENSMUSG00000006014.17	Prg4	16754	protein_coding	18.7448	-2.63463	0.429892	-6.12858	8.8669e-10	2.97684e-09	27.4841	4.32511	-0.00563742	0.00563742	Pro
ENSMUSG00000006179.10	Prss16	7570	protein_coding	35.2971	-2.10104	0.272324	-7.71524	1.20752e-14	5.94595e-14	49.8121	11.3473	-0.00536978	0.00536978	Pro
ENSMUSG00000006235.7	Epor	4610	protein_coding	244.785	-2.47677	0.222566	-11.1282	9.14257e-29	1.32168e-27	350.619	70.1601	-0.00608271	0.00608271	Pro
ENSMUSG00000006241.17	Ccdc159	8402	protein_coding	1.82409	-2.66145	0.532717	-4.99598	5.85368e-07	1.55599e-06	2.67514	0.419858	-0.0161822	0.0161822	Pro
ENSMUSG00000006344.18	Ggt5	27861	protein_coding	846.251	-2.64694	0.171419	-15.4414	8.62509e-54	6.19022e-52	1237.3	201.017	-0.00648883	0.00648883	Pro
ENSMUSG00000006386.16	Tek	135688	protein_coding	24.8035	-2.94491	0.278946	-10.5573	4.70141e-26	5.63197e-25	36.9056	4.83496	-0.00906444	0.00906444	Pro
ENSMUSG00000006389.14	Mpl	15099	protein_coding	13683.3	-2.08146	0.234173	-8.88857	6.19001e-19	4.27607e-18	19136.1	4686.25	-0.00477502	0.00477502	Pro
ENSMUSG00000006435.17	Neurl1a	80622	protein_coding	468	-2.45769	0.213382	-11.5178	1.07299e-30	1.7844e-29	674.267	127.659	-0.00498059	0.00498059	Pro
ENSMUSG00000006764.9	Tph2	106382	protein_coding	1.18884	-2.092	0.656496	-3.18662	0.00143946	0.0027263	1.68682	0.367166	-0.00830429	0.00830429	Pro
ENSMUSG00000007908.15	Hmgcll1	121496	protein_coding	6.41061	2.28518	0.344248	6.63819	3.17557e-11	1.18937e-10	2.73408	12.4769	0.00670097	0.00670097	Pro
ENSMUSG00000008153.13	Clstn3	34214	protein_coding	7.33242	-2.0976	0.283245	-7.4056	1.30559e-13	5.90536e-13	10.3	2.43594	-0.00991069	0.00991069	Pro
ENSMUSG00000008540.12	Mgst1	16440	protein_coding	1606.63	-2.74819	0.147252	-18.6631	9.87409e-78	2.63996e-75	2370.97	345.466	-0.00874641	0.00874641	Pro
ENSMUSG00000009070.15	Rsph14	75110	protein_coding	5.81326	-2.1167	0.356568	-5.93632	2.91497e-09	9.39604e-09	8.22431	1.83504	-0.0139815	0.0139815	Pro
ENSMUSG00000009246.15	Trpm5	25490	protein_coding	3.80737	3.93243	0.564079	6.97143	3.13733e-12	1.27049e-11	0.606444	9.08889	0.0241852	0.0241852	Pro
ENSMUSG00000009350.14	Mpo	10833	protein_coding	81.376	-5.94517	0.348336	-17.0673	2.59806e-65	3.19247e-63	129.253	2.37953	-0.0298175	0.0298175	Pro
ENSMUSG00000009628.15	Tex15	68845	protein_coding	62.3213	-2.33593	0.240664	-9.70617	2.83793e-22	2.51996e-21	88.5564	19.0334	-0.00699422	0.00699422	Pro
ENSMUSG00000009633.4	G0s2	1057	protein_coding	252.114	-2.03263	0.19444	-10.4537	1.4087e-25	1.61897e-24	354.919	82.4844	-0.00618552	0.00618552	Pro
ENSMUSG00000009876.14	Cox4i2	10865	protein_coding	0.828734	-2.40034	0.794984	-3.01936	0.00253313	0.0046437	1.22492	0.175033	-0.014234	0.014234	Pro
ENSMUSG00000010175.14	Prox1	52680	protein_coding	1.64995	2.36225	0.403277	5.85763	4.69525e-09	1.49191e-08	0.709898	3.20104	0.00710719	0.00710719	Pro
ENSMUSG00000010760.6	Phlda2	1606	protein_coding	0.472574	2.21798	0.849239	2.61172	0.0090087	0.0152804	6.28227	1.13541	0.0232131	0.0232131	Pro
ENSMUSG00000011305.12	Plin5	5996	protein_coding	25.4809	-2.6886	0.308492	-8.71529	2.90005e-18	1.90081e-17	37.3304	5.92916	-0.00911765	0.00911765	Pro
ENSMUSG00000012428.10	Steap4	21757	protein_coding	588.553	-2.0367	0.25732	-7.91505	2.47144e-15	1.28869e-14	826.567	195.83	-0.00389305	0.00389305	Pro
ENSMUSG00000013083.9	2200002J24Rik	1611	protein_coding	1.36816	-2.97687	0.648627	-4.5895	4.44311e-06	1.08721e-05	2.05625	0.232813	-0.0271694	0.0271694	Pro
ENSMUSG00000013353.11	4931406B18Rik	13897	protein_coding	11.1118	-2.4624	0.365499	-6.73709	1.61587e-11	6.17856e-11	15.6594	3.60819	-0.0139519	0.0139519	Pro
[truncated: 1,895 more rows]

## Sheet: TOTO-postRx.vs.c5_GSEA
pathway	pval	padj	log2err	ES	NES	size	leadingEdge	leadingEdge.CML_contribution	leadingEdge.pro-CML_cont	leadingEdge.anti-CML_cont	leadingEdge.pro-CML_gene_count	leadingEdge.anti-CML_gene_count	leadingEdge.pro-CML_genes	leadingEdge.anti-CML_genes	fullHallmark.CML_contribution	fullHallmark.pro-CML_cont	fullHallmark.anti-CML_cont	fullHallmark.pro-CML_gene_count	fullHallmark.anti-CML_gene_count	fullHallmark.pro-CML_genes	fullHallmark.anti-CML_genes
[truncated: 50 more rows]

[truncated: 18 more sheets: TKI-postRx.vs.Ctl_DEGs, TKI-postRx.vs.Ctl_GSEA, TKI-postRx.vs.c1_DEGs, TKI-postRx.vs.c1_GSEA, TKI-postRx.vs.c3_DEGs, TKI-postRx.vs.c3_GSEA, TKI-postRx.vs.c5_DEGs, TKI-postRx.vs.c5_GSEA, TKI-Rx.vs.ctl_DEGs, TKI-Rx.vs.ctl_GSEA, TKI-Rx.vs.c1_DEGs, TKI-Rx.vs.c1_GSEA, TKI-Rx.vs.c3_DEGs, TKI-Rx.vs.c3_GSEA, TKI-Rx.vs.c5_DEGs, TKI-Rx.vs.c5_GSEA, TKI-Rx.vs.TOTO-postRx_DEGs, Sheet2]
